# Supplementary material for: Associations between gut microbiota and adverse neurodevelopmental outcomes in preterm infants: a two-sample Mendelian randomization study
Source: Front Neurosci. 2024 Feb 14;18:1344125. doi: 10.3389/fnins.2024.1344125 (PMC10899413; doi:10.3389/fnins.2024.1344125)
Supplement: Supplementary file 1 [file Data_Sheet_1.zip]

Archive with 6 entries (5 files):
- supplementary/
- supplementary/supplementary figure 1.doc
- supplementary/Supplementary Table S1.xlsx
- supplementary/Supplementary Table S2.xlsx
- supplementary/Supplementary Table S3.xlsx
- supplementary/Supplementary Table S4.xls
