# Supplementary material for: Associations between gut microbiota and adverse neurodevelopmental outcomes in preterm infants: a two-sample Mendelian randomization study
Source: Front Neurosci. 2024 Feb 14;18:1344125. doi: 10.3389/fnins.2024.1344125 (PMC10899413; doi:10.3389/fnins.2024.1344125)
Supplement: Supplementary file 1 [file Data_Sheet_1.zip › supplementary/Supplementary Table S1.xlsx]

## Sheet: Sheet1
id.exposure	id.outcome	outcome	exposure	Methods	nsnp	Beta	SE	P-value	OR	LOR	UOR
class.Actinobacteria.id.419	Anxiety neurosis	Anxiety neurosis	class.Actinobacteria.id.419	Weighted median	17	0.163798	0.0563231	0.0036354	1.17798	1.05486	1.31547
class.Actinobacteria.id.419	Anxiety neurosis	Anxiety neurosis	class.Actinobacteria.id.419	Weighted mode	17	0.191894	0.0783235	0.0261718	1.21154	1.03913	1.41257
class.Actinobacteria.id.419	Anxiety neurosis	Anxiety neurosis	class.Actinobacteria.id.419	MR Egger	17	0.291713	0.123316	0.0318975	1.33872	1.05128	1.70474
class.Actinobacteria.id.419	Anxiety neurosis	Anxiety neurosis	class.Actinobacteria.id.419	Simple mode	17	0.163774	0.109873	0.155524	1.17795	0.94973	1.46101
class.Mollicutes.id.3920	ADHD	ADHD	class.Mollicutes.id.3920	Inverse variance weighted	93	0.155633	0.0529549	0.00329295	1.1684	1.05321	1.29618
class.Actinobacteria.id.419	Emotion behavioral disorder	Emotion behavioral disorder	class.Actinobacteria.id.419	Weighted median	693	-0.21555	0.0280106	1.41e-14	0.806098	0.763035	0.851591
class.Actinobacteria.id.419	Emotion behavioral disorder	Emotion behavioral disorder	class.Actinobacteria.id.419	MR Egger	693	0.380885	0.0859814	1.1e-05	1.46358	1.23659	1.73223
class.Actinobacteria.id.419	Emotion behavioral disorder	Emotion behavioral disorder	class.Actinobacteria.id.419	Weighted mode	693	-0.306124	0.109307	0.00524348	0.736295	0.594303	0.912213
class.Actinobacteria.id.419	Emotion behavioral disorder	Emotion behavioral disorder	class.Actinobacteria.id.419	Simple mode	693	-0.246869	0.124831	0.0483677	0.781243	0.611685	0.997803
family.Christensenellaceae.id.1866	ADHD	ADHD	family.Christensenellaceae.id.1866	Inverse variance weighted	18	-0.285313	0.112397	0.0111348	0.751779	0.603137	0.937054
class.Actinobacteria.id.419	Mental retardation	Mental retardation	class.Actinobacteria.id.419	MR Egger	693	0.380885	0.0859814	1.1e-05
class.Actinobacteria.id.419	Mental retardation	Mental retardation	class.Actinobacteria.id.419	Weighted median	693	-0.21555	0.0280106	1.41e-14
class.Actinobacteria.id.419	Mental retardation	Mental retardation	class.Actinobacteria.id.419	Simple mode	693	-0.246869	0.124831	0.0483677
class.Actinobacteria.id.419	Mental retardation	Mental retardation	class.Actinobacteria.id.419	Weighted mode	693	-0.306124	0.109307	0.00524348
family.Defluviitaleaceae.id.1924	ADHD	ADHD	family.Defluviitaleaceae.id.1924	Inverse variance weighted	27	-0.181956	0.0861462	0.0346718	0.833638	0.704123	0.986977
class.Alphaproteobacteria.id.2379	Mental retardation	Mental retardation	class.Alphaproteobacteria.id.2379	MR Egger	14	1.52221	0.423028	0.00365681
class.Alphaproteobacteria.id.2379	Mental retardation	Mental retardation	class.Alphaproteobacteria.id.2379	Weighted median	14	0.330406	0.155867	0.0340233
class.Alphaproteobacteria.id.2379	Mental retardation	Mental retardation	class.Alphaproteobacteria.id.2379	Simple mode	14	0.413722	0.255711	0.129673
class.Alphaproteobacteria.id.2379	Mental retardation	Mental retardation	class.Alphaproteobacteria.id.2379	Weighted mode	14	0.421901	0.240623	0.10307
class.Bacilli.id.1673	Mental retardation	Mental retardation	class.Bacilli.id.1673	MR Egger	22	0.256516	0.334193	0.451712
class.Bacilli.id.1673	Mental retardation	Mental retardation	class.Bacilli.id.1673	Weighted median	22	0.156811	0.174135	0.367848
class.Bacilli.id.1673	Mental retardation	Mental retardation	class.Bacilli.id.1673	Simple mode	22	-0.0305443	0.32615	0.926274
class.Bacilli.id.1673	Mental retardation	Mental retardation	class.Bacilli.id.1673	Weighted mode	22	0.0450169	0.290162	0.878189
class.Bacteroidia.id.912	Mental retardation	Mental retardation	class.Bacteroidia.id.912	MR Egger	14	0.576775	0.598904	0.354529
class.Bacteroidia.id.912	Mental retardation	Mental retardation	class.Bacteroidia.id.912	Weighted median	14	-0.361934	0.23549	0.124309
class.Bacteroidia.id.912	Mental retardation	Mental retardation	class.Bacteroidia.id.912	Simple mode	14	-0.41118	0.394675	0.316483
class.Bacteroidia.id.912	Mental retardation	Mental retardation	class.Bacteroidia.id.912	Weighted mode	14	-0.478452	0.371833	0.220627
class.Betaproteobacteria.id.2867	Anxiety neurosis	Anxiety neurosis	class.Betaproteobacteria.id.2867	Weighted median	13	0.093953	0.0673817	0.163215	1.09851	0.962602	1.2536
class.Betaproteobacteria.id.2867	Anxiety neurosis	Anxiety neurosis	class.Betaproteobacteria.id.2867	Weighted mode	13	0.0695167	0.100367	0.501731	1.07199	0.880555	1.30504
class.Betaproteobacteria.id.2867	Anxiety neurosis	Anxiety neurosis	class.Betaproteobacteria.id.2867	Simple mode	13	0.0618893	0.109181	0.581265	1.06384	0.858897	1.3177
class.Betaproteobacteria.id.2867	Anxiety neurosis	Anxiety neurosis	class.Betaproteobacteria.id.2867	MR Egger	13	-0.0862779	0.161158	0.603056	0.917339	0.668882	1.25809
family.Prevotellaceae.id.960	ADHD	ADHD	family.Prevotellaceae.id.960	Inverse variance weighted	51	-0.362307	0.0756648	1.68e-06	0.696069	0.600129	0.807345
class.Betaproteobacteria.id.2867	Emotion behavioral disorder	Emotion behavioral disorder	class.Betaproteobacteria.id.2867	MR Egger	13	0.591783	0.485958	0.248791	1.80721	0.697191	4.68451
class.Betaproteobacteria.id.2867	Emotion behavioral disorder	Emotion behavioral disorder	class.Betaproteobacteria.id.2867	Weighted median	13	0.167092	0.205333	0.415781	1.18186	0.790286	1.76746
class.Betaproteobacteria.id.2867	Emotion behavioral disorder	Emotion behavioral disorder	class.Betaproteobacteria.id.2867	Simple mode	13	-0.0934179	0.408478	0.822955	0.910813	0.409002	2.0283
class.Betaproteobacteria.id.2867	Emotion behavioral disorder	Emotion behavioral disorder	class.Betaproteobacteria.id.2867	Weighted mode	13	-0.0805875	0.398888	0.843277	0.922574	0.422145	2.01624
family.unknownfamily.id.1000005471	ADHD	ADHD	family.unknownfamily.id.1000005471	Inverse variance weighted	37	0.402488	0.0845065	1.91e-06	1.49554	1.26726	1.76495
class.Betaproteobacteria.id.2867	Mental retardation	Mental retardation	class.Betaproteobacteria.id.2867	MR Egger	13	0.591783	0.485958	0.248791
class.Betaproteobacteria.id.2867	Mental retardation	Mental retardation	class.Betaproteobacteria.id.2867	Weighted median	13	0.167092	0.205333	0.415781
class.Betaproteobacteria.id.2867	Mental retardation	Mental retardation	class.Betaproteobacteria.id.2867	Simple mode	13	-0.0934179	0.408478	0.822955
class.Betaproteobacteria.id.2867	Mental retardation	Mental retardation	class.Betaproteobacteria.id.2867	Weighted mode	13	-0.0805875	0.398888	0.843277
genus..Eubacteriumbrachygroup.id.11296	ADHD	ADHD	genus..Eubacteriumbrachygroup.id.11296	Inverse variance weighted	43	-0.171824	0.0483025	0.000374762	0.842127	0.766058	0.92575
class.Clostridia.id.1859	Mental retardation	Mental retardation	class.Clostridia.id.1859	MR Egger	17	1.29667	0.606537	0.0494003
class.Clostridia.id.1859	Mental retardation	Mental retardation	class.Clostridia.id.1859	Weighted median	17	0.113112	0.19869	0.569159
class.Clostridia.id.1859	Mental retardation	Mental retardation	class.Clostridia.id.1859	Simple mode	17	0.0710442	0.316832	0.825414
class.Clostridia.id.1859	Mental retardation	Mental retardation	class.Clostridia.id.1859	Weighted mode	17	0.0481109	0.279794	0.865632
class.Coriobacteriia.id.809	Emotion behavioral disorder	Emotion behavioral disorder	class.Coriobacteriia.id.809	Weighted median	16	-0.389347	0.190531	0.041004	0.677499	0.466365	0.984219
class.Coriobacteriia.id.809	Emotion behavioral disorder	Emotion behavioral disorder	class.Coriobacteriia.id.809	Simple mode	16	-0.375376	0.324689	0.265719	0.687031	0.363576	1.29825
class.Coriobacteriia.id.809	Emotion behavioral disorder	Emotion behavioral disorder	class.Coriobacteriia.id.809	Weighted mode	16	-0.263855	0.258216	0.323056	0.768085	0.463032	1.27411
class.Coriobacteriia.id.809	Emotion behavioral disorder	Emotion behavioral disorder	class.Coriobacteriia.id.809	MR Egger	16	-0.176948	0.343019	0.614007	0.837824	0.427729	1.64111
genus.Anaerostipes.id.1991	ADHD	ADHD	genus.Anaerostipes.id.1991	Inverse variance weighted	157	-0.149381	0.067176	0.0261669	0.861241	0.754994	0.98244
class.Coriobacteriia.id.809	Mental retardation	Mental retardation	class.Coriobacteriia.id.809	MR Egger	16	-0.176948	0.343019	0.614007
class.Coriobacteriia.id.809	Mental retardation	Mental retardation	class.Coriobacteriia.id.809	Weighted median	16	-0.389347	0.190531	0.041004
class.Coriobacteriia.id.809	Mental retardation	Mental retardation	class.Coriobacteriia.id.809	Simple mode	16	-0.375376	0.324689	0.265719
class.Coriobacteriia.id.809	Mental retardation	Mental retardation	class.Coriobacteriia.id.809	Weighted mode	16	-0.263855	0.258216	0.323056
genus.Coprobacter.id.949	ADHD	ADHD	genus.Coprobacter.id.949	Inverse variance weighted	33	-0.146884	0.0656741	0.0253149	0.863394	0.759112	0.982001
class.Deltaproteobacteria.id.3087	Mental retardation	Mental retardation	class.Deltaproteobacteria.id.3087	MR Egger	13	0.455415	0.727859	0.544281
class.Deltaproteobacteria.id.3087	Mental retardation	Mental retardation	class.Deltaproteobacteria.id.3087	Weighted median	13	-0.0715609	0.201246	0.722149
class.Deltaproteobacteria.id.3087	Mental retardation	Mental retardation	class.Deltaproteobacteria.id.3087	Simple mode	13	-0.0273634	0.318939	0.933044
class.Deltaproteobacteria.id.3087	Mental retardation	Mental retardation	class.Deltaproteobacteria.id.3087	Weighted mode	13	-0.0395906	0.322238	0.904251
class.Erysipelotrichia.id.2147	Anxiety neurosis	Anxiety neurosis	class.Erysipelotrichia.id.2147	Weighted median	60	-0.0688869	0.034978	0.0489031	0.933432	0.871583	0.99967
class.Erysipelotrichia.id.2147	Anxiety neurosis	Anxiety neurosis	class.Erysipelotrichia.id.2147	MR Egger	60	0.170913	0.14204	0.233757	1.18639	0.898091	1.56723
class.Erysipelotrichia.id.2147	Anxiety neurosis	Anxiety neurosis	class.Erysipelotrichia.id.2147	Weighted mode	60	-0.0676248	0.0708549	0.343769	0.934611	0.813426	1.07385
class.Erysipelotrichia.id.2147	Anxiety neurosis	Anxiety neurosis	class.Erysipelotrichia.id.2147	Simple mode	60	-0.0676248	0.0760203	0.377314	0.934611	0.805232	1.08478
genus.Faecalibacterium.id.2057	ADHD	ADHD	genus.Faecalibacterium.id.2057	Inverse variance weighted	23	-0.31283	0.132474	0.0182038	0.731375	0.564126	0.948208
class.Erysipelotrichia.id.2147	Mental retardation	Mental retardation	class.Erysipelotrichia.id.2147	MR Egger	13	-0.754109	0.727784	0.322364
class.Erysipelotrichia.id.2147	Mental retardation	Mental retardation	class.Erysipelotrichia.id.2147	Weighted median	13	0.102574	0.226827	0.651115
class.Erysipelotrichia.id.2147	Mental retardation	Mental retardation	class.Erysipelotrichia.id.2147	Simple mode	13	-0.233131	0.397523	0.568436
class.Erysipelotrichia.id.2147	Mental retardation	Mental retardation	class.Erysipelotrichia.id.2147	Weighted mode	13	-0.250308	0.374036	0.516031
class.Gammaproteobacteria.id.3303	Emotion behavioral disorder	Emotion behavioral disorder	class.Gammaproteobacteria.id.3303	Weighted median	70	-0.360808	0.0678198	1.04e-07	0.697113	0.610343	0.796219
class.Gammaproteobacteria.id.3303	Emotion behavioral disorder	Emotion behavioral disorder	class.Gammaproteobacteria.id.3303	MR Egger	70	0.689256	0.291504	0.0209167	1.99223	1.12514	3.52755
class.Gammaproteobacteria.id.3303	Emotion behavioral disorder	Emotion behavioral disorder	class.Gammaproteobacteria.id.3303	Simple mode	70	-0.294431	0.164889	0.0785529	0.744955	0.53923	1.02917
class.Gammaproteobacteria.id.3303	Emotion behavioral disorder	Emotion behavioral disorder	class.Gammaproteobacteria.id.3303	Weighted mode	70	-0.285764	0.162159	0.0824569	0.75144	0.546842	1.03259
genus.Intestinibacter.id.11345	ADHD	ADHD	genus.Intestinibacter.id.11345	Inverse variance weighted	91	-0.328377	0.0463757	1.43e-12	0.720091	0.657524	0.788612
class.Gammaproteobacteria.id.3303	Mental retardation	Mental retardation	class.Gammaproteobacteria.id.3303	MR Egger	9	-0.389354	0.65888	0.573143
class.Gammaproteobacteria.id.3303	Mental retardation	Mental retardation	class.Gammaproteobacteria.id.3303	Weighted median	9	-0.0477254	0.259368	0.854008
class.Gammaproteobacteria.id.3303	Mental retardation	Mental retardation	class.Gammaproteobacteria.id.3303	Simple mode	9	-0.0275186	0.407423	0.947807
class.Gammaproteobacteria.id.3303	Mental retardation	Mental retardation	class.Gammaproteobacteria.id.3303	Weighted mode	9	-0.0729999	0.397478	0.858851
class.Lentisphaeria.id.2250	Mental retardation	Mental retardation	class.Lentisphaeria.id.2250	MR Egger	10	0.40103	0.367217	0.306592
class.Lentisphaeria.id.2250	Mental retardation	Mental retardation	class.Lentisphaeria.id.2250	Weighted median	10	0.00800519	0.130139	0.950951
class.Lentisphaeria.id.2250	Mental retardation	Mental retardation	class.Lentisphaeria.id.2250	Simple mode	10	0.0727727	0.206021	0.732049
class.Lentisphaeria.id.2250	Mental retardation	Mental retardation	class.Lentisphaeria.id.2250	Weighted mode	10	0.0589793	0.194957	0.769128
class.Melainabacteria.id.1589	Mental retardation	Mental retardation	class.Melainabacteria.id.1589	MR Egger	13	0.265194	0.306144	0.404857
class.Melainabacteria.id.1589	Mental retardation	Mental retardation	class.Melainabacteria.id.1589	Weighted median	13	0.0176763	0.123304	0.886009
class.Melainabacteria.id.1589	Mental retardation	Mental retardation	class.Melainabacteria.id.1589	Simple mode	13	0.0422866	0.188933	0.826665
class.Melainabacteria.id.1589	Mental retardation	Mental retardation	class.Melainabacteria.id.1589	Weighted mode	13	0.0362232	0.190505	0.852375
class.Methanobacteria.id.119	Autism	Autism	class.Methanobacteria.id.119	MR Egger	62	1.91976	0.452012	7.65e-05	6.81932	2.81177	16.5387
class.Methanobacteria.id.119	Autism	Autism	class.Methanobacteria.id.119	Weighted mode	62	1.35607	0.370322	0.000525233	3.88093	1.87807	8.01973
class.Methanobacteria.id.119	Autism	Autism	class.Methanobacteria.id.119	Simple mode	62	1.36488	0.577064	0.021215	3.91527	1.26344	12.133
class.Methanobacteria.id.119	Autism	Autism	class.Methanobacteria.id.119	Weighted median	62	0.203713	0.171805	0.235731	1.22595	0.875444	1.71678
genus.Lachnoclostridium.id.11308	ADHD	ADHD	genus.Lachnoclostridium.id.11308	Inverse variance weighted	105	-0.302272	0.059223	3.33e-07	0.739137	0.658133	0.830112
class.Methanobacteria.id.119	Mental retardation	Mental retardation	class.Methanobacteria.id.119	MR Egger	11	0.0999714	0.316159	0.759057
class.Methanobacteria.id.119	Mental retardation	Mental retardation	class.Methanobacteria.id.119	Weighted median	11	0.0552431	0.116417	0.635125
class.Methanobacteria.id.119	Mental retardation	Mental retardation	class.Methanobacteria.id.119	Simple mode	11	0.099201	0.197295	0.62599
class.Methanobacteria.id.119	Mental retardation	Mental retardation	class.Methanobacteria.id.119	Weighted mode	11	0.099201	0.198757	0.6285
genus.LachnospiraceaeNK4A136group.id.11319	ADHD	ADHD	genus.LachnospiraceaeNK4A136group.id.11319	Inverse variance weighted	55	0.562474	0.0963916	5.37e-09	1.75501	1.45288	2.11997
class.Mollicutes.id.3920	ADHD	ADHD	class.Mollicutes.id.3920	Weighted median	93	-0.153812	0.0690902	0.0259978	0.857433	0.748841	0.981773
class.Mollicutes.id.3920	ADHD	ADHD	class.Mollicutes.id.3920	Weighted mode	93	-0.209516	0.151741	0.170702	0.810976	0.602343	1.09188
class.Mollicutes.id.3920	ADHD	ADHD	class.Mollicutes.id.3920	Simple mode	93	-0.214656	0.181816	0.240795	0.806819	0.564951	1.15223
class.Mollicutes.id.3920	ADHD	ADHD	class.Mollicutes.id.3920	MR Egger	93	-0.341093	0.371381	0.360815	0.710993	0.343352	1.47228
class.Mollicutes.id.3920	Autism	Autism	class.Mollicutes.id.3920	Weighted median	93	1.1061	0.153738	6.26e-13	3.02254	2.23618	4.08542
class.Mollicutes.id.3920	Autism	Autism	class.Mollicutes.id.3920	Simple mode	93	1.54069	0.371569	7.51e-05	4.66779	2.25333	9.66935
class.Mollicutes.id.3920	Autism	Autism	class.Mollicutes.id.3920	Weighted mode	93	1.55467	0.38973	0.000133006	4.7335	2.20515	10.1608
class.Mollicutes.id.3920	Autism	Autism	class.Mollicutes.id.3920	MR Egger	93	-0.943595	0.757121	0.215856	0.389226	0.0882526	1.71663
genus.Methanobrevibacter.id.123	ADHD	ADHD	genus.Methanobrevibacter.id.123	Inverse variance weighted	26	-0.316007	0.0700996	6.55e-06	0.729054	0.635463	0.836431
class.Mollicutes.id.3920	Mental retardation	Mental retardation	class.Mollicutes.id.3920	MR Egger	12	0.624877	0.451542	0.196503
class.Mollicutes.id.3920	Mental retardation	Mental retardation	class.Mollicutes.id.3920	Weighted median	12	0.104636	0.189696	0.581224
class.Mollicutes.id.3920	Mental retardation	Mental retardation	class.Mollicutes.id.3920	Simple mode	12	0.00847739	0.333023	0.980147
class.Mollicutes.id.3920	Mental retardation	Mental retardation	class.Mollicutes.id.3920	Weighted mode	12	-0.0226505	0.322683	0.945299
class.Negativicutes.id.2164	Mental retardation	Mental retardation	class.Negativicutes.id.2164	MR Egger	13	-1.26934	0.55793	0.0439138
class.Negativicutes.id.2164	Mental retardation	Mental retardation	class.Negativicutes.id.2164	Weighted median	13	0.0714292	0.224842	0.750723
class.Negativicutes.id.2164	Mental retardation	Mental retardation	class.Negativicutes.id.2164	Simple mode	13	0.217957	0.42832	0.620072
class.Negativicutes.id.2164	Mental retardation	Mental retardation	class.Negativicutes.id.2164	Weighted mode	13	-0.120375	0.365344	0.747469
class.Verrucomicrobiae.id.4029	Mental retardation	Mental retardation	class.Verrucomicrobiae.id.4029	MR Egger	12	0.565332	0.474374	0.260877
class.Verrucomicrobiae.id.4029	Mental retardation	Mental retardation	class.Verrucomicrobiae.id.4029	Weighted median	12	-0.0953472	0.191794	0.619094
class.Verrucomicrobiae.id.4029	Mental retardation	Mental retardation	class.Verrucomicrobiae.id.4029	Simple mode	12	-0.133548	0.353593	0.712849
class.Verrucomicrobiae.id.4029	Mental retardation	Mental retardation	class.Verrucomicrobiae.id.4029	Weighted mode	12	-0.139053	0.375014	0.717833
family.Acidaminococcaceae.id.2166	Mental retardation	Mental retardation	family.Acidaminococcaceae.id.2166	MR Egger	8	0.546446	0.44289	0.263405
family.Acidaminococcaceae.id.2166	Mental retardation	Mental retardation	family.Acidaminococcaceae.id.2166	Weighted median	8	-0.0423545	0.210573	0.84059
family.Acidaminococcaceae.id.2166	Mental retardation	Mental retardation	family.Acidaminococcaceae.id.2166	Simple mode	8	-0.0645589	0.336754	0.853412
family.Acidaminococcaceae.id.2166	Mental retardation	Mental retardation	family.Acidaminococcaceae.id.2166	Weighted mode	8	-0.148228	0.31423	0.651478
family.Actinomycetaceae.id.421	Anxiety neurosis	Anxiety neurosis	family.Actinomycetaceae.id.421	Weighted median	25	0.122117	0.0355331	0.000588819	1.12989	1.05387	1.21138
family.Actinomycetaceae.id.421	Anxiety neurosis	Anxiety neurosis	family.Actinomycetaceae.id.421	Simple mode	25	0.123371	0.0630993	0.062302	1.1313	0.999697	1.28024
family.Actinomycetaceae.id.421	Anxiety neurosis	Anxiety neurosis	family.Actinomycetaceae.id.421	Weighted mode	25	0.123371	0.0698626	0.0901305	1.1313	0.986532	1.29732
family.Actinomycetaceae.id.421	Anxiety neurosis	Anxiety neurosis	family.Actinomycetaceae.id.421	MR Egger	25	-0.0825761	0.112342	0.469745	0.920741	0.738771	1.14753
genus.Odoribacter.id.952	ADHD	ADHD	genus.Odoribacter.id.952	Inverse variance weighted	46	-0.411452	0.0753756	4.8e-08	0.662687	0.571673	0.768192
family.Actinomycetaceae.id.421	Emotion behavioral disorder	Emotion behavioral disorder	family.Actinomycetaceae.id.421	Weighted median	25	-0.406002	0.107352	0.000155583	0.666309	0.539879	0.822347
family.Actinomycetaceae.id.421	Emotion behavioral disorder	Emotion behavioral disorder	family.Actinomycetaceae.id.421	Weighted mode	25	-0.407466	0.187488	0.0398534	0.665334	0.46073	0.960799
family.Actinomycetaceae.id.421	Emotion behavioral disorder	Emotion behavioral disorder	family.Actinomycetaceae.id.421	Simple mode	25	-0.409494	0.19231	0.0436836	0.663986	0.455472	0.967958
family.Actinomycetaceae.id.421	Emotion behavioral disorder	Emotion behavioral disorder	family.Actinomycetaceae.id.421	MR Egger	25	-0.336487	0.340784	0.333726	0.714276	0.366256	1.39299
genus.Peptococcus.id.2037	ADHD	ADHD	genus.Peptococcus.id.2037	Inverse variance weighted	232	-0.134128	0.0206922	9.05e-11	0.874478	0.839721	0.910673
family.Actinomycetaceae.id.421	Mental retardation	Mental retardation	family.Actinomycetaceae.id.421	MR Egger	25	-0.336487	0.340784	0.333726
family.Actinomycetaceae.id.421	Mental retardation	Mental retardation	family.Actinomycetaceae.id.421	Weighted median	25	-0.406002	0.107352	0.000155583
family.Actinomycetaceae.id.421	Mental retardation	Mental retardation	family.Actinomycetaceae.id.421	Simple mode	25	-0.409494	0.19231	0.0436836
family.Actinomycetaceae.id.421	Mental retardation	Mental retardation	family.Actinomycetaceae.id.421	Weighted mode	25	-0.407466	0.187488	0.0398534
genus.Ruminiclostridium5.id.11355	ADHD	ADHD	genus.Ruminiclostridium5.id.11355	Inverse variance weighted	67	-0.321282	0.092682	0.000527277	0.725218	0.604751	0.869684
family.Alcaligenaceae.id.2875	Mental retardation	Mental retardation	family.Alcaligenaceae.id.2875	MR Egger	16	-0.309637	0.680788	0.656211
family.Alcaligenaceae.id.2875	Mental retardation	Mental retardation	family.Alcaligenaceae.id.2875	Weighted median	16	0.0272413	0.208622	0.896109
family.Alcaligenaceae.id.2875	Mental retardation	Mental retardation	family.Alcaligenaceae.id.2875	Simple mode	16	0.148642	0.378193	0.699825
family.Alcaligenaceae.id.2875	Mental retardation	Mental retardation	family.Alcaligenaceae.id.2875	Weighted mode	16	0.125613	0.355301	0.728605
family.Bacteroidaceae.id.917	Autism	Autism	family.Bacteroidaceae.id.917	Weighted median	11	0.591265	0.525602	0.260619	1.80627	0.644736	5.06039
family.Bacteroidaceae.id.917	Autism	Autism	family.Bacteroidaceae.id.917	Weighted mode	11	0.324839	0.765272	0.680207	1.38381	0.30879	6.20138
family.Bacteroidaceae.id.917	Autism	Autism	family.Bacteroidaceae.id.917	Simple mode	11	0.286284	0.822219	0.73492	1.33147	0.265733	6.67142
family.Bacteroidaceae.id.917	Autism	Autism	family.Bacteroidaceae.id.917	MR Egger	11	0.724638	2.08143	0.735736	2.06398	0.0349107	122.027
genus.RuminococcaceaeUCG011.id.11368	ADHD	ADHD	genus.RuminococcaceaeUCG011.id.11368	Inverse variance weighted	189	0.241228	0.0187474	6.88e-38	1.27281	1.22689	1.32045
family.Bacteroidaceae.id.917	Mental retardation	Mental retardation	family.Bacteroidaceae.id.917	MR Egger	11	0.218353	1.00726	0.833215
family.Bacteroidaceae.id.917	Mental retardation	Mental retardation	family.Bacteroidaceae.id.917	Weighted median	11	-0.0660274	0.237896	0.781359
family.Bacteroidaceae.id.917	Mental retardation	Mental retardation	family.Bacteroidaceae.id.917	Simple mode	11	-0.308882	0.386918	0.443234
family.Bacteroidaceae.id.917	Mental retardation	Mental retardation	family.Bacteroidaceae.id.917	Weighted mode	11	-0.317542	0.408587	0.455049
family.BacteroidalesS24.7group.id.11173	Autism	Autism	family.BacteroidalesS24.7group.id.11173	Simple mode	43	-1.27242	0.38083	0.00175978	0.280153	0.132808	0.590969
family.BacteroidalesS24.7group.id.11173	Autism	Autism	family.BacteroidalesS24.7group.id.11173	Weighted median	43	-0.464315	0.182897	0.0111273	0.628565	0.439203	0.899571
family.BacteroidalesS24.7group.id.11173	Autism	Autism	family.BacteroidalesS24.7group.id.11173	MR Egger	43	0.640373	0.395326	0.11293	1.89719	0.874182	4.11736
family.BacteroidalesS24.7group.id.11173	Autism	Autism	family.BacteroidalesS24.7group.id.11173	Weighted mode	43	-0.193488	0.31999	0.548652	0.82408	0.440137	1.54294
genus.Streptococcus.id.1853	ADHD	ADHD	genus.Streptococcus.id.1853	Inverse variance weighted	14	0.321416	0.154293	0.0372377	1.37908	1.01918	1.86606
family.BacteroidalesS24.7group.id.11173	Emotion behavioral disorder	Emotion behavioral disorder	family.BacteroidalesS24.7group.id.11173	Weighted median	43	-0.131637	0.0478389	0.0059292	0.876659	0.798196	0.962836
family.BacteroidalesS24.7group.id.11173	Emotion behavioral disorder	Emotion behavioral disorder	family.BacteroidalesS24.7group.id.11173	MR Egger	43	-0.182706	0.114209	0.117332	0.833013	0.66594	1.042
family.BacteroidalesS24.7group.id.11173	Emotion behavioral disorder	Emotion behavioral disorder	family.BacteroidalesS24.7group.id.11173	Weighted mode	43	-0.132246	0.0858576	0.13099	0.876125	0.740428	1.03669
family.BacteroidalesS24.7group.id.11173	Emotion behavioral disorder	Emotion behavioral disorder	family.BacteroidalesS24.7group.id.11173	Simple mode	43	-0.117023	0.0878321	0.189932	0.889565	0.748882	1.05668
family.BacteroidalesS24.7group.id.11173	Emotion behavioral disorder	Emotion behavioral disorder	family.BacteroidalesS24.7group.id.11173	Weighted median	10	-0.354691	0.161177	0.0277621	0.70139	0.511403	0.961958
family.BacteroidalesS24.7group.id.11173	Emotion behavioral disorder	Emotion behavioral disorder	family.BacteroidalesS24.7group.id.11173	Weighted mode	10	-0.343918	0.229188	0.1677	0.708987	0.452428	1.11103
family.BacteroidalesS24.7group.id.11173	Emotion behavioral disorder	Emotion behavioral disorder	family.BacteroidalesS24.7group.id.11173	Simple mode	10	-0.307544	0.2546	0.257849	0.735251	0.446391	1.21103
family.BacteroidalesS24.7group.id.11173	Emotion behavioral disorder	Emotion behavioral disorder	family.BacteroidalesS24.7group.id.11173	MR Egger	10	-0.373436	0.520763	0.493718	0.688365	0.248049	1.9103
genus.Terrisporobacter.id.11348	ADHD	ADHD	genus.Terrisporobacter.id.11348	Inverse variance weighted	6	0.412902	0.156293	0.00824547	1.5112	1.11245	2.05286
family.BacteroidalesS24.7group.id.11173	Mental retardation	Mental retardation	family.BacteroidalesS24.7group.id.11173	MR Egger	10	-0.373436	0.520763	0.493718
family.BacteroidalesS24.7group.id.11173	Mental retardation	Mental retardation	family.BacteroidalesS24.7group.id.11173	Weighted median	10	-0.354691	0.161177	0.0277621
family.BacteroidalesS24.7group.id.11173	Mental retardation	Mental retardation	family.BacteroidalesS24.7group.id.11173	Simple mode	10	-0.307544	0.2546	0.257849
family.BacteroidalesS24.7group.id.11173	Mental retardation	Mental retardation	family.BacteroidalesS24.7group.id.11173	Weighted mode	10	-0.343918	0.229188	0.1677
genus.unknowngenus.id.1000000073	ADHD	ADHD	genus.unknowngenus.id.1000000073	Inverse variance weighted	83	0.216858	0.0597053	0.000281074	1.24217	1.10499	1.39638
family.Bifidobacteriaceae.id.433	Autism	Autism	family.Bifidobacteriaceae.id.433	Weighted median	609	0.180703	0.0535721	0.000743312	1.19806	1.07864	1.3307
family.Bifidobacteriaceae.id.433	Autism	Autism	family.Bifidobacteriaceae.id.433	MR Egger	609	-0.237917	0.174004	0.172035	0.788268	0.560479	1.10864
family.Bifidobacteriaceae.id.433	Autism	Autism	family.Bifidobacteriaceae.id.433	Weighted mode	609	0.232264	0.180475	0.198598	1.26145	0.885621	1.79678
family.Bifidobacteriaceae.id.433	Autism	Autism	family.Bifidobacteriaceae.id.433	Simple mode	609	0.232264	0.205876	0.259693	1.26145	0.842608	1.8885
genus.unknowngenus.id.1000005472	ADHD	ADHD	genus.unknowngenus.id.1000005472	Inverse variance weighted	37	0.402488	0.0845065	1.91e-06	1.49554	1.26726	1.76495
family.Bifidobacteriaceae.id.433	Mental retardation	Mental retardation	family.Bifidobacteriaceae.id.433	MR Egger	16	0.524728	0.54709	0.353768
family.Bifidobacteriaceae.id.433	Mental retardation	Mental retardation	family.Bifidobacteriaceae.id.433	Weighted median	16	-0.0421428	0.182266	0.817147
family.Bifidobacteriaceae.id.433	Mental retardation	Mental retardation	family.Bifidobacteriaceae.id.433	Simple mode	16	-0.254131	0.343109	0.470329
family.Bifidobacteriaceae.id.433	Mental retardation	Mental retardation	family.Bifidobacteriaceae.id.433	Weighted mode	16	-0.0410337	0.258108	0.875806
genus.unknowngenus.id.1868	ADHD	ADHD	genus.unknowngenus.id.1868	Inverse variance weighted	148	0.114535	0.0364473	0.00167516	1.12135	1.04404	1.20439
family.Christensenellaceae.id.1866	ADHD	ADHD	family.Christensenellaceae.id.1866	Weighted mode	18	-0.515192	0.209288	0.0248179	0.597386	0.396374	0.900336
family.Christensenellaceae.id.1866	ADHD	ADHD	family.Christensenellaceae.id.1866	Simple mode	18	-0.550075	0.248083	0.04052	0.576907	0.354759	0.938163
family.Christensenellaceae.id.1866	ADHD	ADHD	family.Christensenellaceae.id.1866	Weighted median	18	-0.319663	0.166631	0.0550616	0.726394	0.524002	1.00696
family.Christensenellaceae.id.1866	ADHD	ADHD	family.Christensenellaceae.id.1866	MR Egger	18	-0.0116053	0.253099	0.963995	0.988462	0.60189	1.62331
family.Christensenellaceae.id.1866	Mental retardation	Mental retardation	family.Christensenellaceae.id.1866	MR Egger	11	0.129775	0.316446	0.691322
family.Christensenellaceae.id.1866	Mental retardation	Mental retardation	family.Christensenellaceae.id.1866	Weighted median	11	0.255834	0.187895	0.173331
family.Christensenellaceae.id.1866	Mental retardation	Mental retardation	family.Christensenellaceae.id.1866	Simple mode	11	0.308234	0.268709	0.278047
family.Christensenellaceae.id.1866	Mental retardation	Mental retardation	family.Christensenellaceae.id.1866	Weighted mode	11	0.285568	0.211554	0.206822
family.Clostridiaceae1.id.1869	Mental retardation	Mental retardation	family.Clostridiaceae1.id.1869	MR Egger	11	-0.102804	0.510708	0.844942
family.Clostridiaceae1.id.1869	Mental retardation	Mental retardation	family.Clostridiaceae1.id.1869	Weighted median	11	-0.146363	0.219899	0.505672
family.Clostridiaceae1.id.1869	Mental retardation	Mental retardation	family.Clostridiaceae1.id.1869	Simple mode	11	-0.217825	0.339722	0.53582
family.Clostridiaceae1.id.1869	Mental retardation	Mental retardation	family.Clostridiaceae1.id.1869	Weighted mode	11	-0.171504	0.304003	0.585079
family.ClostridialesvadinBB60group.id.11286	Mental retardation	Mental retardation	family.ClostridialesvadinBB60group.id.11286	MR Egger	16	-0.591108	0.407712	0.16914
family.ClostridialesvadinBB60group.id.11286	Mental retardation	Mental retardation	family.ClostridialesvadinBB60group.id.11286	Weighted median	16	-0.20907	0.169869	0.218409
family.ClostridialesvadinBB60group.id.11286	Mental retardation	Mental retardation	family.ClostridialesvadinBB60group.id.11286	Simple mode	16	-0.304199	0.292314	0.314518
family.ClostridialesvadinBB60group.id.11286	Mental retardation	Mental retardation	family.ClostridialesvadinBB60group.id.11286	Weighted mode	16	-0.249421	0.241353	0.317779
family.Coriobacteriaceae.id.811	Emotion behavioral disorder	Emotion behavioral disorder	family.Coriobacteriaceae.id.811	Weighted median	31	-0.168934	0.149884	0.259702	0.844565	0.629577	1.13297
family.Coriobacteriaceae.id.811	Emotion behavioral disorder	Emotion behavioral disorder	family.Coriobacteriaceae.id.811	MR Egger	31	-0.316022	0.303644	0.306584	0.729043	0.402056	1.32197
family.Coriobacteriaceae.id.811	Emotion behavioral disorder	Emotion behavioral disorder	family.Coriobacteriaceae.id.811	Weighted mode	31	-0.0961072	0.228498	0.677043	0.908367	0.580443	1.42155
family.Coriobacteriaceae.id.811	Emotion behavioral disorder	Emotion behavioral disorder	family.Coriobacteriaceae.id.811	Simple mode	31	-0.0502579	0.27478	0.856105	0.950984	0.554978	1.62956
order.Burkholderiales.id.2874	ADHD	ADHD	order.Burkholderiales.id.2874	Inverse variance weighted	91	0.20619	0.0895441	0.0212976	1.22899	1.03116	1.46477
family.Coriobacteriaceae.id.811	Mental retardation	Mental retardation	family.Coriobacteriaceae.id.811	MR Egger	31	-0.316022	0.303644	0.306584
family.Coriobacteriaceae.id.811	Mental retardation	Mental retardation	family.Coriobacteriaceae.id.811	Weighted median	31	-0.168934	0.149884	0.259702
family.Coriobacteriaceae.id.811	Mental retardation	Mental retardation	family.Coriobacteriaceae.id.811	Simple mode	31	-0.0502579	0.27478	0.856105
family.Coriobacteriaceae.id.811	Mental retardation	Mental retardation	family.Coriobacteriaceae.id.811	Weighted mode	31	-0.0961072	0.228498	0.677043
order.Erysipelotrichales.id.2148	ADHD	ADHD	order.Erysipelotrichales.id.2148	Inverse variance weighted	60	-0.458793	0.0816604	1.93e-08	0.632046	0.538565	0.741754
order.Methanobacteriales.id.120	ADHD	ADHD	order.Methanobacteriales.id.120	Inverse variance weighted	62	-0.160541	0.0440355	0.000266649	0.851683	0.781258	0.928457
family.Defluviitaleaceae.id.1924	ADHD	ADHD	family.Defluviitaleaceae.id.1924	Simple mode	27	-0.355269	0.262439	0.187478	0.700985	0.419099	1.17247
family.Defluviitaleaceae.id.1924	ADHD	ADHD	family.Defluviitaleaceae.id.1924	Weighted median	27	-0.147147	0.125789	0.242085	0.863167	0.674561	1.10451
family.Defluviitaleaceae.id.1924	ADHD	ADHD	family.Defluviitaleaceae.id.1924	MR Egger	27	-0.337422	0.372042	0.373095	0.713607	0.344168	1.47961
family.Defluviitaleaceae.id.1924	ADHD	ADHD	family.Defluviitaleaceae.id.1924	Weighted mode	27	0.116679	0.228129	0.613346	1.12376	0.718598	1.75736
family.Defluviitaleaceae.id.1924	Mental retardation	Mental retardation	family.Defluviitaleaceae.id.1924	MR Egger	12	0.0635626	0.45035	0.890562
family.Defluviitaleaceae.id.1924	Mental retardation	Mental retardation	family.Defluviitaleaceae.id.1924	Weighted median	12	0.0267551	0.163108	0.869705
family.Defluviitaleaceae.id.1924	Mental retardation	Mental retardation	family.Defluviitaleaceae.id.1924	Simple mode	12	-0.0871954	0.260822	0.744432
family.Defluviitaleaceae.id.1924	Mental retardation	Mental retardation	family.Defluviitaleaceae.id.1924	Weighted mode	12	-0.0266987	0.26042	0.920188
family.Desulfovibrionaceae.id.3169	Mental retardation	Mental retardation	family.Desulfovibrionaceae.id.3169	MR Egger	21	0.739018	0.53551	0.183603
family.Desulfovibrionaceae.id.3169	Mental retardation	Mental retardation	family.Desulfovibrionaceae.id.3169	Weighted median	21	-0.0873326	0.156196	0.57608
family.Desulfovibrionaceae.id.3169	Mental retardation	Mental retardation	family.Desulfovibrionaceae.id.3169	Simple mode	21	-0.0957063	0.284537	0.740104
family.Desulfovibrionaceae.id.3169	Mental retardation	Mental retardation	family.Desulfovibrionaceae.id.3169	Weighted mode	21	-0.0993799	0.268686	0.715364
family.Enterobacteriaceae.id.3469	Anxiety neurosis	Anxiety neurosis	family.Enterobacteriaceae.id.3469	Simple mode	18	-0.36228	0.146055	0.0238841	0.696087	0.522805	0.926805
family.Enterobacteriaceae.id.3469	Anxiety neurosis	Anxiety neurosis	family.Enterobacteriaceae.id.3469	Weighted mode	18	-0.360013	0.146458	0.0249956	0.697667	0.523578	0.929642
family.Enterobacteriaceae.id.3469	Anxiety neurosis	Anxiety neurosis	family.Enterobacteriaceae.id.3469	Weighted median	18	-0.125762	0.0657203	0.0556723	0.881825	0.775247	1.00305
family.Enterobacteriaceae.id.3469	Anxiety neurosis	Anxiety neurosis	family.Enterobacteriaceae.id.3469	MR Egger	18	-0.0191939	0.249974	0.939748	0.980989	0.60101	1.6012
order.NB1n.id.3953	ADHD	ADHD	order.NB1n.id.3953	Inverse variance weighted	53	-0.090522	0.0440548	0.0399022	0.913454	0.837889	0.995834
family.Enterobacteriaceae.id.3469	Mental retardation	Mental retardation	family.Enterobacteriaceae.id.3469	MR Egger	11	0.948112	0.748972	0.23734
family.Enterobacteriaceae.id.3469	Mental retardation	Mental retardation	family.Enterobacteriaceae.id.3469	Weighted median	11	-0.0905952	0.212053	0.669212
family.Enterobacteriaceae.id.3469	Mental retardation	Mental retardation	family.Enterobacteriaceae.id.3469	Simple mode	11	-0.279551	0.342572	0.433488
family.Enterobacteriaceae.id.3469	Mental retardation	Mental retardation	family.Enterobacteriaceae.id.3469	Weighted mode	11	-0.21604	0.321015	0.516203
family.Erysipelotrichaceae.id.2149	Mental retardation	Mental retardation	family.Erysipelotrichaceae.id.2149	MR Egger	13	-0.754109	0.727784	0.322364
family.Erysipelotrichaceae.id.2149	Mental retardation	Mental retardation	family.Erysipelotrichaceae.id.2149	Weighted median	13	0.102574	0.228821	0.653957
family.Erysipelotrichaceae.id.2149	Mental retardation	Mental retardation	family.Erysipelotrichaceae.id.2149	Simple mode	13	-0.233131	0.380633	0.55165
family.Erysipelotrichaceae.id.2149	Mental retardation	Mental retardation	family.Erysipelotrichaceae.id.2149	Weighted mode	13	-0.250308	0.380397	0.522951
family.FamilyXI.id.1936	Mental retardation	Mental retardation	family.FamilyXI.id.1936	MR Egger	10	-0.181271	0.385104	0.650417
family.FamilyXI.id.1936	Mental retardation	Mental retardation	family.FamilyXI.id.1936	Weighted median	10	0.00518934	0.102053	0.959445
family.FamilyXI.id.1936	Mental retardation	Mental retardation	family.FamilyXI.id.1936	Simple mode	10	0.0140837	0.182542	0.940189
family.FamilyXI.id.1936	Mental retardation	Mental retardation	family.FamilyXI.id.1936	Weighted mode	10	0.00564972	0.177535	0.975308
family.FamilyXIII.id.1957	Mental retardation	Mental retardation	family.FamilyXIII.id.1957	MR Egger	10	0.515835	0.787343	0.530749
family.FamilyXIII.id.1957	Mental retardation	Mental retardation	family.FamilyXIII.id.1957	Weighted median	10	-0.065593	0.231189	0.776624
family.FamilyXIII.id.1957	Mental retardation	Mental retardation	family.FamilyXIII.id.1957	Simple mode	10	-0.0896953	0.343972	0.800143
family.FamilyXIII.id.1957	Mental retardation	Mental retardation	family.FamilyXIII.id.1957	Weighted mode	10	-0.0816923	0.358482	0.824829
family.Lachnospiraceae.id.1987	Autism	Autism	family.Lachnospiraceae.id.1987	Weighted median	16	-0.950266	0.485114	0.0501304	0.386638	0.149406	1.00056
family.Lachnospiraceae.id.1987	Autism	Autism	family.Lachnospiraceae.id.1987	Weighted mode	16	-1.0488	0.803847	0.211647	0.350356	0.0724873	1.69339
family.Lachnospiraceae.id.1987	Autism	Autism	family.Lachnospiraceae.id.1987	Simple mode	16	-1.0834	0.850136	0.221918	0.338444	0.0639494	1.79117
family.Lachnospiraceae.id.1987	Autism	Autism	family.Lachnospiraceae.id.1987	MR Egger	16	1.37723	1.2116	0.274747	3.96389	0.368795	42.6048
phylum.Bacteroidetes.id.905	ADHD	ADHD	phylum.Bacteroidetes.id.905	Inverse variance weighted	128	0.397778	0.0531161	6.95e-14	1.48851	1.34134	1.65183
family.Lachnospiraceae.id.1987	Mental retardation	Mental retardation	family.Lachnospiraceae.id.1987	MR Egger	48	-0.783972	0.385514	0.0477863
family.Lachnospiraceae.id.1987	Mental retardation	Mental retardation	family.Lachnospiraceae.id.1987	Weighted median	48	-0.249484	0.135557	0.0657035
family.Lachnospiraceae.id.1987	Mental retardation	Mental retardation	family.Lachnospiraceae.id.1987	Simple mode	48	-0.427725	0.332736	0.204923
family.Lachnospiraceae.id.1987	Mental retardation	Mental retardation	family.Lachnospiraceae.id.1987	Weighted mode	48	-0.41981	0.289719	0.15397
family.Lactobacillaceae.id.1836	Mental retardation	Mental retardation	family.Lactobacillaceae.id.1836	MR Egger	9	0.448778	0.380155	0.276351
family.Lactobacillaceae.id.1836	Mental retardation	Mental retardation	family.Lactobacillaceae.id.1836	Weighted median	9	0.0735755	0.157631	0.640674
family.Lactobacillaceae.id.1836	Mental retardation	Mental retardation	family.Lactobacillaceae.id.1836	Simple mode	9	-0.172131	0.272558	0.545305
family.Lactobacillaceae.id.1836	Mental retardation	Mental retardation	family.Lactobacillaceae.id.1836	Weighted mode	9	0.0884297	0.192768	0.658629
family.Methanobacteriaceae.id.121	Anxiety neurosis	Anxiety neurosis	family.Methanobacteriaceae.id.121	Weighted median	62	-0.0749581	0.0201016	0.000192271	0.927782	0.891939	0.965066
family.Methanobacteriaceae.id.121	Anxiety neurosis	Anxiety neurosis	family.Methanobacteriaceae.id.121	MR Egger	62	-0.185091	0.0500177	0.000469311	0.831029	0.753425	0.916626
family.Methanobacteriaceae.id.121	Anxiety neurosis	Anxiety neurosis	family.Methanobacteriaceae.id.121	Weighted mode	62	-0.108629	0.04482	0.0183457	0.897063	0.821621	0.979433
family.Methanobacteriaceae.id.121	Anxiety neurosis	Anxiety neurosis	family.Methanobacteriaceae.id.121	Simple mode	62	-0.0770314	0.0463509	0.101661	0.925861	0.845456	1.01391
phylum.Verrucomicrobia.id.3982	ADHD	ADHD	phylum.Verrucomicrobia.id.3982	Inverse variance weighted	69	0.238334	0.0695248	0.000607941	1.26913	1.10746	1.45441
family.Methanobacteriaceae.id.121	Mental retardation	Mental retardation	family.Methanobacteriaceae.id.121	MR Egger	11	0.0999714	0.316159	0.759057
family.Methanobacteriaceae.id.121	Mental retardation	Mental retardation	family.Methanobacteriaceae.id.121	Weighted median	11	0.0552431	0.11276	0.624193
family.Methanobacteriaceae.id.121	Mental retardation	Mental retardation	family.Methanobacteriaceae.id.121	Simple mode	11	0.099201	0.205379	0.639486
family.Methanobacteriaceae.id.121	Mental retardation	Mental retardation	family.Methanobacteriaceae.id.121	Weighted mode	11	0.099201	0.188157	0.609534
family.Oxalobacteraceae.id.2966	Mental retardation	Mental retardation	family.Oxalobacteraceae.id.2966	MR Egger	15	0.0515429	0.308882	0.870041
family.Oxalobacteraceae.id.2966	Mental retardation	Mental retardation	family.Oxalobacteraceae.id.2966	Weighted median	15	0.15215	0.107696	0.157723
family.Oxalobacteraceae.id.2966	Mental retardation	Mental retardation	family.Oxalobacteraceae.id.2966	Simple mode	15	0.210258	0.174467	0.248125
family.Oxalobacteraceae.id.2966	Mental retardation	Mental retardation	family.Oxalobacteraceae.id.2966	Weighted mode	15	0.198146	0.171509	0.2673
family.Pasteurellaceae.id.3689	Mental retardation	Mental retardation	family.Pasteurellaceae.id.3689	MR Egger	17	-0.11269	0.241443	0.647397
family.Pasteurellaceae.id.3689	Mental retardation	Mental retardation	family.Pasteurellaceae.id.3689	Weighted median	17	-0.0202827	0.136144	0.88157
family.Pasteurellaceae.id.3689	Mental retardation	Mental retardation	family.Pasteurellaceae.id.3689	Simple mode	17	0.0500398	0.238149	0.836226
family.Pasteurellaceae.id.3689	Mental retardation	Mental retardation	family.Pasteurellaceae.id.3689	Weighted mode	17	-0.0184526	0.173148	0.916454
family.Peptococcaceae.id.2024	Anxiety neurosis	Anxiety neurosis	family.Peptococcaceae.id.2024	Weighted median	21	-0.130061	0.0463864	0.00504962	0.878042	0.801734	0.961613
family.Peptococcaceae.id.2024	Anxiety neurosis	Anxiety neurosis	family.Peptococcaceae.id.2024	Simple mode	21	-0.269093	0.0951056	0.0103598	0.764072	0.634131	0.92064
family.Peptococcaceae.id.2024	Anxiety neurosis	Anxiety neurosis	family.Peptococcaceae.id.2024	Weighted mode	21	-0.253606	0.0930364	0.0130184	0.775998	0.646645	0.931225
family.Peptococcaceae.id.2024	Anxiety neurosis	Anxiety neurosis	family.Peptococcaceae.id.2024	MR Egger	21	-0.278264	0.125573	0.0391011	0.757097	0.591918	0.96837
family.Peptococcaceae.id.2024	Mental retardation	Mental retardation	family.Peptococcaceae.id.2024	MR Egger	9	-0.73711	0.564664	0.233024
family.Peptococcaceae.id.2024	Mental retardation	Mental retardation	family.Peptococcaceae.id.2024	Weighted median	9	-0.167624	0.211393	0.427806
family.Peptococcaceae.id.2024	Mental retardation	Mental retardation	family.Peptococcaceae.id.2024	Simple mode	9	-0.275936	0.367666	0.474442
family.Peptococcaceae.id.2024	Mental retardation	Mental retardation	family.Peptococcaceae.id.2024	Weighted mode	9	-0.233204	0.302654	0.463131
class.Actinobacteria.id.419	Anxiety neurosis	Anxiety neurosis	class.Actinobacteria.id.419	Inverse variance weighted	17	0.0921106	0.0407044	0.023641	1.09649	1.01241	1.18755
family.Peptostreptococcaceae.id.2042	Mental retardation	Mental retardation	family.Peptostreptococcaceae.id.2042	MR Egger	15	-0.153685	0.321324	0.64039
family.Peptostreptococcaceae.id.2042	Mental retardation	Mental retardation	family.Peptostreptococcaceae.id.2042	Weighted median	15	-0.0808694	0.183448	0.659336
family.Peptostreptococcaceae.id.2042	Mental retardation	Mental retardation	family.Peptostreptococcaceae.id.2042	Simple mode	15	-0.179665	0.290668	0.546427
family.Peptostreptococcaceae.id.2042	Mental retardation	Mental retardation	family.Peptostreptococcaceae.id.2042	Weighted mode	15	-0.0613134	0.232172	0.795562
family.Porphyromonadaceae.id.943	Mental retardation	Mental retardation	family.Porphyromonadaceae.id.943	MR Egger	10	1.21489	0.884189	0.206698
family.Porphyromonadaceae.id.943	Mental retardation	Mental retardation	family.Porphyromonadaceae.id.943	Weighted median	10	0.195274	0.26626	0.463317
family.Porphyromonadaceae.id.943	Mental retardation	Mental retardation	family.Porphyromonadaceae.id.943	Simple mode	10	0.303436	0.446927	0.514255
family.Porphyromonadaceae.id.943	Mental retardation	Mental retardation	family.Porphyromonadaceae.id.943	Weighted mode	10	0.18297	0.385702	0.646526
class.Betaproteobacteria.id.2867	Anxiety neurosis	Anxiety neurosis	class.Betaproteobacteria.id.2867	Inverse variance weighted	13	0.104389	0.0510939	0.0410438	1.11003	1.00425	1.22695
family.Prevotellaceae.id.960	ADHD	ADHD	family.Prevotellaceae.id.960	Weighted median	51	-0.504518	0.10863	3.41e-06	0.603796	0.488003	0.747065
family.Prevotellaceae.id.960	ADHD	ADHD	family.Prevotellaceae.id.960	Weighted mode	51	-0.652779	0.239709	0.00887953	0.520597	0.32543	0.832811
family.Prevotellaceae.id.960	ADHD	ADHD	family.Prevotellaceae.id.960	Simple mode	51	-0.646693	0.239795	0.00951474	0.523775	0.327361	0.838035
family.Prevotellaceae.id.960	ADHD	ADHD	family.Prevotellaceae.id.960	MR Egger	51	-0.516212	0.321813	0.115125	0.596777	0.317599	1.12136
family.Prevotellaceae.id.960	Autism	Autism	family.Prevotellaceae.id.960	Weighted median	51	-0.484953	0.227169	0.03278	0.615726	0.394473	0.961076
family.Prevotellaceae.id.960	Autism	Autism	family.Prevotellaceae.id.960	MR Egger	51	-1.50435	0.705369	0.0379838	0.222162	0.0557503	0.885302
family.Prevotellaceae.id.960	Autism	Autism	family.Prevotellaceae.id.960	Weighted mode	51	-0.856111	0.589782	0.152867	0.424811	0.13371	1.34967
family.Prevotellaceae.id.960	Autism	Autism	family.Prevotellaceae.id.960	Simple mode	51	-0.829151	0.578328	0.157881	0.43642	0.140482	1.35577
class.Erysipelotrichia.id.2147	Anxiety neurosis	Anxiety neurosis	class.Erysipelotrichia.id.2147	Inverse variance weighted	60	-0.0813396	0.0258899	0.00167939	0.921881	0.876268	0.969868
family.Prevotellaceae.id.960	Mental retardation	Mental retardation	family.Prevotellaceae.id.960	MR Egger	51	-0.75626	0.317002	0.0209584
family.Prevotellaceae.id.960	Mental retardation	Mental retardation	family.Prevotellaceae.id.960	Weighted median	51	-0.103572	0.107589	0.335718
family.Prevotellaceae.id.960	Mental retardation	Mental retardation	family.Prevotellaceae.id.960	Simple mode	51	0.249381	0.248959	0.321315
family.Prevotellaceae.id.960	Mental retardation	Mental retardation	family.Prevotellaceae.id.960	Weighted mode	51	0.188417	0.248109	0.451173
family.Rhodospirillaceae.id.2717	Autism	Autism	family.Rhodospirillaceae.id.2717	Weighted median	77	0.347401	0.152856	0.0230419	1.41538	1.04896	1.9098
family.Rhodospirillaceae.id.2717	Autism	Autism	family.Rhodospirillaceae.id.2717	MR Egger	77	1.00727	0.499786	0.0474457	2.73812	1.02808	7.29254
family.Rhodospirillaceae.id.2717	Autism	Autism	family.Rhodospirillaceae.id.2717	Weighted mode	77	0.406969	0.315983	0.201672	1.50226	0.808676	2.79071
family.Rhodospirillaceae.id.2717	Autism	Autism	family.Rhodospirillaceae.id.2717	Simple mode	77	0.406969	0.317049	0.203177	1.50226	0.806988	2.79655
family.Actinomycetaceae.id.421	Anxiety neurosis	Anxiety neurosis	family.Actinomycetaceae.id.421	Inverse variance weighted	25	0.0551276	0.0261267	0.0348573	1.05668	1.00393	1.1122
family.Rhodospirillaceae.id.2717	Mental retardation	Mental retardation	family.Rhodospirillaceae.id.2717	MR Egger	77	-0.249992	0.273397	0.363441
family.Rhodospirillaceae.id.2717	Mental retardation	Mental retardation	family.Rhodospirillaceae.id.2717	Weighted median	77	0.118623	0.0716907	0.0979953
family.Rhodospirillaceae.id.2717	Mental retardation	Mental retardation	family.Rhodospirillaceae.id.2717	Simple mode	77	0.412163	0.177874	0.0231898
family.Rhodospirillaceae.id.2717	Mental retardation	Mental retardation	family.Rhodospirillaceae.id.2717	Weighted mode	77	0.369576	0.163825	0.0269521
family.Rikenellaceae.id.967	Autism	Autism	family.Rikenellaceae.id.967	Weighted median	18	0.466026	0.394802	0.237838	1.59365	0.735074	3.45505
family.Rikenellaceae.id.967	Autism	Autism	family.Rikenellaceae.id.967	MR Egger	18	-0.923206	0.93582	0.338562	0.397244	0.0634557	2.48681
family.Rikenellaceae.id.967	Autism	Autism	family.Rikenellaceae.id.967	Simple mode	18	0.254526	0.766078	0.743765	1.28985	0.28737	5.78946
family.Rikenellaceae.id.967	Autism	Autism	family.Rikenellaceae.id.967	Weighted mode	18	0.196906	0.755537	0.797518	1.21763	0.276942	5.35355
family.Enterobacteriaceae.id.3469	Anxiety neurosis	Anxiety neurosis	family.Enterobacteriaceae.id.3469	Inverse variance weighted	18	-0.178082	0.0486835	0.00025424	0.836874	0.760711	0.920662
family.Rikenellaceae.id.967	Mental retardation	Mental retardation	family.Rikenellaceae.id.967	MR Egger	18	-0.233952	0.419299	0.584596
family.Rikenellaceae.id.967	Mental retardation	Mental retardation	family.Rikenellaceae.id.967	Weighted median	18	0.0201353	0.182694	0.91224
family.Rikenellaceae.id.967	Mental retardation	Mental retardation	family.Rikenellaceae.id.967	Simple mode	18	-0.108552	0.326122	0.743313
family.Rikenellaceae.id.967	Mental retardation	Mental retardation	family.Rikenellaceae.id.967	Weighted mode	18	-0.0252414	0.33268	0.940406
family.Ruminococcaceae.id.2050	Autism	Autism	family.Ruminococcaceae.id.2050	MR Egger	23	0.709662	0.823829	0.398737	2.0333	0.404524	10.2202
family.Ruminococcaceae.id.2050	Autism	Autism	family.Ruminococcaceae.id.2050	Simple mode	23	-0.120064	0.821608	0.885148	0.886864	0.177211	4.43837
family.Ruminococcaceae.id.2050	Autism	Autism	family.Ruminococcaceae.id.2050	Weighted mode	23	0.0227704	0.627552	0.971383	1.02303	0.299024	3.50003
family.Ruminococcaceae.id.2050	Autism	Autism	family.Ruminococcaceae.id.2050	Weighted median	23	0.013682	0.398625	0.97262	1.01378	0.464115	2.21441
family.Methanobacteriaceae.id.121	Anxiety neurosis	Anxiety neurosis	family.Methanobacteriaceae.id.121	Inverse variance weighted	62	-0.0398673	0.0142997	0.00530388	0.960917	0.934359	0.98823
family.Ruminococcaceae.id.2050	Mental retardation	Mental retardation	family.Ruminococcaceae.id.2050	MR Egger	11	-0.109316	0.395613	0.788543
family.Ruminococcaceae.id.2050	Mental retardation	Mental retardation	family.Ruminococcaceae.id.2050	Weighted median	11	0.199051	0.222197	0.370342
family.Ruminococcaceae.id.2050	Mental retardation	Mental retardation	family.Ruminococcaceae.id.2050	Simple mode	11	0.241165	0.388278	0.54842
family.Ruminococcaceae.id.2050	Mental retardation	Mental retardation	family.Ruminococcaceae.id.2050	Weighted mode	11	0.31235	0.299505	0.321557
family.Streptococcaceae.id.1850	Mental retardation	Mental retardation	family.Streptococcaceae.id.1850	MR Egger	14	1.25738	0.554502	0.0426231
family.Streptococcaceae.id.1850	Mental retardation	Mental retardation	family.Streptococcaceae.id.1850	Weighted median	14	0.133742	0.202369	0.508687
family.Streptococcaceae.id.1850	Mental retardation	Mental retardation	family.Streptococcaceae.id.1850	Simple mode	14	0.23636	0.355835	0.518145
family.Streptococcaceae.id.1850	Mental retardation	Mental retardation	family.Streptococcaceae.id.1850	Weighted mode	14	0.253413	0.324699	0.4491
family.unknownfamily.id.1000001214	Autism	Autism	family.unknownfamily.id.1000001214	MR Egger	57	3.18744	0.352966	1.89e-12	24.2263	12.1293	48.388
family.unknownfamily.id.1000001214	Autism	Autism	family.unknownfamily.id.1000001214	Weighted median	57	0.916664	0.13575	1.45e-11	2.50093	1.91668	3.26328
family.unknownfamily.id.1000001214	Autism	Autism	family.unknownfamily.id.1000001214	Weighted mode	57	0.929187	0.225594	0.000126696	2.53245	1.62746	3.94067
family.unknownfamily.id.1000001214	Autism	Autism	family.unknownfamily.id.1000001214	Simple mode	57	0.918864	0.270992	0.00128384	2.50644	1.47362	4.26315
family.Peptococcaceae.id.3	Anxiety neurosis	Anxiety neurosis	family.Peptococcaceae.id.2024	Inverse variance weighted	21	-0.135969	0.0359357	0.000154529	0.87287	0.813505	0.936566
family.unknownfamily.id.1000001214	Mental retardation	Mental retardation	family.unknownfamily.id.1000001214	MR Egger	57	0.326061	0.157063	0.042582
family.unknownfamily.id.1000001214	Mental retardation	Mental retardation	family.unknownfamily.id.1000001214	Weighted median	57	-0.0153346	0.0515295	0.766017
family.unknownfamily.id.1000001214	Mental retardation	Mental retardation	family.unknownfamily.id.1000001214	Simple mode	57	-0.0129709	0.100658	0.897929
family.unknownfamily.id.1000001214	Mental retardation	Mental retardation	family.unknownfamily.id.1000001214	Weighted mode	57	-0.0129709	0.0985542	0.895763
family.Victivallaceae.id.2255	Anxiety neurosis	Anxiety neurosis	family.Victivallaceae.id.2255	Inverse variance weighted	60	0.0285155	0.0116756	0.0145932	1.02893	1.00565	1.05274
family.unknownfamily.id.1000005471	ADHD	ADHD	family.unknownfamily.id.1000005471	Simple mode	37	0.940885	0.313707	0.00488675	2.56225	1.38544	4.73865
family.unknownfamily.id.1000005471	ADHD	ADHD	family.unknownfamily.id.1000005471	Weighted median	37	0.286534	0.111452	0.0101427	1.3318	1.07046	1.65695
family.unknownfamily.id.1000005471	ADHD	ADHD	family.unknownfamily.id.1000005471	Weighted mode	37	0.219423	0.236194	0.359078	1.24536	0.783866	1.97855
family.unknownfamily.id.1000005471	ADHD	ADHD	family.unknownfamily.id.1000005471	MR Egger	37	-0.158611	0.320881	0.624183	0.853328	0.454964	1.6005
family.unknownfamily.id.1000005471	Emotion behavioral disorder	Emotion behavioral disorder	family.unknownfamily.id.1000005471	Weighted median	37	0.181539	0.0837412	0.0301691	1.19906	1.01756	1.41294
family.unknownfamily.id.1000005471	Emotion behavioral disorder	Emotion behavioral disorder	family.unknownfamily.id.1000005471	MR Egger	37	-0.267469	0.250026	0.292047	0.765314	0.468828	1.2493
family.unknownfamily.id.1000005471	Emotion behavioral disorder	Emotion behavioral disorder	family.unknownfamily.id.1000005471	Weighted mode	37	0.101727	0.128567	0.433985	1.10708	0.860482	1.42435
family.unknownfamily.id.1000005471	Emotion behavioral disorder	Emotion behavioral disorder	family.unknownfamily.id.1000005471	Simple mode	37	0.0917298	0.187977	0.62852	1.09607	0.758278	1.58434
genus..Eubacteriumfissicatenagroup.id.14373	Anxiety neurosis	Anxiety neurosis	genus..Eubacteriumfissicatenagroup.id.14373	Inverse variance weighted	23	0.0489217	0.0208592	0.0190104	1.05014	1.00807	1.09396
family.unknownfamily.id.1000005471	Mental retardation	Mental retardation	family.unknownfamily.id.1000005471	MR Egger	14	0.443109	0.371357	0.255843
family.unknownfamily.id.1000005471	Mental retardation	Mental retardation	family.unknownfamily.id.1000005471	Weighted median	14	0.031868	0.160126	0.842248
family.unknownfamily.id.1000005471	Mental retardation	Mental retardation	family.unknownfamily.id.1000005471	Simple mode	14	-0.000285048	0.325099	0.999314
family.unknownfamily.id.1000005471	Mental retardation	Mental retardation	family.unknownfamily.id.1000005471	Weighted mode	14	0.391375	0.320111	0.243176
family.unknownfamily.id.1000006161	Mental retardation	Mental retardation	family.unknownfamily.id.1000006161	MR Egger	15	0.402932	0.355712	0.27778
family.unknownfamily.id.1000006161	Mental retardation	Mental retardation	family.unknownfamily.id.1000006161	Weighted median	15	-0.00184042	0.108117	0.986419
family.unknownfamily.id.1000006161	Mental retardation	Mental retardation	family.unknownfamily.id.1000006161	Simple mode	15	-0.0347861	0.187586	0.855543
family.unknownfamily.id.1000006161	Mental retardation	Mental retardation	family.unknownfamily.id.1000006161	Weighted mode	15	-0.0347861	0.183154	0.852092
family.Veillonellaceae.id.2172	Emotion behavioral disorder	Emotion behavioral disorder	family.Veillonellaceae.id.2172	Weighted median	41	0.442243	0.118252	0.000184153	1.55619	1.23426	1.9621
family.Veillonellaceae.id.2172	Emotion behavioral disorder	Emotion behavioral disorder	family.Veillonellaceae.id.2172	Weighted mode	41	0.539703	0.194545	0.0083696	1.7155	1.17163	2.51183
family.Veillonellaceae.id.2172	Emotion behavioral disorder	Emotion behavioral disorder	family.Veillonellaceae.id.2172	MR Egger	41	0.415504	0.171312	0.0200202	1.51513	1.083	2.1197
family.Veillonellaceae.id.2172	Emotion behavioral disorder	Emotion behavioral disorder	family.Veillonellaceae.id.2172	Simple mode	41	0.447943	0.25343	0.0847696	1.56509	0.95239	2.57195
genus..Eubacteriumoxidoreducensgroup.id.11339	Anxiety neurosis	Anxiety neurosis	genus..Eubacteriumoxidoreducensgroup.id.11339	Inverse variance weighted	23	-0.16189	0.0302701	8.89e-08	0.850535	0.801541	0.902524
family.Veillonellaceae.id.2172	Mental retardation	Mental retardation	family.Veillonellaceae.id.2172	MR Egger	41	0.415504	0.171312	0.0200202
family.Veillonellaceae.id.2172	Mental retardation	Mental retardation	family.Veillonellaceae.id.2172	Weighted median	41	0.442243	0.118252	0.000184153
family.Veillonellaceae.id.2172	Mental retardation	Mental retardation	family.Veillonellaceae.id.2172	Simple mode	41	0.447943	0.25343	0.0847696
family.Veillonellaceae.id.2172	Mental retardation	Mental retardation	family.Veillonellaceae.id.2172	Weighted mode	41	0.539703	0.194545	0.0083696
genus.Anaerostipes.id.1991	Anxiety neurosis	Anxiety neurosis	genus.Anaerostipes.id.1991	Inverse variance weighted	157	0.0726742	0.0365466	0.0467526	1.07538	1.00104	1.15524
family.Verrucomicrobiaceae.id.4036	Emotion behavioral disorder	Emotion behavioral disorder	family.Verrucomicrobiaceae.id.4036	Weighted median	56	0.189421	0.0946214	0.0452967	1.20855	1.00397	1.45482
family.Verrucomicrobiaceae.id.4036	Emotion behavioral disorder	Emotion behavioral disorder	family.Verrucomicrobiaceae.id.4036	MR Egger	56	0.704108	0.352118	0.0505807	2.02204	1.01406	4.03198
family.Verrucomicrobiaceae.id.4036	Emotion behavioral disorder	Emotion behavioral disorder	family.Verrucomicrobiaceae.id.4036	Weighted mode	56	0.255443	0.214974	0.239841	1.29103	0.847125	1.96756
family.Verrucomicrobiaceae.id.4036	Emotion behavioral disorder	Emotion behavioral disorder	family.Verrucomicrobiaceae.id.4036	Simple mode	56	0.268783	0.229528	0.246638	1.30837	0.834358	2.05168
genus.Anaerotruncus.id.2054	Anxiety neurosis	Anxiety neurosis	genus.Anaerotruncus.id.2054	Inverse variance weighted	100	-0.0752651	0.0209363	0.000324439	0.927498	0.890208	0.966349
family.Verrucomicrobiaceae.id.4036	Mental retardation	Mental retardation	family.Verrucomicrobiaceae.id.4036	MR Egger	56	0.704108	0.352118	0.0505807
family.Verrucomicrobiaceae.id.4036	Mental retardation	Mental retardation	family.Verrucomicrobiaceae.id.4036	Weighted median	56	0.189421	0.0946214	0.0452967
family.Verrucomicrobiaceae.id.4036	Mental retardation	Mental retardation	family.Verrucomicrobiaceae.id.4036	Simple mode	56	0.268783	0.229528	0.246638
family.Verrucomicrobiaceae.id.4036	Mental retardation	Mental retardation	family.Verrucomicrobiaceae.id.4036	Weighted mode	56	0.255443	0.214974	0.239841
genus.Blautia.id.1992	Anxiety neurosis	Anxiety neurosis	genus.Blautia.id.1992	Inverse variance weighted	37	-0.0684769	0.0332268	0.0393129	0.933815	0.874939	0.996653
family.Victivallaceae.id.2255	Anxiety neurosis	Anxiety neurosis	family.Victivallaceae.id.2255	Weighted median	60	0.0304007	0.0152731	0.0465387	1.03087	1.00047	1.06219
family.Victivallaceae.id.2255	Anxiety neurosis	Anxiety neurosis	family.Victivallaceae.id.2255	MR Egger	60	0.107993	0.0630505	0.0920913	1.11404	0.984535	1.26058
family.Victivallaceae.id.2255	Anxiety neurosis	Anxiety neurosis	family.Victivallaceae.id.2255	Weighted mode	60	0.0508645	0.0337936	0.137621	1.05218	0.984747	1.12423
family.Victivallaceae.id.2255	Anxiety neurosis	Anxiety neurosis	family.Victivallaceae.id.2255	Simple mode	60	0.048048	0.0330203	0.150941	1.04922	0.983466	1.11937
genus.Butyricimonas.id.945	Anxiety neurosis	Anxiety neurosis	genus.Butyricimonas.id.945	Inverse variance weighted	62	0.0560822	0.0211902	0.00813029	1.05768	1.01466	1.10254
family.Victivallaceae.id.2255	Mental retardation	Mental retardation	family.Victivallaceae.id.2255	MR Egger	13	0.352491	0.368402	0.35922
family.Victivallaceae.id.2255	Mental retardation	Mental retardation	family.Victivallaceae.id.2255	Weighted median	13	0.0265963	0.106381	0.80258
family.Victivallaceae.id.2255	Mental retardation	Mental retardation	family.Victivallaceae.id.2255	Simple mode	13	0.0589012	0.169573	0.734345
family.Victivallaceae.id.2255	Mental retardation	Mental retardation	family.Victivallaceae.id.2255	Weighted mode	13	0.0627075	0.162359	0.706089
genus..Clostridiuminnocuumgroup.id.14397	Mental retardation	Mental retardation	genus..Clostridiuminnocuumgroup.id.14397	MR Egger	27	0.97853	0.366208	0.0130755
genus..Clostridiuminnocuumgroup.id.14397	Mental retardation	Mental retardation	genus..Clostridiuminnocuumgroup.id.14397	Weighted median	27	0.10686	0.0771494	0.166019
genus..Clostridiuminnocuumgroup.id.14397	Mental retardation	Mental retardation	genus..Clostridiuminnocuumgroup.id.14397	Simple mode	27	0.107594	0.132038	0.422546
genus..Clostridiuminnocuumgroup.id.14397	Mental retardation	Mental retardation	genus..Clostridiuminnocuumgroup.id.14397	Weighted mode	27	0.107594	0.128003	0.408259
genus.ChristensenellaceaeR.7group.id.11283	Anxiety neurosis	Anxiety neurosis	genus.ChristensenellaceaeR.7group.id.11283	Inverse variance weighted	57	-0.186154	0.0269475	4.91e-12	0.830145	0.787437	0.87517
genus..Eubacteriumbrachygroup.id.11296	ADHD	ADHD	genus..Eubacteriumbrachygroup.id.11296	MR Egger	43	-0.888959	0.196878	5.25e-05	0.411084	0.279476	0.604667
genus..Eubacteriumbrachygroup.id.11296	ADHD	ADHD	genus..Eubacteriumbrachygroup.id.11296	Weighted median	43	-0.245718	0.0710271	0.000541176	0.782143	0.680497	0.89897
genus..Eubacteriumbrachygroup.id.11296	ADHD	ADHD	genus..Eubacteriumbrachygroup.id.11296	Simple mode	43	-0.447352	0.186385	0.0208985	0.639319	0.443673	0.921237
genus..Eubacteriumbrachygroup.id.11296	ADHD	ADHD	genus..Eubacteriumbrachygroup.id.11296	Weighted mode	43	-0.440487	0.193763	0.0281831	0.643723	0.440316	0.941095
genus..Eubacteriumbrachygroup.id.11296	Mental retardation	Mental retardation	genus..Eubacteriumbrachygroup.id.11296	MR Egger	11	-0.407167	0.314377	0.227501
genus..Eubacteriumbrachygroup.id.11296	Mental retardation	Mental retardation	genus..Eubacteriumbrachygroup.id.11296	Weighted median	11	0.0960513	0.117061	0.411919
genus..Eubacteriumbrachygroup.id.11296	Mental retardation	Mental retardation	genus..Eubacteriumbrachygroup.id.11296	Simple mode	11	0.172533	0.181478	0.364162
genus..Eubacteriumbrachygroup.id.11296	Mental retardation	Mental retardation	genus..Eubacteriumbrachygroup.id.11296	Weighted mode	11	0.169828	0.174637	0.353754
genus..Eubacteriumcoprostanoligenesgroup.id.11375	Emotion behavioral disorder	Emotion behavioral disorder	genus..Eubacteriumcoprostanoligenesgroup.id.11375	Weighted median	65	0.500043	0.0763017	5.62e-11	1.64879	1.41977	1.91476
genus..Eubacteriumcoprostanoligenesgroup.id.11375	Emotion behavioral disorder	Emotion behavioral disorder	genus..Eubacteriumcoprostanoligenesgroup.id.11375	Simple mode	65	0.678801	0.184883	0.00049374	1.97151	1.37222	2.83253
genus..Eubacteriumcoprostanoligenesgroup.id.11375	Emotion behavioral disorder	Emotion behavioral disorder	genus..Eubacteriumcoprostanoligenesgroup.id.11375	MR Egger	65	0.909507	0.260141	0.000870447	2.4831	1.49127	4.13457
genus..Eubacteriumcoprostanoligenesgroup.id.11375	Emotion behavioral disorder	Emotion behavioral disorder	genus..Eubacteriumcoprostanoligenesgroup.id.11375	Weighted mode	65	0.678801	0.214301	0.00235671	1.97151	1.29534	3.00066
genus.Clostridiumsensustricto1.id.1873	Anxiety neurosis	Anxiety neurosis	genus.Clostridiumsensustricto1.id.1873	Inverse variance weighted	17	-0.102928	0.0409461	0.0119461	0.902192	0.832617	0.977582
genus..Eubacteriumcoprostanoligenesgroup.id.11375	Mental retardation	Mental retardation	genus..Eubacteriumcoprostanoligenesgroup.id.11375	MR Egger	13	-1.24648	0.628788	0.0729745
genus..Eubacteriumcoprostanoligenesgroup.id.11375	Mental retardation	Mental retardation	genus..Eubacteriumcoprostanoligenesgroup.id.11375	Weighted median	13	0.108665	0.227691	0.633184
genus..Eubacteriumcoprostanoligenesgroup.id.11375	Mental retardation	Mental retardation	genus..Eubacteriumcoprostanoligenesgroup.id.11375	Simple mode	13	0.334274	0.420063	0.441623
genus..Eubacteriumcoprostanoligenesgroup.id.11375	Mental retardation	Mental retardation	genus..Eubacteriumcoprostanoligenesgroup.id.11375	Weighted mode	13	0.304355	0.405916	0.467823
genus..Eubacteriumeligensgroup.id.14372	Mental retardation	Mental retardation	genus..Eubacteriumeligensgroup.id.14372	MR Egger	9	-0.334759	0.438263	0.469924
genus..Eubacteriumeligensgroup.id.14372	Mental retardation	Mental retardation	genus..Eubacteriumeligensgroup.id.14372	Weighted median	9	-0.144986	0.236451	0.539761
genus..Eubacteriumeligensgroup.id.14372	Mental retardation	Mental retardation	genus..Eubacteriumeligensgroup.id.14372	Simple mode	9	-0.0901397	0.381332	0.819077
genus..Eubacteriumeligensgroup.id.14372	Mental retardation	Mental retardation	genus..Eubacteriumeligensgroup.id.14372	Weighted mode	9	-0.144473	0.325956	0.669343
genus.Eisenbergiella.id.11304	Anxiety neurosis	Anxiety neurosis	genus.Eisenbergiella.id.11304	Inverse variance weighted	35	-0.045758	0.0184528	0.0131484	0.955273	0.921341	0.990455
genus..Eubacteriumfissicatenagroup.id.14373	Anxiety neurosis	Anxiety neurosis	genus..Eubacteriumfissicatenagroup.id.14373	Weighted median	23	0.0360637	0.0274047	0.188185	1.03672	0.982505	1.09393
genus..Eubacteriumfissicatenagroup.id.14373	Anxiety neurosis	Anxiety neurosis	genus..Eubacteriumfissicatenagroup.id.14373	Weighted mode	23	0.0378254	0.044199	0.401335	1.03855	0.952367	1.13253
genus..Eubacteriumfissicatenagroup.id.14373	Anxiety neurosis	Anxiety neurosis	genus..Eubacteriumfissicatenagroup.id.14373	MR Egger	23	0.101218	0.122408	0.417595	1.10652	0.870488	1.40655
genus..Eubacteriumfissicatenagroup.id.14373	Anxiety neurosis	Anxiety neurosis	genus..Eubacteriumfissicatenagroup.id.14373	Simple mode	23	0.0378254	0.0485035	0.443789	1.03855	0.944366	1.14213
genus..Eubacteriumfissicatenagroup.id.14373	Mental retardation	Mental retardation	genus..Eubacteriumfissicatenagroup.id.14373	MR Egger	9	0.139415	0.503198	0.789739
genus..Eubacteriumfissicatenagroup.id.14373	Mental retardation	Mental retardation	genus..Eubacteriumfissicatenagroup.id.14373	Weighted median	9	0.086523	0.121042	0.47472
genus..Eubacteriumfissicatenagroup.id.14373	Mental retardation	Mental retardation	genus..Eubacteriumfissicatenagroup.id.14373	Simple mode	9	0.0309301	0.176379	0.865153
genus..Eubacteriumfissicatenagroup.id.14373	Mental retardation	Mental retardation	genus..Eubacteriumfissicatenagroup.id.14373	Weighted mode	9	0.0396761	0.176511	0.827786
genus..Eubacteriumhalliigroup.id.11338	Mental retardation	Mental retardation	genus..Eubacteriumhalliigroup.id.11338	MR Egger	14	-0.0241673	0.27761	0.932064
genus..Eubacteriumhalliigroup.id.11338	Mental retardation	Mental retardation	genus..Eubacteriumhalliigroup.id.11338	Weighted median	14	8.13e-05	0.172994	0.999625
genus..Eubacteriumhalliigroup.id.11338	Mental retardation	Mental retardation	genus..Eubacteriumhalliigroup.id.11338	Simple mode	14	0.00194285	0.268099	0.994328
genus..Eubacteriumhalliigroup.id.11338	Mental retardation	Mental retardation	genus..Eubacteriumhalliigroup.id.11338	Weighted mode	14	0.0120866	0.260675	0.963723
genus..Eubacteriumnodatumgroup.id.11297	Mental retardation	Mental retardation	genus..Eubacteriumnodatumgroup.id.11297	MR Egger	11	0.0892734	0.350043	0.804428
genus..Eubacteriumnodatumgroup.id.11297	Mental retardation	Mental retardation	genus..Eubacteriumnodatumgroup.id.11297	Weighted median	11	-0.054475	0.103552	0.598844
genus..Eubacteriumnodatumgroup.id.11297	Mental retardation	Mental retardation	genus..Eubacteriumnodatumgroup.id.11297	Simple mode	11	0.024144	0.161069	0.883824
genus..Eubacteriumnodatumgroup.id.11297	Mental retardation	Mental retardation	genus..Eubacteriumnodatumgroup.id.11297	Weighted mode	11	0.0078009	0.158025	0.9616
genus.Enterorhabdus.id.820	Anxiety neurosis	Anxiety neurosis	genus.Enterorhabdus.id.820	Inverse variance weighted	33	-0.0467147	0.0216924	0.0312792	0.95436	0.914633	0.995811
genus..Eubacteriumoxidoreducensgroup.id.11339	Anxiety neurosis	Anxiety neurosis	genus..Eubacteriumoxidoreducensgroup.id.11339	Weighted median	23	-0.247513	0.0357171	4.21e-12	0.78074	0.727953	0.837355
genus..Eubacteriumoxidoreducensgroup.id.11339	Anxiety neurosis	Anxiety neurosis	genus..Eubacteriumoxidoreducensgroup.id.11339	Simple mode	23	-0.248784	0.0593376	0.000376875	0.779748	0.694137	0.875918
genus..Eubacteriumoxidoreducensgroup.id.11339	Anxiety neurosis	Anxiety neurosis	genus..Eubacteriumoxidoreducensgroup.id.11339	Weighted mode	23	-0.248784	0.0616358	0.00055198	0.779748	0.691017	0.879873
genus..Eubacteriumoxidoreducensgroup.id.11339	Anxiety neurosis	Anxiety neurosis	genus..Eubacteriumoxidoreducensgroup.id.11339	MR Egger	23	0.281004	0.146806	0.0693318	1.32446	0.993286	1.76605
genus..Eubacteriumoxidoreducensgroup.id.11339	Emotion behavioral disorder	Emotion behavioral disorder	genus..Eubacteriumoxidoreducensgroup.id.11339	Weighted median	6	0.1409	0.111426	0.206046	1.15131	0.925431	1.43232
genus..Eubacteriumoxidoreducensgroup.id.11339	Emotion behavioral disorder	Emotion behavioral disorder	genus..Eubacteriumoxidoreducensgroup.id.11339	Weighted mode	6	0.123851	0.151004	0.44943	1.13185	0.841881	1.52168
genus..Eubacteriumoxidoreducensgroup.id.11339	Emotion behavioral disorder	Emotion behavioral disorder	genus..Eubacteriumoxidoreducensgroup.id.11339	Simple mode	6	0.12716	0.155686	0.451207	1.1356	0.836955	1.5408
genus..Eubacteriumoxidoreducensgroup.id.11339	Emotion behavioral disorder	Emotion behavioral disorder	genus..Eubacteriumoxidoreducensgroup.id.11339	MR Egger	6	-0.0270234	0.338997	0.940292	0.973338	0.500845	1.89158
genus.Howardella.id.2000	Anxiety neurosis	Anxiety neurosis	genus.Howardella.id.2000	Inverse variance weighted	23	-0.0383581	0.0189684	0.0431542	0.962368	0.927246	0.998821
genus..Eubacteriumoxidoreducensgroup.id.11339	Mental retardation	Mental retardation	genus..Eubacteriumoxidoreducensgroup.id.11339	MR Egger	6	-0.281543	0.51856	0.616014
genus..Eubacteriumoxidoreducensgroup.id.11339	Mental retardation	Mental retardation	genus..Eubacteriumoxidoreducensgroup.id.11339	Weighted median	6	0.160796	0.15643	0.303991
genus..Eubacteriumoxidoreducensgroup.id.11339	Mental retardation	Mental retardation	genus..Eubacteriumoxidoreducensgroup.id.11339	Simple mode	6	0.175019	0.248083	0.512008
genus..Eubacteriumoxidoreducensgroup.id.11339	Mental retardation	Mental retardation	genus..Eubacteriumoxidoreducensgroup.id.11339	Weighted mode	6	0.167212	0.277478	0.573051
genus..Eubacteriumrectalegroup.id.14374	Mental retardation	Mental retardation	genus..Eubacteriumrectalegroup.id.14374	MR Egger	11	0.583689	0.47232	0.247819
genus..Eubacteriumrectalegroup.id.14374	Mental retardation	Mental retardation	genus..Eubacteriumrectalegroup.id.14374	Weighted median	11	0.030567	0.223995	0.891455
genus..Eubacteriumrectalegroup.id.14374	Mental retardation	Mental retardation	genus..Eubacteriumrectalegroup.id.14374	Simple mode	11	-0.316445	0.338921	0.372464
genus..Eubacteriumrectalegroup.id.14374	Mental retardation	Mental retardation	genus..Eubacteriumrectalegroup.id.14374	Weighted mode	11	0.0245902	0.286385	0.933269
genus..Eubacteriumruminantiumgroup.id.11340	Autism	Autism	genus..Eubacteriumruminantiumgroup.id.11340	Weighted median	60	-0.366421	0.173748	0.0349519	0.693211	0.493137	0.974458
genus..Eubacteriumruminantiumgroup.id.11340	Autism	Autism	genus..Eubacteriumruminantiumgroup.id.11340	MR Egger	60	0.679215	0.477488	0.160244	1.97233	0.77363	5.02835
genus..Eubacteriumruminantiumgroup.id.11340	Autism	Autism	genus..Eubacteriumruminantiumgroup.id.11340	Weighted mode	60	-0.27139	0.397772	0.497735	0.762319	0.34958	1.66237
genus..Eubacteriumruminantiumgroup.id.11340	Autism	Autism	genus..Eubacteriumruminantiumgroup.id.11340	Simple mode	60	-0.283313	0.467293	0.546651	0.753284	0.301433	1.88246
genus.LachnospiraceaeFCS020group.id.11314	Anxiety neurosis	Anxiety neurosis	genus.LachnospiraceaeFCS020group.id.11314	Inverse variance weighted	84	-0.231521	0.0348523	3.08e-11	0.793326	0.740943	0.849412
genus..Eubacteriumruminantiumgroup.id.11340	Mental retardation	Mental retardation	genus..Eubacteriumruminantiumgroup.id.11340	MR Egger	19	-0.0825838	0.377494	0.829435
genus..Eubacteriumruminantiumgroup.id.11340	Mental retardation	Mental retardation	genus..Eubacteriumruminantiumgroup.id.11340	Weighted median	19	0.0358321	0.12367	0.772016
genus..Eubacteriumruminantiumgroup.id.11340	Mental retardation	Mental retardation	genus..Eubacteriumruminantiumgroup.id.11340	Simple mode	19	-0.00722172	0.238408	0.976168
genus..Eubacteriumruminantiumgroup.id.11340	Mental retardation	Mental retardation	genus..Eubacteriumruminantiumgroup.id.11340	Weighted mode	19	-0.0557937	0.208363	0.79192
genus..Eubacteriumventriosumgroup.id.11341	Mental retardation	Mental retardation	genus..Eubacteriumventriosumgroup.id.11341	MR Egger	15	0.567027	0.856205	0.519375
genus..Eubacteriumventriosumgroup.id.11341	Mental retardation	Mental retardation	genus..Eubacteriumventriosumgroup.id.11341	Weighted median	15	0.264109	0.20114	0.189164
genus..Eubacteriumventriosumgroup.id.11341	Mental retardation	Mental retardation	genus..Eubacteriumventriosumgroup.id.11341	Simple mode	15	0.274158	0.293172	0.365566
genus..Eubacteriumventriosumgroup.id.11341	Mental retardation	Mental retardation	genus..Eubacteriumventriosumgroup.id.11341	Weighted mode	15	0.266515	0.291591	0.376188
genus..Eubacteriumxylanophilumgroup.id.14375	Mental retardation	Mental retardation	genus..Eubacteriumxylanophilumgroup.id.14375	MR Egger	11	0.681889	0.530994	0.231151
genus..Eubacteriumxylanophilumgroup.id.14375	Mental retardation	Mental retardation	genus..Eubacteriumxylanophilumgroup.id.14375	Weighted median	11	0.191368	0.199018	0.33627
genus..Eubacteriumxylanophilumgroup.id.14375	Mental retardation	Mental retardation	genus..Eubacteriumxylanophilumgroup.id.14375	Simple mode	11	0.246563	0.309678	0.44441
genus..Eubacteriumxylanophilumgroup.id.14375	Mental retardation	Mental retardation	genus..Eubacteriumxylanophilumgroup.id.14375	Weighted mode	11	0.282564	0.299032	0.366965
genus..Ruminococcusgauvreauiigroup.id.11342	Mental retardation	Mental retardation	genus..Ruminococcusgauvreauiigroup.id.11342	MR Egger	12	-0.414999	0.735069	0.584806
genus..Ruminococcusgauvreauiigroup.id.11342	Mental retardation	Mental retardation	genus..Ruminococcusgauvreauiigroup.id.11342	Weighted median	12	0.0127546	0.204949	0.950377
genus..Ruminococcusgauvreauiigroup.id.11342	Mental retardation	Mental retardation	genus..Ruminococcusgauvreauiigroup.id.11342	Simple mode	12	0.0903882	0.349044	0.800448
genus..Ruminococcusgauvreauiigroup.id.11342	Mental retardation	Mental retardation	genus..Ruminococcusgauvreauiigroup.id.11342	Weighted mode	12	0.0435248	0.323719	0.895474
genus..Ruminococcusgnavusgroup.id.14376	Mental retardation	Mental retardation	genus..Ruminococcusgnavusgroup.id.14376	MR Egger	11	-0.324618	0.671417	0.640299
genus..Ruminococcusgnavusgroup.id.14376	Mental retardation	Mental retardation	genus..Ruminococcusgnavusgroup.id.14376	Weighted median	11	-0.108859	0.15145	0.472277
genus..Ruminococcusgnavusgroup.id.14376	Mental retardation	Mental retardation	genus..Ruminococcusgnavusgroup.id.14376	Simple mode	11	-0.119395	0.245709	0.637495
genus..Ruminococcusgnavusgroup.id.14376	Mental retardation	Mental retardation	genus..Ruminococcusgnavusgroup.id.14376	Weighted mode	11	-0.131623	0.214164	0.552551
genus..Ruminococcustorquesgroup.id.14377	Mental retardation	Mental retardation	genus..Ruminococcustorquesgroup.id.14377	MR Egger	11	0.00423572	0.653398	0.994969
genus..Ruminococcustorquesgroup.id.14377	Mental retardation	Mental retardation	genus..Ruminococcustorquesgroup.id.14377	Weighted median	11	0.0462313	0.249996	0.853285
genus..Ruminococcustorquesgroup.id.14377	Mental retardation	Mental retardation	genus..Ruminococcustorquesgroup.id.14377	Simple mode	11	-0.00162346	0.375218	0.996633
genus..Ruminococcustorquesgroup.id.14377	Mental retardation	Mental retardation	genus..Ruminococcustorquesgroup.id.14377	Weighted mode	11	-0.00162346	0.348235	0.996372
genus.Actinomyces.id.423	Mental retardation	Mental retardation	genus.Actinomyces.id.423	MR Egger	12	-0.234305	0.297433	0.449108
genus.Actinomyces.id.423	Mental retardation	Mental retardation	genus.Actinomyces.id.423	Weighted median	12	-0.109839	0.145898	0.451539
genus.Actinomyces.id.423	Mental retardation	Mental retardation	genus.Actinomyces.id.423	Simple mode	12	0.0991019	0.251039	0.700561
genus.Actinomyces.id.423	Mental retardation	Mental retardation	genus.Actinomyces.id.423	Weighted mode	12	0.0505196	0.233233	0.83248
genus.Adlercreutzia.id.812	Mental retardation	Mental retardation	genus.Adlercreutzia.id.812	MR Egger	12	0.0757784	0.752252	0.921752
genus.Adlercreutzia.id.812	Mental retardation	Mental retardation	genus.Adlercreutzia.id.812	Weighted median	12	-0.147338	0.17688	0.404854
genus.Adlercreutzia.id.812	Mental retardation	Mental retardation	genus.Adlercreutzia.id.812	Simple mode	12	-0.28308	0.288355	0.347345
genus.Adlercreutzia.id.812	Mental retardation	Mental retardation	genus.Adlercreutzia.id.812	Weighted mode	12	-0.295237	0.282392	0.318229
genus.Akkermansia.id.4037	Emotion behavioral disorder	Emotion behavioral disorder	genus.Akkermansia.id.4037	MR Egger	61	0.785293	0.334396	0.0222254	2.19305	1.13869	4.22369
genus.Akkermansia.id.4037	Emotion behavioral disorder	Emotion behavioral disorder	genus.Akkermansia.id.4037	Weighted median	61	0.202962	0.0906503	0.0251587	1.22503	1.02561	1.46322
genus.Akkermansia.id.4037	Emotion behavioral disorder	Emotion behavioral disorder	genus.Akkermansia.id.4037	Simple mode	61	0.27106	0.207857	0.197191	1.31135	0.872546	1.97084
genus.Akkermansia.id.4037	Emotion behavioral disorder	Emotion behavioral disorder	genus.Akkermansia.id.4037	Weighted mode	61	0.257735	0.213897	0.232953	1.294	0.850864	1.96791
genus.LachnospiraceaeNK4A136group.id.11319	Anxiety neurosis	Anxiety neurosis	genus.LachnospiraceaeNK4A136group.id.11319	Inverse variance weighted	55	0.0916845	0.0251405	0.000265433	1.09602	1.04332	1.15138
genus.Akkermansia.id.4037	Mental retardation	Mental retardation	genus.Akkermansia.id.4037	MR Egger	61	0.785293	0.334396	0.0222254
genus.Akkermansia.id.4037	Mental retardation	Mental retardation	genus.Akkermansia.id.4037	Weighted median	61	0.202962	0.0906503	0.0251587
genus.Akkermansia.id.4037	Mental retardation	Mental retardation	genus.Akkermansia.id.4037	Simple mode	61	0.27106	0.207857	0.197191
genus.Akkermansia.id.4037	Mental retardation	Mental retardation	genus.Akkermansia.id.4037	Weighted mode	61	0.257735	0.213897	0.232953
genus.LachnospiraceaeUCG001.id.11321	Anxiety neurosis	Anxiety neurosis	genus.LachnospiraceaeUCG001.id.11321	Inverse variance weighted	66	-0.0641393	0.029616	0.0303344	0.937874	0.884983	0.993927
genus.Alistipes.id.968	Autism	Autism	genus.Alistipes.id.968	Weighted median	66	-1.7871	0.237918	5.85e-14	0.167445	0.105039	0.266927
genus.Alistipes.id.968	Autism	Autism	genus.Alistipes.id.968	Simple mode	66	-1.92913	0.511115	0.000349635	0.145274	0.0533482	0.395602
genus.Alistipes.id.968	Autism	Autism	genus.Alistipes.id.968	Weighted mode	66	-1.92913	0.527251	0.000509406	0.145274	0.0516873	0.408314
genus.Alistipes.id.968	Autism	Autism	genus.Alistipes.id.968	MR Egger	66	1.89448	1.13646	0.100401	6.64908	0.716785	61.6785
genus.Methanobrevibacter.id.123	Anxiety neurosis	Anxiety neurosis	genus.Methanobrevibacter.id.123	Inverse variance weighted	26	-0.0381927	0.0187156	0.0412816	0.962527	0.927859	0.998491
genus.Alistipes.id.968	Emotion behavioral disorder	Emotion behavioral disorder	genus.Alistipes.id.968	Weighted median	66	0.304977	0.0663078	4.24e-06	1.35659	1.19126	1.54487
genus.Alistipes.id.968	Emotion behavioral disorder	Emotion behavioral disorder	genus.Alistipes.id.968	Simple mode	66	0.345498	0.146029	0.0209754	1.41269	1.06107	1.88083
genus.Alistipes.id.968	Emotion behavioral disorder	Emotion behavioral disorder	genus.Alistipes.id.968	Weighted mode	66	0.345498	0.150433	0.0248682	1.41269	1.05195	1.89714
genus.Alistipes.id.968	Emotion behavioral disorder	Emotion behavioral disorder	genus.Alistipes.id.968	MR Egger	66	-0.554004	0.329633	0.0977026	0.574645	0.301169	1.09645
genus.Romboutsia.id.11347	Anxiety neurosis	Anxiety neurosis	genus.Romboutsia.id.11347	Inverse variance weighted	14	-0.116733	0.0451366	0.00970383	0.889823	0.814484	0.972131
genus.Ruminiclostridium9.id.11357	Anxiety neurosis	Anxiety neurosis	genus.Ruminiclostridium9.id.11357	Inverse variance weighted	14	0.117503	0.0515666	0.0226875	1.12468	1.01657	1.2443
genus.Alistipes.id.968	Mental retardation	Mental retardation	genus.Alistipes.id.968	MR Egger	13	-0.441075	0.861391	0.61874
genus.Alistipes.id.968	Mental retardation	Mental retardation	genus.Alistipes.id.968	Weighted median	13	-0.238732	0.229169	0.297536
genus.Alistipes.id.968	Mental retardation	Mental retardation	genus.Alistipes.id.968	Simple mode	13	-0.24744	0.383952	0.531407
genus.Alistipes.id.968	Mental retardation	Mental retardation	genus.Alistipes.id.968	Weighted mode	13	-0.261076	0.378675	0.503657
genus.Alistipes.id.968	Cerebral plasy	Cerebral plasy	genus.Alistipes.id.968	MR Egger	13	-0.582432	2.06177	0.782811	0.558538	0.00981844	31.7734
genus.Alistipes.id.968	Cerebral plasy	Cerebral plasy	genus.Alistipes.id.968	Weighted median	13	-0.671575	0.533327	0.207951	0.510903	0.179623	1.45317
genus.Alistipes.id.968	Cerebral plasy	Cerebral plasy	genus.Alistipes.id.968	Simple mode	13	-0.770796	0.88308	0.399874	0.462645	0.0819511	2.6118
genus.Alistipes.id.968	Cerebral plasy	Cerebral plasy	genus.Alistipes.id.968	Weighted mode	13	-0.806331	0.979685	0.426533	0.446493	0.0654471	3.04606
genus.Allisonella.id.2174	Mental retardation	Mental retardation	genus.Allisonella.id.2174	MR Egger	110	-0.315576	0.272788	0.249885
genus.Allisonella.id.2174	Mental retardation	Mental retardation	genus.Allisonella.id.2174	Weighted median	110	0.055864	0.0306278	0.0681573
genus.Allisonella.id.2174	Mental retardation	Mental retardation	genus.Allisonella.id.2174	Simple mode	110	0.0801473	0.0740971	0.281795
genus.Allisonella.id.2174	Mental retardation	Mental retardation	genus.Allisonella.id.2174	Weighted mode	110	0.0801473	0.0737761	0.279717
genus.Alloprevotella.id.961	Mental retardation	Mental retardation	genus.Alloprevotella.id.961	MR Egger	6	-0.623493	0.910655	0.531168
genus.Alloprevotella.id.961	Mental retardation	Mental retardation	genus.Alloprevotella.id.961	Weighted median	6	-0.0114174	0.125209	0.927345
genus.Alloprevotella.id.961	Mental retardation	Mental retardation	genus.Alloprevotella.id.961	Simple mode	6	-0.0701175	0.207164	0.748764
genus.Alloprevotella.id.961	Mental retardation	Mental retardation	genus.Alloprevotella.id.961	Weighted mode	6	-0.0748745	0.18441	0.701519
genus.Anaerofilum.id.2053	Mental retardation	Mental retardation	genus.Anaerofilum.id.2053	MR Egger	11	-0.156036	0.434631	0.727868
genus.Anaerofilum.id.2053	Mental retardation	Mental retardation	genus.Anaerofilum.id.2053	Weighted median	11	-0.0995871	0.125251	0.426556
genus.Anaerofilum.id.2053	Mental retardation	Mental retardation	genus.Anaerofilum.id.2053	Simple mode	11	-0.117822	0.200047	0.568945
genus.Anaerofilum.id.2053	Mental retardation	Mental retardation	genus.Anaerofilum.id.2053	Weighted mode	11	-0.116287	0.194601	0.563414
genus.Senegalimassilia.id.11160	Anxiety neurosis	Anxiety neurosis	genus.Senegalimassilia.id.11160	Inverse variance weighted	26	-0.116863	0.0328456	0.000373742	0.889707	0.834235	0.948868
genus.Anaerostipes.id.1991	ADHD	ADHD	genus.Anaerostipes.id.1991	Weighted median	157	-0.724958	0.0842202	7.44e-18	0.484345	0.410643	0.571274
genus.Anaerostipes.id.1991	ADHD	ADHD	genus.Anaerostipes.id.1991	Simple mode	157	-0.880919	0.217864	8.26e-05	0.414402	0.270379	0.635142
genus.Anaerostipes.id.1991	ADHD	ADHD	genus.Anaerostipes.id.1991	Weighted mode	157	-0.880919	0.240121	0.000334119	0.414402	0.258837	0.663463
genus.Anaerostipes.id.1991	ADHD	ADHD	genus.Anaerostipes.id.1991	MR Egger	157	0.1947	0.482995	0.687423	1.21495	0.471437	3.13106
genus.Streptococcus.id.1853	Anxiety neurosis	Anxiety neurosis	genus.Streptococcus.id.1853	Inverse variance weighted	14	0.164532	0.0681244	0.015728	1.17884	1.03149	1.34724
genus.Anaerostipes.id.1991	Anxiety neurosis	Anxiety neurosis	genus.Anaerostipes.id.1991	Weighted median	157	0.399307	0.0365669	9.26e-28	1.49079	1.38768	1.60156
genus.Anaerostipes.id.1991	Anxiety neurosis	Anxiety neurosis	genus.Anaerostipes.id.1991	Simple mode	157	0.490571	0.0404192	2.73e-24	1.63325	1.50885	1.7679
genus.Anaerostipes.id.1991	Anxiety neurosis	Anxiety neurosis	genus.Anaerostipes.id.1991	Weighted mode	157	0.490571	0.0418366	3.61e-23	1.63325	1.50467	1.77282
genus.Anaerostipes.id.1991	Anxiety neurosis	Anxiety neurosis	genus.Anaerostipes.id.1991	MR Egger	157	-0.0518159	0.264647	0.845029	0.949504	0.56523	1.59503
genus.Anaerostipes.id.1991	Mental retardation	Mental retardation	genus.Anaerostipes.id.1991	MR Egger	157	0.0248218	0.344601	0.94267
genus.Anaerostipes.id.1991	Mental retardation	Mental retardation	genus.Anaerostipes.id.1991	Weighted median	157	-0.319915	0.0632055	4.16e-07
genus.Anaerostipes.id.1991	Mental retardation	Mental retardation	genus.Anaerostipes.id.1991	Simple mode	157	-0.338727	0.177017	0.0575115
genus.Anaerostipes.id.1991	Mental retardation	Mental retardation	genus.Anaerostipes.id.1991	Weighted mode	157	-0.338727	0.180111	0.0618831
genus.Turicibacter.id.2162	Anxiety neurosis	Anxiety neurosis	genus.Turicibacter.id.2162	Inverse variance weighted	63	0.316028	0.0304532	3.14e-25	1.37167	1.29219	1.45603
genus.Anaerotruncus.id.2054	Anxiety neurosis	Anxiety neurosis	genus.Anaerotruncus.id.2054	MR Egger	100	-0.355737	0.113346	0.00224365	0.700657	0.561078	0.874958
genus.Anaerotruncus.id.2054	Anxiety neurosis	Anxiety neurosis	genus.Anaerotruncus.id.2054	Weighted median	100	-0.0548963	0.0281192	0.0509062	0.946583	0.895825	1.00022
genus.Anaerotruncus.id.2054	Anxiety neurosis	Anxiety neurosis	genus.Anaerotruncus.id.2054	Weighted mode	100	-0.0553086	0.0738942	0.455943	0.946193	0.818615	1.09365
genus.Anaerotruncus.id.2054	Anxiety neurosis	Anxiety neurosis	genus.Anaerotruncus.id.2054	Simple mode	100	-0.0553086	0.0739398	0.45622	0.946193	0.818542	1.09375
genus.Anaerotruncus.id.2054	Mental retardation	Mental retardation	genus.Anaerotruncus.id.2054	MR Egger	16	0.925413	0.443554	0.0557205
genus.Anaerotruncus.id.2054	Mental retardation	Mental retardation	genus.Anaerotruncus.id.2054	Weighted median	16	0.246041	0.214637	0.251667
genus.Anaerotruncus.id.2054	Mental retardation	Mental retardation	genus.Anaerotruncus.id.2054	Simple mode	16	0.281788	0.316479	0.387318
genus.Anaerotruncus.id.2054	Mental retardation	Mental retardation	genus.Anaerotruncus.id.2054	Weighted mode	16	0.313832	0.291189	0.298169
genus.Bacteroides.id.918	Autism	Autism	genus.Bacteroides.id.918	Weighted mode	23	1.64058	0.713731	0.0314019	5.15815	1.27337	20.8946
genus.Bacteroides.id.918	Autism	Autism	genus.Bacteroides.id.918	Simple mode	23	1.69125	0.749446	0.0343009	5.42624	1.24899	23.5744
genus.Bacteroides.id.918	Autism	Autism	genus.Bacteroides.id.918	Weighted median	23	0.713484	0.381142	0.0612117	2.04109	0.967002	4.30821
genus.Bacteroides.id.918	Autism	Autism	genus.Bacteroides.id.918	MR Egger	23	-1.20454	1.61434	0.46385	0.29983	0.0126683	7.09631
genus.unknowngenus.id.1868	Anxiety neurosis	Anxiety neurosis	genus.unknowngenus.id.1868	Inverse variance weighted	148	-0.0913265	0.0125847	3.96e-13	0.91272	0.890482	0.935513
genus.Bacteroides.id.918	Mental retardation	Mental retardation	genus.Bacteroides.id.918	MR Egger	11	0.218353	1.00726	0.833215
genus.Bacteroides.id.918	Mental retardation	Mental retardation	genus.Bacteroides.id.918	Weighted median	11	-0.0660274	0.242449	0.785364
genus.Bacteroides.id.918	Mental retardation	Mental retardation	genus.Bacteroides.id.918	Simple mode	11	-0.308882	0.383773	0.439619
genus.Bacteroides.id.918	Mental retardation	Mental retardation	genus.Bacteroides.id.918	Weighted mode	11	-0.317542	0.391856	0.436596
genus.Barnesiella.id.944	Mental retardation	Mental retardation	genus.Barnesiella.id.944	MR Egger	15	0.351234	0.58478	0.558416
genus.Barnesiella.id.944	Mental retardation	Mental retardation	genus.Barnesiella.id.944	Weighted median	15	0.0214688	0.185527	0.907876
genus.Barnesiella.id.944	Mental retardation	Mental retardation	genus.Barnesiella.id.944	Simple mode	15	0.506882	0.357336	0.177921
genus.Barnesiella.id.944	Mental retardation	Mental retardation	genus.Barnesiella.id.944	Weighted mode	15	-0.0992135	0.340286	0.774899
genus.Bifidobacterium.id.436	Emotion behavioral disorder	Emotion behavioral disorder	genus.Bifidobacterium.id.436	Weighted median	592	-0.310177	0.0179705	9.35e-67	0.733317	0.707937	0.759606
genus.Bifidobacterium.id.436	Emotion behavioral disorder	Emotion behavioral disorder	genus.Bifidobacterium.id.436	Weighted mode	592	-0.323984	0.0498474	1.71e-10	0.723262	0.655941	0.797492
genus.Bifidobacterium.id.436	Emotion behavioral disorder	Emotion behavioral disorder	genus.Bifidobacterium.id.436	Simple mode	592	-0.323984	0.051635	6.79e-10	0.723262	0.653647	0.800292
genus.Bifidobacterium.id.436	Emotion behavioral disorder	Emotion behavioral disorder	genus.Bifidobacterium.id.436	MR Egger	592	-0.0830379	0.0664477	0.211915	0.920316	0.807934	1.04833
genus.unknowngenus.id.2071	Anxiety neurosis	Anxiety neurosis	genus.unknowngenus.id.2071	Inverse variance weighted	72	-0.0785299	0.0298309	0.00847579	0.924474	0.871972	0.980138
genus.Bifidobacterium.id.436	Mental retardation	Mental retardation	genus.Bifidobacterium.id.436	MR Egger	14	0.214998	0.343245	0.542805
genus.Bifidobacterium.id.436	Mental retardation	Mental retardation	genus.Bifidobacterium.id.436	Weighted median	14	0.267687	0.180795	0.138712
genus.Bifidobacterium.id.436	Mental retardation	Mental retardation	genus.Bifidobacterium.id.436	Simple mode	14	0.376234	0.311402	0.248492
genus.Bifidobacterium.id.436	Mental retardation	Mental retardation	genus.Bifidobacterium.id.436	Weighted mode	14	0.336226	0.227323	0.162942
genus.Bilophila.id.3170	Mental retardation	Mental retardation	genus.Bilophila.id.3170	MR Egger	15	0.766725	0.553421	0.189232
genus.Bilophila.id.3170	Mental retardation	Mental retardation	genus.Bilophila.id.3170	Weighted median	15	0.188619	0.176921	0.286368
genus.Bilophila.id.3170	Mental retardation	Mental retardation	genus.Bilophila.id.3170	Simple mode	15	0.157463	0.295441	0.602408
genus.Bilophila.id.3170	Mental retardation	Mental retardation	genus.Bilophila.id.3170	Weighted mode	15	0.16863	0.287338	0.566635
genus.unknowngenus.id.959	Anxiety neurosis	Anxiety neurosis	genus.unknowngenus.id.959	Inverse variance weighted	45	-0.0321213	0.0152767	0.0354979	0.968389	0.939823	0.997823
genus.Blautia.id.1992	Anxiety neurosis	Anxiety neurosis	genus.Blautia.id.1992	Weighted median	37	-0.173285	0.0444117	9.55e-05	0.840898	0.770796	0.917375
genus.Blautia.id.1992	Anxiety neurosis	Anxiety neurosis	genus.Blautia.id.1992	Simple mode	37	-0.191544	0.0869502	0.034087	0.825684	0.696306	0.9791
genus.Blautia.id.1992	Anxiety neurosis	Anxiety neurosis	genus.Blautia.id.1992	Weighted mode	37	-0.190031	0.087865	0.0372788	0.826933	0.696111	0.982342
genus.Blautia.id.1992	Anxiety neurosis	Anxiety neurosis	genus.Blautia.id.1992	MR Egger	37	-0.0857354	0.123299	0.491429	0.917837	0.720795	1.16874
genus.Blautia.id.1992	Emotion behavioral disorder	Emotion behavioral disorder	genus.Blautia.id.1992	Weighted median	37	-0.269227	0.0864182	0.001837	0.76397	0.644935	0.904976
genus.Blautia.id.1992	Emotion behavioral disorder	Emotion behavioral disorder	genus.Blautia.id.1992	Simple mode	37	-0.269761	0.158893	0.0981845	0.763562	0.559231	1.04255
genus.Blautia.id.1992	Emotion behavioral disorder	Emotion behavioral disorder	genus.Blautia.id.1992	Weighted mode	37	-0.267506	0.163805	0.111171	0.765286	0.555124	1.05501
genus.Blautia.id.1992	Emotion behavioral disorder	Emotion behavioral disorder	genus.Blautia.id.1992	MR Egger	37	0.0717666	0.241476	0.768071	1.0744	0.669298	1.72471
order.Enterobacteriales.id.3468	Anxiety neurosis	Anxiety neurosis	order.Enterobacteriales.id.3468	Inverse variance weighted	18	-0.178082	0.0486835	0.00025424	0.836874	0.760711	0.920662
genus.Blautia.id.1992	Mental retardation	Mental retardation	genus.Blautia.id.1992	MR Egger	12	0.620545	0.429704	0.179296
genus.Blautia.id.1992	Mental retardation	Mental retardation	genus.Blautia.id.1992	Weighted median	12	-0.071099	0.225596	0.752639
genus.Blautia.id.1992	Mental retardation	Mental retardation	genus.Blautia.id.1992	Simple mode	12	0.207893	0.413889	0.625365
genus.Blautia.id.1992	Mental retardation	Mental retardation	genus.Blautia.id.1992	Weighted mode	12	0.251054	0.38965	0.532583
genus.Butyricicoccus.id.2055	Mental retardation	Mental retardation	genus.Butyricicoccus.id.2055	MR Egger	9	-0.203165	0.409542	0.635033
genus.Butyricicoccus.id.2055	Mental retardation	Mental retardation	genus.Butyricicoccus.id.2055	Weighted median	9	0.114139	0.260597	0.661392
genus.Butyricicoccus.id.2055	Mental retardation	Mental retardation	genus.Butyricicoccus.id.2055	Simple mode	9	0.13277	0.412072	0.755558
genus.Butyricicoccus.id.2055	Mental retardation	Mental retardation	genus.Butyricicoccus.id.2055	Weighted mode	9	0.159454	0.326994	0.63889
order.Methanobacteriales.id.120	Anxiety neurosis	Anxiety neurosis	order.Methanobacteriales.id.120	Inverse variance weighted	62	-0.0398693	0.0143002	0.00530314	0.960915	0.934356	0.988229
genus.Butyricimonas.id.945	Anxiety neurosis	Anxiety neurosis	genus.Butyricimonas.id.945	Weighted median	62	0.0974367	0.028531	0.00063754	1.10234	1.04239	1.16574
genus.Butyricimonas.id.945	Anxiety neurosis	Anxiety neurosis	genus.Butyricimonas.id.945	MR Egger	62	-0.291431	0.0891993	0.00179906	0.747194	0.627343	0.889941
genus.Butyricimonas.id.945	Anxiety neurosis	Anxiety neurosis	genus.Butyricimonas.id.945	Simple mode	62	0.157025	0.0669023	0.0221835	1.17002	1.02623	1.33396
genus.Butyricimonas.id.945	Anxiety neurosis	Anxiety neurosis	genus.Butyricimonas.id.945	Weighted mode	62	0.154851	0.0727062	0.0372296	1.16748	1.01242	1.34629
genus.Butyricimonas.id.945	Autism	Autism	genus.Butyricimonas.id.945	Weighted median	62	0.558972	0.182643	0.00220993	1.74887	1.22261	2.50165
genus.Butyricimonas.id.945	Autism	Autism	genus.Butyricimonas.id.945	Weighted mode	62	0.546849	0.401803	0.178525	1.7278	0.786089	3.79765
genus.Butyricimonas.id.945	Autism	Autism	genus.Butyricimonas.id.945	Simple mode	62	0.546849	0.438186	0.216806	1.7278	0.731985	4.07835
genus.Butyricimonas.id.945	Autism	Autism	genus.Butyricimonas.id.945	MR Egger	62	0.441184	0.600978	0.465741	1.55455	0.478675	5.04855
order.Rhodospirillales.id.2667	Anxiety neurosis	Anxiety neurosis	order.Rhodospirillales.id.2667	Inverse variance weighted	66	0.0981402	0.0165733	3.19e-09	1.10312	1.06786	1.13954
genus.Butyricimonas.id.945	Mental retardation	Mental retardation	genus.Butyricimonas.id.945	MR Egger	16	-0.170077	0.46423	0.71957
genus.Butyricimonas.id.945	Mental retardation	Mental retardation	genus.Butyricimonas.id.945	Weighted median	16	-0.121665	0.16344	0.456634
genus.Butyricimonas.id.945	Mental retardation	Mental retardation	genus.Butyricimonas.id.945	Simple mode	16	-0.291517	0.304183	0.353075
genus.Butyricimonas.id.945	Mental retardation	Mental retardation	genus.Butyricimonas.id.945	Weighted mode	16	-0.256898	0.27839	0.370718
genus.Butyrivibrio.id.1993	Mental retardation	Mental retardation	genus.Butyrivibrio.id.1993	MR Egger	16	-0.169827	0.305113	0.586585
genus.Butyrivibrio.id.1993	Mental retardation	Mental retardation	genus.Butyrivibrio.id.1993	Weighted median	16	-0.147286	0.0895098	0.0998729
genus.Butyrivibrio.id.1993	Mental retardation	Mental retardation	genus.Butyrivibrio.id.1993	Simple mode	16	-0.165993	0.162352	0.322785
genus.Butyrivibrio.id.1993	Mental retardation	Mental retardation	genus.Butyrivibrio.id.1993	Weighted mode	16	-0.195197	0.152461	0.219882
genus.CandidatusSoleaferrea.id.11350	Autism	Autism	genus.CandidatusSoleaferrea.id.11350	Weighted median	53	-0.690522	0.148898	3.53e-06	0.501314	0.374426	0.671204
genus.CandidatusSoleaferrea.id.11350	Autism	Autism	genus.CandidatusSoleaferrea.id.11350	Simple mode	53	-0.699355	0.285003	0.0175201	0.496906	0.284233	0.868707
genus.CandidatusSoleaferrea.id.11350	Autism	Autism	genus.CandidatusSoleaferrea.id.11350	Weighted mode	53	-0.699355	0.298414	0.022958	0.496906	0.276859	0.891844
genus.CandidatusSoleaferrea.id.11350	Autism	Autism	genus.CandidatusSoleaferrea.id.11350	MR Egger	53	-1.0535	0.709872	0.143944	0.348714	0.086739	1.40193
phylum.Cyanobacteria.id.1500	Anxiety neurosis	Anxiety neurosis	phylum.Cyanobacteria.id.1500	Inverse variance weighted	70	0.0341472	0.014487	0.0184188	1.03474	1.00577	1.06454
genus.CandidatusSoleaferrea.id.11350	Mental retardation	Mental retardation	genus.CandidatusSoleaferrea.id.11350	MR Egger	12	-0.176862	0.441241	0.696976
genus.CandidatusSoleaferrea.id.11350	Mental retardation	Mental retardation	genus.CandidatusSoleaferrea.id.11350	Weighted median	12	0.00349577	0.131816	0.978843
genus.CandidatusSoleaferrea.id.11350	Mental retardation	Mental retardation	genus.CandidatusSoleaferrea.id.11350	Simple mode	12	-0.0381217	0.208547	0.858283
genus.CandidatusSoleaferrea.id.11350	Mental retardation	Mental retardation	genus.CandidatusSoleaferrea.id.11350	Weighted mode	12	-0.0353724	0.195727	0.859872
genus.Catenibacterium.id.2153	Autism	Autism	genus.Catenibacterium.id.2153	Weighted median	10	-0.600029	0.244735	0.0142162	0.548796	0.339694	0.886611
genus.Catenibacterium.id.2153	Autism	Autism	genus.Catenibacterium.id.2153	Simple mode	10	-0.697446	0.389097	0.106653	0.497855	0.232219	1.06735
genus.Catenibacterium.id.2153	Autism	Autism	genus.Catenibacterium.id.2153	Weighted mode	10	-0.683061	0.408017	0.128436	0.505069	0.227007	1.12373
genus.Catenibacterium.id.2153	Autism	Autism	genus.Catenibacterium.id.2153	MR Egger	10	0.211991	2.85306	0.942594	1.23614	0.00460783	331.617
phylum.Euryarchaeota.id.55	Anxiety neurosis	Anxiety neurosis	phylum.Euryarchaeota.id.55	Inverse variance weighted	51	-0.0334088	0.0151898	0.0278485	0.967143	0.938774	0.99637
genus.Catenibacterium.id.2153	Emotion behavioral disorder	Emotion behavioral disorder	genus.Catenibacterium.id.2153	Weighted median	10	-0.152529	0.0659993	0.020829	0.858534	0.754358	0.977096
genus.Catenibacterium.id.2153	Emotion behavioral disorder	Emotion behavioral disorder	genus.Catenibacterium.id.2153	Simple mode	10	-0.149945	0.101388	0.173288	0.860756	0.705629	1.04999
genus.Catenibacterium.id.2153	Emotion behavioral disorder	Emotion behavioral disorder	genus.Catenibacterium.id.2153	Weighted mode	10	-0.147041	0.105622	0.197314	0.863258	0.701833	1.06181
genus.Catenibacterium.id.2153	Emotion behavioral disorder	Emotion behavioral disorder	genus.Catenibacterium.id.2153	MR Egger	10	0.419422	0.824187	0.624564	1.52108	0.302406	7.65094
phylum.Verrucomicrobia.id.3982	Anxiety neurosis	Anxiety neurosis	phylum.Verrucomicrobia.id.3982	Inverse variance weighted	69	0.066903	0.0225631	0.00302539	1.06919	1.02294	1.11754
genus.Catenibacterium.id.2153	Mental retardation	Mental retardation	genus.Catenibacterium.id.2153	MR Egger	10	-0.272576	1.77669	0.881868
genus.Catenibacterium.id.2153	Mental retardation	Mental retardation	genus.Catenibacterium.id.2153	Weighted median	10	0.151453	0.122469	0.216209
genus.Catenibacterium.id.2153	Mental retardation	Mental retardation	genus.Catenibacterium.id.2153	Simple mode	10	0.193918	0.204141	0.366961
genus.Catenibacterium.id.2153	Mental retardation	Mental retardation	genus.Catenibacterium.id.2153	Weighted mode	10	0.18723	0.207464	0.390321
class.Methanobacteria.id.119	Autism	Autism	class.Methanobacteria.id.119	Inverse variance weighted	62	0.291488	0.141414	0.039281	1.33842	1.01442	1.7659
genus.ChristensenellaceaeR.7group.id.11283	Anxiety neurosis	Anxiety neurosis	genus.ChristensenellaceaeR.7group.id.11283	Weighted median	57	-0.239155	0.0362687	4.28e-11	0.787293	0.73327	0.845296
genus.ChristensenellaceaeR.7group.id.11283	Anxiety neurosis	Anxiety neurosis	genus.ChristensenellaceaeR.7group.id.11283	Weighted mode	57	-0.24326	0.0733763	0.00161066	0.784068	0.679039	0.905342
genus.ChristensenellaceaeR.7group.id.11283	Anxiety neurosis	Anxiety neurosis	genus.ChristensenellaceaeR.7group.id.11283	MR Egger	57	0.359222	0.11136	0.00211714	1.43221	1.15137	1.78156
genus.ChristensenellaceaeR.7group.id.11283	Anxiety neurosis	Anxiety neurosis	genus.ChristensenellaceaeR.7group.id.11283	Simple mode	57	-0.24326	0.0797451	0.0034878	0.784068	0.670615	0.916714
genus.ChristensenellaceaeR.7group.id.11283	Mental retardation	Mental retardation	genus.ChristensenellaceaeR.7group.id.11283	MR Egger	9	-0.625202	0.714566	0.41062
genus.ChristensenellaceaeR.7group.id.11283	Mental retardation	Mental retardation	genus.ChristensenellaceaeR.7group.id.11283	Weighted median	9	-0.186416	0.269094	0.488464
genus.ChristensenellaceaeR.7group.id.11283	Mental retardation	Mental retardation	genus.ChristensenellaceaeR.7group.id.11283	Simple mode	9	-0.513768	0.472429	0.30849
genus.ChristensenellaceaeR.7group.id.11283	Mental retardation	Mental retardation	genus.ChristensenellaceaeR.7group.id.11283	Weighted mode	9	-0.526358	0.446203	0.272032
class.Mollicutes.id.3920	Autism	Autism	class.Mollicutes.id.3920	Inverse variance weighted	93	1.13868	0.108616	1.03e-25	3.12264	2.52386	3.86347
genus.Clostridiumsensustricto1.id.1873	Anxiety neurosis	Anxiety neurosis	genus.Clostridiumsensustricto1.id.1873	Weighted median	17	-0.156528	0.0503185	0.00186619	0.855108	0.774799	0.943741
genus.Clostridiumsensustricto1.id.1873	Anxiety neurosis	Anxiety neurosis	genus.Clostridiumsensustricto1.id.1873	Weighted mode	17	-0.18292	0.080715	0.037658	0.832834	0.710972	0.975584
genus.Clostridiumsensustricto1.id.1873	Anxiety neurosis	Anxiety neurosis	genus.Clostridiumsensustricto1.id.1873	Simple mode	17	-0.186151	0.0846232	0.0428664	0.830149	0.703272	0.979915
genus.Clostridiumsensustricto1.id.1873	Anxiety neurosis	Anxiety neurosis	genus.Clostridiumsensustricto1.id.1873	MR Egger	17	-0.0498592	0.122836	0.690547	0.951363	0.747801	1.21034
family.Bacteroidaceae.id.917	Autism	Autism	family.Bacteroidaceae.id.917	Inverse variance weighted	11	0.911675	0.38564	0.0180759	2.48849	1.16862	5.29906
genus.Clostridiumsensustricto1.id.1873	Mental retardation	Mental retardation	genus.Clostridiumsensustricto1.id.1873	MR Egger	8	0.294442	0.446111	0.533743
genus.Clostridiumsensustricto1.id.1873	Mental retardation	Mental retardation	genus.Clostridiumsensustricto1.id.1873	Weighted median	8	-0.133254	0.212862	0.531309
genus.Clostridiumsensustricto1.id.1873	Mental retardation	Mental retardation	genus.Clostridiumsensustricto1.id.1873	Simple mode	8	-0.138328	0.308958	0.66788
genus.Clostridiumsensustricto1.id.1873	Mental retardation	Mental retardation	genus.Clostridiumsensustricto1.id.1873	Weighted mode	8	-0.1451	0.259984	0.594162
genus.Clostridiumsensustricto1.id.1873	Cerebral plasy	Cerebral plasy	genus.Clostridiumsensustricto1.id.1873	MR Egger	8	0.612507	0.979517	0.554786	1.84505	0.270537	12.5832
genus.Clostridiumsensustricto1.id.1873	Cerebral plasy	Cerebral plasy	genus.Clostridiumsensustricto1.id.1873	Weighted median	8	-0.682567	0.472663	0.148714	0.505318	0.20009	1.27616
genus.Clostridiumsensustricto1.id.1873	Cerebral plasy	Cerebral plasy	genus.Clostridiumsensustricto1.id.1873	Simple mode	8	-0.648826	0.622152	0.331679	0.522659	0.154395	1.76931
genus.Clostridiumsensustricto1.id.1873	Cerebral plasy	Cerebral plasy	genus.Clostridiumsensustricto1.id.1873	Weighted mode	8	-0.473181	0.600066	0.456246	0.623017	0.192183	2.0197
genus.Collinsella.id.815	Mental retardation	Mental retardation	genus.Collinsella.id.815	MR Egger	11	0.265191	0.693859	0.711183
genus.Collinsella.id.815	Mental retardation	Mental retardation	genus.Collinsella.id.815	Weighted median	11	-0.000172399	0.236984	0.99942
genus.Collinsella.id.815	Mental retardation	Mental retardation	genus.Collinsella.id.815	Simple mode	11	-0.143269	0.383551	0.716548
genus.Collinsella.id.815	Mental retardation	Mental retardation	genus.Collinsella.id.815	Weighted mode	11	-0.129871	0.370097	0.732935
family.BacteroidalesS24.7group.id.11173	Autism	Autism	family.BacteroidalesS24.7group.id.11173	Inverse variance weighted	43	-0.692545	0.124299	2.52e-08	0.500301	0.392126	0.638318
genus.Coprobacter.id.949	ADHD	ADHD	genus.Coprobacter.id.949	Weighted mode	33	-0.460877	0.190394	0.0213438	0.63073	0.434287	0.91603
genus.Coprobacter.id.949	ADHD	ADHD	genus.Coprobacter.id.949	Simple mode	33	-0.470717	0.218919	0.0391997	0.624554	0.406651	0.959219
genus.Coprobacter.id.949	ADHD	ADHD	genus.Coprobacter.id.949	Weighted median	33	-0.174325	0.0913387	0.0563191	0.840024	0.702332	1.00471
genus.Coprobacter.id.949	ADHD	ADHD	genus.Coprobacter.id.949	MR Egger	33	-0.325567	0.251863	0.205689	0.722118	0.440776	1.18304
genus.Coprobacter.id.949	Mental retardation	Mental retardation	genus.Coprobacter.id.949	MR Egger	14	-0.238085	0.324477	0.477193
genus.Coprobacter.id.949	Mental retardation	Mental retardation	genus.Coprobacter.id.949	Weighted median	14	-0.0621897	0.133176	0.640519
genus.Coprobacter.id.949	Mental retardation	Mental retardation	genus.Coprobacter.id.949	Simple mode	14	0.0601825	0.21345	0.782419
genus.Coprobacter.id.949	Mental retardation	Mental retardation	genus.Coprobacter.id.949	Weighted mode	14	0.0269642	0.192615	0.890813
genus.Coprococcus1.id.11301	Mental retardation	Mental retardation	genus.Coprococcus1.id.11301	MR Egger	14	-0.308325	0.47471	0.528251
genus.Coprococcus1.id.11301	Mental retardation	Mental retardation	genus.Coprococcus1.id.11301	Weighted median	14	-0.096894	0.210498	0.645295
genus.Coprococcus1.id.11301	Mental retardation	Mental retardation	genus.Coprococcus1.id.11301	Simple mode	14	-0.143775	0.320282	0.660894
genus.Coprococcus1.id.11301	Mental retardation	Mental retardation	genus.Coprococcus1.id.11301	Weighted mode	14	-0.126109	0.280292	0.660179
genus.Coprococcus2.id.11302	Emotion behavioral disorder	Emotion behavioral disorder	genus.Coprococcus2.id.11302	Weighted median	33	-0.220819	0.118648	0.0627265	0.801862	0.635483	1.0118
genus.Coprococcus2.id.11302	Emotion behavioral disorder	Emotion behavioral disorder	genus.Coprococcus2.id.11302	Weighted mode	33	-0.236275	0.2053	0.258309	0.789564	0.527998	1.18071
genus.Coprococcus2.id.11302	Emotion behavioral disorder	Emotion behavioral disorder	genus.Coprococcus2.id.11302	Simple mode	33	-0.230521	0.220474	0.303594	0.79412	0.515483	1.22337
genus.Coprococcus2.id.11302	Emotion behavioral disorder	Emotion behavioral disorder	genus.Coprococcus2.id.11302	MR Egger	33	-0.269872	0.431973	0.536712	0.763477	0.327411	1.78032
family.Bifidobacteriaceae.id.433	Autism	Autism	family.Bifidobacteriaceae.id.433	Inverse variance weighted	609	0.207181	0.0406328	3.42e-07	1.23021	1.13603	1.33219
genus.Coprococcus2.id.11302	Mental retardation	Mental retardation	genus.Coprococcus2.id.11302	MR Egger	33	-0.269872	0.431973	0.536712
genus.Coprococcus2.id.11302	Mental retardation	Mental retardation	genus.Coprococcus2.id.11302	Weighted median	33	-0.220819	0.118648	0.0627265
genus.Coprococcus2.id.11302	Mental retardation	Mental retardation	genus.Coprococcus2.id.11302	Simple mode	33	-0.230521	0.220474	0.303594
genus.Coprococcus2.id.11302	Mental retardation	Mental retardation	genus.Coprococcus2.id.11302	Weighted mode	33	-0.236275	0.2053	0.258309
family.Lachnospiraceae.id.1987	Autism	Autism	family.Lachnospiraceae.id.1987	Inverse variance weighted	16	-0.889346	0.377914	0.0186076	0.410924	0.195918	0.861884
genus.Coprococcus3.id.11303	Autism	Autism	genus.Coprococcus3.id.11303	Weighted median	8	-1.02661	0.565397	0.0694107	0.358218	0.118269	1.08498
genus.Coprococcus3.id.11303	Autism	Autism	genus.Coprococcus3.id.11303	Weighted mode	8	-0.884271	0.781056	0.294859	0.413015	0.0893548	1.90904
genus.Coprococcus3.id.11303	Autism	Autism	genus.Coprococcus3.id.11303	Simple mode	8	-0.921614	0.869654	0.324451	0.397877	0.0723576	2.18783
genus.Coprococcus3.id.11303	Autism	Autism	genus.Coprococcus3.id.11303	MR Egger	8	-2.71244	2.61437	0.339491	0.0663748	0.000395005	11.1533
family.Prevotellaceae.id.960	Autism	Autism	family.Prevotellaceae.id.960	Inverse variance weighted	51	-0.379794	0.166539	0.0225775	0.684002	0.49351	0.948022
genus.Coprococcus3.id.11303	Mental retardation	Mental retardation	genus.Coprococcus3.id.11303	MR Egger	8	-0.417543	1.12491	0.723257
genus.Coprococcus3.id.11303	Mental retardation	Mental retardation	genus.Coprococcus3.id.11303	Weighted median	8	-0.0438045	0.254541	0.863365
genus.Coprococcus3.id.11303	Mental retardation	Mental retardation	genus.Coprococcus3.id.11303	Simple mode	8	-0.0315195	0.382013	0.936552
genus.Coprococcus3.id.11303	Mental retardation	Mental retardation	genus.Coprococcus3.id.11303	Weighted mode	8	-0.0153051	0.383166	0.969253
genus.DefluviitaleaceaeUCG011.id.11287	Mental retardation	Mental retardation	genus.DefluviitaleaceaeUCG011.id.11287	MR Egger	10	-0.0974176	0.587703	0.872458
genus.DefluviitaleaceaeUCG011.id.11287	Mental retardation	Mental retardation	genus.DefluviitaleaceaeUCG011.id.11287	Weighted median	10	-0.127939	0.181067	0.479823
genus.DefluviitaleaceaeUCG011.id.11287	Mental retardation	Mental retardation	genus.DefluviitaleaceaeUCG011.id.11287	Simple mode	10	-0.220924	0.329071	0.518852
genus.DefluviitaleaceaeUCG011.id.11287	Mental retardation	Mental retardation	genus.DefluviitaleaceaeUCG011.id.11287	Weighted mode	10	-0.203921	0.269245	0.468186
genus.Desulfovibrio.id.3173	Autism	Autism	genus.Desulfovibrio.id.3173	Weighted median	22	0.463459	0.307252	0.131452	1.58956	0.870442	2.90279
genus.Desulfovibrio.id.3173	Autism	Autism	genus.Desulfovibrio.id.3173	Weighted mode	22	0.532847	0.544771	0.339154	1.70378	0.585725	4.956
genus.Desulfovibrio.id.3173	Autism	Autism	genus.Desulfovibrio.id.3173	Simple mode	22	0.55938	0.587479	0.351842	1.74959	0.553176	5.53359
genus.Desulfovibrio.id.3173	Autism	Autism	genus.Desulfovibrio.id.3173	MR Egger	22	-0.52919	0.7597	0.494084	0.589082	0.132894	2.61123
family.Rhodospirillaceae.id.2717	Autism	Autism	family.Rhodospirillaceae.id.2717	Inverse variance weighted	77	0.209309	0.103845	0.0438423	1.23283	1.00579	1.51111
genus.Desulfovibrio.id.3173	Mental retardation	Mental retardation	genus.Desulfovibrio.id.3173	MR Egger	11	-0.153174	0.388754	0.702744
genus.Desulfovibrio.id.3173	Mental retardation	Mental retardation	genus.Desulfovibrio.id.3173	Weighted median	11	-0.0148864	0.172576	0.93126
genus.Desulfovibrio.id.3173	Mental retardation	Mental retardation	genus.Desulfovibrio.id.3173	Simple mode	11	-0.16979	0.296535	0.579573
genus.Desulfovibrio.id.3173	Mental retardation	Mental retardation	genus.Desulfovibrio.id.3173	Weighted mode	11	-0.144957	0.278701	0.6143
family.Rikenellaceae.id.967	Autism	Autism	family.Rikenellaceae.id.967	Inverse variance weighted	18	0.617563	0.298868	0.0387963	1.8544	1.03229	3.33124
family.Ruminococcaceae.id.2050	Autism	Autism	family.Ruminococcaceae.id.2050	Inverse variance weighted	23	0.845029	0.333257	0.0112232	2.32805	1.21148	4.47368
family.unknownfamily.id.1000001214	Autism	Autism	family.unknownfamily.id.1000001214	Inverse variance weighted	57	0.585913	0.118042	6.92e-07	1.79663	1.42554	2.26432
genus..Eubacteriumruminantiumgroup.id.11340	Autism	Autism	genus..Eubacteriumruminantiumgroup.id.11340	Inverse variance weighted	60	-0.535397	0.136247	8.51e-05	0.585437	0.448233	0.764638
genus.Alistipes.id.968	Autism	Autism	genus.Alistipes.id.968	Inverse variance weighted	66	-1.08367	0.170447	2.05e-10	0.338351	0.242259	0.472558
genus.Bacteroides.id.918	Autism	Autism	genus.Bacteroides.id.918	Inverse variance weighted	23	0.91519	0.274695	0.000863286	2.49725	1.4576	4.27845
genus.Butyricimonas.id.945	Autism	Autism	genus.Butyricimonas.id.945	Inverse variance weighted	62	0.573509	0.139568	3.97e-05	1.77448	1.3498	2.33279
genus.CandidatusSoleaferrea.id.11350	Autism	Autism	genus.CandidatusSoleaferrea.id.11350	Inverse variance weighted	53	-0.324219	0.10777	0.00262595	0.723092	0.585407	0.89316
genus.Catenibacterium.id.2153	Autism	Autism	genus.Catenibacterium.id.2153	Inverse variance weighted	10	-0.437853	0.184627	0.0177134	0.645421	0.449454	0.926831
genus.Coprococcus3.id.11303	Autism	Autism	genus.Coprococcus3.id.11303	Inverse variance weighted	8	-1.16999	0.462352	0.0113895	0.31037	0.125406	0.768143
genus.Desulfovibrio.id.3173	Autism	Autism	genus.Desulfovibrio.id.3173	Inverse variance weighted	22	0.481275	0.224929	0.0323813	1.61814	1.04124	2.51466
genus.Dialister.id.2183	Autism	Autism	genus.Dialister.id.2183	Inverse variance weighted	32	0.818155	0.247557	0.000950069	2.26631	1.39507	3.68167
genus.Escherichia.Shigella.id.3504	Autism	Autism	genus.Escherichia.Shigella.id.3504	Inverse variance weighted	22	-0.523346	0.234227	0.0254595	0.592534	0.3744	0.937759
genus.Lachnoclostridium.id.11308	Autism	Autism	genus.Lachnoclostridium.id.11308	Inverse variance weighted	105	-0.331205	0.130173	0.010948	0.718058	0.556358	0.926754
genus.Ruminiclostridium9.id.11357	Autism	Autism	genus.Ruminiclostridium9.id.11357	Inverse variance weighted	190	0.367324	0.0925945	7.28e-05	1.44387	1.20423	1.73119
genus.RuminococcaceaeUCG003.id.11361	Autism	Autism	genus.RuminococcaceaeUCG003.id.11361	Inverse variance weighted	97	-0.35202	0.117883	0.00282486	0.703266	0.558182	0.886061
genus.RuminococcaceaeUCG005.id.11363	Autism	Autism	genus.RuminococcaceaeUCG005.id.11363	Inverse variance weighted	17	0.584167	0.280177	0.0370703	1.7935	1.03564	3.10593
genus.RuminococcaceaeUCG010.id.11367	Autism	Autism	genus.RuminococcaceaeUCG010.id.11367	Inverse variance weighted	20	0.825769	0.244468	0.00073065	2.28364	1.41427	3.68742
genus.Sellimonas.id.14369	Autism	Autism	genus.Sellimonas.id.14369	Inverse variance weighted	76	0.238277	0.0684476	0.000499234	1.26906	1.10973	1.45126
genus.Slackia.id.825	Autism	Autism	genus.Slackia.id.825	Inverse variance weighted	24	0.401758	0.174692	0.0214587	1.49445	1.06116	2.10466
genus.Subdoligranulum.id.2070	Autism	Autism	genus.Subdoligranulum.id.2070	Inverse variance weighted	62	0.928336	0.182408	3.59e-07	2.5303	1.76971	3.61776
genus.unknowngenus.id.1000005479	Autism	Autism	genus.unknowngenus.id.1000005479	Inverse variance weighted	10	-0.715087	0.272081	0.00858354	0.48915	0.286973	0.833762
genus.unknowngenus.id.1000006162	Autism	Autism	genus.unknowngenus.id.1000006162	Inverse variance weighted	53	-0.245739	0.0982035	0.0123374	0.782126	0.645185	0.948133
genus.unknowngenus.id.2041	Autism	Autism	genus.unknowngenus.id.2041	Inverse variance weighted	42	0.31386	0.143369	0.0285839	1.3687	1.0334	1.81278
order.Gastranaerophilales.id.1591	Autism	Autism	order.Gastranaerophilales.id.1591	Inverse variance weighted	57	0.585913	0.118042	6.92e-07	1.79663	1.42554	2.26432
order.Lactobacillales.id.1800	Autism	Autism	order.Lactobacillales.id.1800	Inverse variance weighted	73	-0.428445	0.152912	0.00508012	0.651521	0.4828	0.879204
phylum.Proteobacteria.id.2375	Autism	Autism	phylum.Proteobacteria.id.2375	Inverse variance weighted	77	1.30186	0.154168	3.05e-17	3.67614	2.71745	4.97304
genus.Alistipes.id.968	Cerebral plasy	Cerebral plasy	genus.Alistipes.id.968	Inverse variance weighted	13	-0.785529	0.398279	0.0485746	0.455878	0.208846	0.99511
genus.Clostridiumsensustricto1.id.1873	Cerebral plasy	Cerebral plasy	genus.Clostridiumsensustricto1.id.1873	Inverse variance weighted	8	-0.805891	0.359481	0.024973	0.44669	0.220806	0.903654
genus.Eisenbergiella.id.11304	Cerebral plasy	Cerebral plasy	genus.Eisenbergiella.id.11304	Inverse variance weighted	35	0.358504	0.147707	0.015219	1.43119	1.07143	1.91173
genus.ErysipelotrichaceaeUCG003.id.11384	Cerebral plasy	Cerebral plasy	genus.ErysipelotrichaceaeUCG003.id.11384	Inverse variance weighted	46	0.349155	0.172253	0.0426634	1.41787	1.01161	1.98729
genus.Intestinibacter.id.11345	Cerebral plasy	Cerebral plasy	genus.Intestinibacter.id.11345	Inverse variance weighted	91	0.631459	0.107715	4.56e-09	1.88035	1.52248	2.32235
genus.Intestinimonas.id.2062	Cerebral plasy	Cerebral plasy	genus.Intestinimonas.id.2062	Inverse variance weighted	18	-0.578076	0.255207	0.0235047	0.560977	0.34018	0.925084
genus.Lachnospira.id.2004	Cerebral plasy	Cerebral plasy	genus.Lachnospira.id.2004	Inverse variance weighted	27	1.26266	0.278269	5.69e-06	3.5348	2.04879	6.09863
genus.Parasutterella.id.2892	Cerebral plasy	Cerebral plasy	genus.Parasutterella.id.2892	Inverse variance weighted	16	-0.522984	0.239758	0.0291614	0.592749	0.370497	0.948325
genus.Peptococcus.id.2037	Cerebral plasy	Cerebral plasy	genus.Peptococcus.id.2037	Inverse variance weighted	232	0.546928	0.0474191	8.9e-31	1.72794	1.57458	1.89623
genus.RuminococcaceaeUCG002.id.11360	Cerebral plasy	Cerebral plasy	genus.RuminococcaceaeUCG002.id.11360	Inverse variance weighted	66	0.460176	0.187639	0.0141888	1.58435	1.09681	2.28862
genus.Veillonella.id.2198	Cerebral plasy	Cerebral plasy	genus.Veillonella.id.2198	Inverse variance weighted	28	0.475298	0.200376	0.0176909	1.60849	1.08606	2.38223
order.Actinomycetales.id.420	Cerebral plasy	Cerebral plasy	order.Actinomycetales.id.420	Inverse variance weighted	25	-0.441976	0.174427	0.0112807	0.642765	0.456644	0.904747
phylum.Verrucomicrobia.id.3982	Cerebral plasy	Cerebral plasy	phylum.Verrucomicrobia.id.3982	Inverse variance weighted	69	-1.10184	0.150524	2.48e-13	0.332259	0.247371	0.446278
class.Actinobacteria.id.419	Emotion behavioral disorder	Emotion behavioral disorder	class.Actinobacteria.id.419	Inverse variance weighted	693	-0.131441	0.020862	2.97e-10	0.876831	0.841701	0.913428
class.Betaproteobacteria.id.2867	Emotion behavioral disorder	Emotion behavioral disorder	class.Betaproteobacteria.id.2867	Inverse variance weighted	13	0.309738	0.154152	0.0445054	1.36307	1.00763	1.84389
class.Coriobacteriia.id.809	Emotion behavioral disorder	Emotion behavioral disorder	class.Coriobacteriia.id.809	Inverse variance weighted	16	-0.438157	0.135122	0.00118413	0.645224	0.495099	0.84087
class.Gammaproteobacteria.id.3303	Emotion behavioral disorder	Emotion behavioral disorder	class.Gammaproteobacteria.id.3303	Inverse variance weighted	70	-0.476527	0.0466083	1.55e-24	0.620936	0.566726	0.680331
family.Actinomycetaceae.id.421	Emotion behavioral disorder	Emotion behavioral disorder	family.Actinomycetaceae.id.421	Inverse variance weighted	25	-0.322792	0.0786443	4.05e-05	0.724125	0.620683	0.844805
family.BacteroidalesS24.7group.id.11173	Emotion behavioral disorder	Emotion behavioral disorder	family.BacteroidalesS24.7group.id.11173	Inverse variance weighted	43	-0.130639	0.0359302	0.000276987	0.877534	0.817861	0.941561
family.Coriobacteriaceae.id.811	Emotion behavioral disorder	Emotion behavioral disorder	family.Coriobacteriaceae.id.811	Inverse variance weighted	31	-0.241264	0.101218	0.0171445	0.785635	0.644261	0.958031
family.unknownfamily.id.1000005471	Emotion behavioral disorder	Emotion behavioral disorder	family.unknownfamily.id.1000005471	Inverse variance weighted	37	0.304197	0.0677191	7.05e-06	1.35554	1.18705	1.54794
family.Veillonellaceae.id.2172	Emotion behavioral disorder	Emotion behavioral disorder	family.Veillonellaceae.id.2172	Inverse variance weighted	41	0.357177	0.078938	6.05e-06	1.42929	1.22441	1.66845
family.Verrucomicrobiaceae.id.4036	Emotion behavioral disorder	Emotion behavioral disorder	family.Verrucomicrobiaceae.id.4036	Inverse variance weighted	56	0.17047	0.0696602	0.0143984	1.18586	1.03452	1.35935
genus..Eubacteriumcoprostanoligenesgroup.id.11375	Emotion behavioral disorder	Emotion behavioral disorder	genus..Eubacteriumcoprostanoligenesgroup.id.11375	Inverse variance weighted	65	0.365408	0.0512653	1.02e-12	1.4411	1.30334	1.59343
genus..Eubacteriumoxidoreducensgroup.id.11339	Emotion behavioral disorder	Emotion behavioral disorder	genus..Eubacteriumoxidoreducensgroup.id.11339	Inverse variance weighted	6	0.227376	0.0855818	0.00788814	1.2553	1.06145	1.48456
genus.Akkermansia.id.4037	Emotion behavioral disorder	Emotion behavioral disorder	genus.Akkermansia.id.4037	Inverse variance weighted	61	0.181677	0.0673741	0.00700647	1.19923	1.05088	1.36852
genus.Alistipes.id.968	Emotion behavioral disorder	Emotion behavioral disorder	genus.Alistipes.id.968	Inverse variance weighted	66	0.192879	0.0494396	9.57e-05	1.21274	1.10073	1.33613
genus.Bifidobacterium.id.436	Emotion behavioral disorder	Emotion behavioral disorder	genus.Bifidobacterium.id.436	Inverse variance weighted	592	-0.198771	0.0144293	3.58e-43	0.819738	0.796879	0.843252
genus.Blautia.id.1992	Emotion behavioral disorder	Emotion behavioral disorder	genus.Blautia.id.1992	Inverse variance weighted	37	-0.165556	0.0650393	0.0109129	0.847422	0.745998	0.962637
genus.Catenibacterium.id.2153	Emotion behavioral disorder	Emotion behavioral disorder	genus.Catenibacterium.id.2153	Inverse variance weighted	10	-0.165742	0.0532322	0.00184837	0.847265	0.763321	0.94044
genus.Coprococcus2.id.11302	Emotion behavioral disorder	Emotion behavioral disorder	genus.Coprococcus2.id.11302	Inverse variance weighted	33	-0.220596	0.0836075	0.00832791	0.80204	0.680813	0.944853
genus.Faecalibacterium.id.2057	Emotion behavioral disorder	Emotion behavioral disorder	genus.Faecalibacterium.id.2057	Inverse variance weighted	13	-0.430519	0.130644	0.000982928	0.650172	0.503294	0.839913
genus.Holdemania.id.2157	Emotion behavioral disorder	Emotion behavioral disorder	genus.Holdemania.id.2157	Inverse variance weighted	42	0.279781	0.0546296	3.03e-07	1.32284	1.18852	1.47234
genus.Lachnospira.id.2004	Emotion behavioral disorder	Emotion behavioral disorder	genus.Lachnospira.id.2004	Inverse variance weighted	7	-0.342893	0.156428	0.0283786	0.709714	0.522311	0.964357
genus.Peptococcus.id.2037	Emotion behavioral disorder	Emotion behavioral disorder	genus.Peptococcus.id.2037	Inverse variance weighted	232	-0.139928	0.013147	0.00116721	0.869421	0.847304	0.892116
genus.RuminococcaceaeUCG009.id.11366	Emotion behavioral disorder	Emotion behavioral disorder	genus.RuminococcaceaeUCG009.id.11366	Inverse variance weighted	18	0.273537	0.129356	0.0344627	1.31461	1.0202	1.69397
genus.RuminococcaceaeUCG014.id.11371	Emotion behavioral disorder	Emotion behavioral disorder	genus.RuminococcaceaeUCG014.id.11371	Inverse variance weighted	53	0.442396	0.0720651	8.31e-10	1.55643	1.35141	1.79256
genus.Sellimonas.id.14369	Emotion behavioral disorder	Emotion behavioral disorder	genus.Sellimonas.id.14369	Inverse variance weighted	76	-0.0604942	0.0289574	0.0367009	0.941299	0.889362	0.996269
genus.Senegalimassilia.id.11160	Emotion behavioral disorder	Emotion behavioral disorder	genus.Senegalimassilia.id.11160	Inverse variance weighted	26	0.170485	0.0752003	0.0233852	1.18588	1.02336	1.37421
genus.Terrisporobacter.id.11348	Emotion behavioral disorder	Emotion behavioral disorder	genus.Terrisporobacter.id.11348	Inverse variance weighted	6	0.303896	0.0993189	0.00221483	1.35513	1.11542	1.64635
genus.Turicibacter.id.2162	Emotion behavioral disorder	Emotion behavioral disorder	genus.Turicibacter.id.2162	Inverse variance weighted	63	-0.123926	0.0345052	0.000328745	0.883445	0.825673	0.945259
genus.unknowngenus.id.1000000073	Emotion behavioral disorder	Emotion behavioral disorder	genus.unknowngenus.id.1000000073	Inverse variance weighted	83	0.111142	0.0349202	0.00145892	1.11755	1.04362	1.19672
genus.unknowngenus.id.1000005479	Emotion behavioral disorder	Emotion behavioral disorder	genus.unknowngenus.id.1000005479	Inverse variance weighted	10	-0.154951	0.0786413	0.0487984	0.856457	0.734116	0.999186
genus.unknowngenus.id.959	Emotion behavioral disorder	Emotion behavioral disorder	genus.unknowngenus.id.959	Inverse variance weighted	45	0.146023	0.0298913	1.03e-06	1.15722	1.09137	1.22705
genus.Veillonella.id.2198	Emotion behavioral disorder	Emotion behavioral disorder	genus.Veillonella.id.2198	Inverse variance weighted	28	0.10991	0.0534599	0.0397884	1.11618	1.00514	1.23948
genus.Victivallis.id.2256	Emotion behavioral disorder	Emotion behavioral disorder	genus.Victivallis.id.2256	Inverse variance weighted	41	-0.0569935	0.0266628	0.0325516	0.9446	0.896504	0.995277
order.Burkholderiales.id.2874	Emotion behavioral disorder	Emotion behavioral disorder	order.Burkholderiales.id.2874	Inverse variance weighted	12	0.334462	0.159101	0.0355361	1.39719	1.02288	1.90847
order.Coriobacteriales.id.810	Emotion behavioral disorder	Emotion behavioral disorder	order.Coriobacteriales.id.810	Inverse variance weighted	16	-0.438157	0.135122	0.00118413	0.645224	0.495099	0.84087
phylum.Cyanobacteria.id.1500	Emotion behavioral disorder	Emotion behavioral disorder	phylum.Cyanobacteria.id.1500	Inverse variance weighted	70	0.195354	0.0293902	2.99e-11	1.21574	1.14769	1.28783
class.Actinobacteria.id.419	intellectual disability	intellectual disability	class.Actinobacteria.id.419	Inverse variance weighted	693	-0.131441	0.020862	2.97e-10	0.876831	0.841701	0.913428
class.Betaproteobacteria.id.2867	intellectual disability	intellectual disability	class.Betaproteobacteria.id.2867	Inverse variance weighted	13	0.309738	0.154152	0.0445054	1.36307	1.00763	1.84389
class.Coriobacteriia.id.809	intellectual disability	intellectual disability	class.Coriobacteriia.id.809	Inverse variance weighted	16	-0.438157	0.135122	0.00118413	0.645224	0.495099	0.84087
family.Actinomycetaceae.id.421	intellectual disability	intellectual disability	family.Actinomycetaceae.id.421	Inverse variance weighted	25	-0.322792	0.0786443	4.05e-05	0.724125	0.620683	0.844805
family.BacteroidalesS24.7group.id.11173	intellectual disability	intellectual disability	family.BacteroidalesS24.7group.id.11173	Inverse variance weighted	10	-0.321192	0.121606	0.00826001	0.725284	0.571472	0.920494
family.Coriobacteriaceae.id.811	intellectual disability	intellectual disability	family.Coriobacteriaceae.id.811	Inverse variance weighted	31	-0.241264	0.101218	0.0171445	0.785635	0.644261	0.958031
family.Veillonellaceae.id.2172	intellectual disability	intellectual disability	family.Veillonellaceae.id.2172	Inverse variance weighted	41	0.357177	0.078938	6.05e-06	1.42929	1.22441	1.66845
family.Verrucomicrobiaceae.id.4036	intellectual disability	intellectual disability	family.Verrucomicrobiaceae.id.4036	Inverse variance weighted	56	0.17047	0.0696602	0.0143984	1.18586	1.03452	1.35935
genus.Akkermansia.id.4037	intellectual disability	intellectual disability	genus.Akkermansia.id.4037	Inverse variance weighted	61	0.181677	0.0673741	0.00700647	1.19923	1.05088	1.36852
genus.Coprococcus2.id.11302	intellectual disability	intellectual disability	genus.Coprococcus2.id.11302	Inverse variance weighted	33	-0.220596	0.0836075	0.00832791	0.80204	0.680813	0.944853
genus.Faecalibacterium.id.2057	intellectual disability	intellectual disability	genus.Faecalibacterium.id.2057	Inverse variance weighted	13	-0.430519	0.130644	0.000982928	0.650172	0.503294	0.839913
genus.RuminococcaceaeUCG009.id.11366	intellectual disability	intellectual disability	genus.RuminococcaceaeUCG009.id.11366	Inverse variance weighted	18	0.273537	0.129356	0.0344627	1.31461	1.0202	1.69397
genus.RuminococcaceaeUCG014.id.11371	intellectual disability	intellectual disability	genus.RuminococcaceaeUCG014.id.11371	Inverse variance weighted	53	0.442396	0.0720651	8.31e-10	1.55643	1.35141	1.79256
genus.Sellimonas.id.14369	intellectual disability	intellectual disability	genus.Sellimonas.id.14369	Inverse variance weighted	76	-0.0604942	0.0289574	0.0367009	0.941299	0.889362	0.996269
genus.Senegalimassilia.id.11160	intellectual disability	intellectual disability	genus.Senegalimassilia.id.11160	Inverse variance weighted	26	0.170485	0.0752003	0.0233852	1.18588	1.02336	1.37421
genus.unknowngenus.id.1000005479	intellectual disability	intellectual disability	genus.unknowngenus.id.1000005479	Inverse variance weighted	10	-0.321192	0.121606	0.00826001	0.725284	0.571472	0.920494
order.Burkholderiales.id.2874	intellectual disability	intellectual disability	order.Burkholderiales.id.2874	Inverse variance weighted	12	0.334462	0.159101	0.0355361	1.39719	1.02288	1.90847
order.Coriobacteriales.id.810	intellectual disability	intellectual disability	order.Coriobacteriales.id.810	Inverse variance weighted	16	-0.438157	0.135122	0.00118413	0.645224	0.495099	0.84087
genus.Dialister.id.2183	Autism	Autism	genus.Dialister.id.2183	MR Egger	32	-3.43741	0.930868	0.0008818	0.0321477	0.00518536	0.199306
genus.Dialister.id.2183	Autism	Autism	genus.Dialister.id.2183	Simple mode	32	2.03392	0.820111	0.0187738	7.64402	1.5319	38.1429
genus.Dialister.id.2183	Autism	Autism	genus.Dialister.id.2183	Weighted median	32	0.586141	0.314642	0.0624787	1.79704	0.969905	3.32956
genus.Dialister.id.2183	Autism	Autism	genus.Dialister.id.2183	Weighted mode	32	-0.117932	0.656441	0.858593	0.888756	0.245476	3.21778
genus.Dialister.id.2183	Mental retardation	Mental retardation	genus.Dialister.id.2183	MR Egger	13	0.519805	0.689885	0.466992
genus.Dialister.id.2183	Mental retardation	Mental retardation	genus.Dialister.id.2183	Weighted median	13	-0.0904245	0.208862	0.665059
genus.Dialister.id.2183	Mental retardation	Mental retardation	genus.Dialister.id.2183	Simple mode	13	-0.157219	0.330326	0.642656
genus.Dialister.id.2183	Mental retardation	Mental retardation	genus.Dialister.id.2183	Weighted mode	13	-0.127916	0.300966	0.678345
genus.Dorea.id.1997	Mental retardation	Mental retardation	genus.Dorea.id.1997	MR Egger	12	-0.778983	0.506129	0.1548
genus.Dorea.id.1997	Mental retardation	Mental retardation	genus.Dorea.id.1997	Weighted median	12	-0.14927	0.230271	0.516834
genus.Dorea.id.1997	Mental retardation	Mental retardation	genus.Dorea.id.1997	Simple mode	12	-0.0297577	0.378652	0.938771
genus.Dorea.id.1997	Mental retardation	Mental retardation	genus.Dorea.id.1997	Weighted mode	12	-0.0850666	0.33788	0.805864
genus.Eggerthella.id.819	Mental retardation	Mental retardation	genus.Eggerthella.id.819	MR Egger	9	0.223716	0.526913	0.683888
genus.Eggerthella.id.819	Mental retardation	Mental retardation	genus.Eggerthella.id.819	Weighted median	9	0.0360885	0.146435	0.805337
genus.Eggerthella.id.819	Mental retardation	Mental retardation	genus.Eggerthella.id.819	Simple mode	9	0.0823678	0.233311	0.733182
genus.Eggerthella.id.819	Mental retardation	Mental retardation	genus.Eggerthella.id.819	Weighted mode	9	0.0901735	0.226639	0.70113
genus.Eisenbergiella.id.11304	Anxiety neurosis	Anxiety neurosis	genus.Eisenbergiella.id.11304	MR Egger	35	-0.548499	0.15136	0.00096506	0.577817	0.429487	0.777374
genus.Eisenbergiella.id.11304	Anxiety neurosis	Anxiety neurosis	genus.Eisenbergiella.id.11304	Weighted median	35	-0.0588492	0.0257872	0.0224829	0.942849	0.896379	0.991728
genus.Eisenbergiella.id.11304	Anxiety neurosis	Anxiety neurosis	genus.Eisenbergiella.id.11304	Simple mode	35	-0.0651366	0.0530955	0.228332	0.93694	0.844337	1.0397
genus.Eisenbergiella.id.11304	Anxiety neurosis	Anxiety neurosis	genus.Eisenbergiella.id.11304	Weighted mode	35	-0.0651366	0.0532678	0.229809	0.93694	0.844052	1.04005
genus.Eisenbergiella.id.11304	Mental retardation	Mental retardation	genus.Eisenbergiella.id.11304	MR Egger	12	-0.498909	0.696454	0.490163
genus.Eisenbergiella.id.11304	Mental retardation	Mental retardation	genus.Eisenbergiella.id.11304	Weighted median	12	-0.0323991	0.126203	0.797393
genus.Eisenbergiella.id.11304	Mental retardation	Mental retardation	genus.Eisenbergiella.id.11304	Simple mode	12	-0.0318129	0.206584	0.880403
genus.Eisenbergiella.id.11304	Mental retardation	Mental retardation	genus.Eisenbergiella.id.11304	Weighted mode	12	-0.0318129	0.19438	0.872965
genus.Eisenbergiella.id.11304	Cerebral plasy	Cerebral plasy	genus.Eisenbergiella.id.11304	MR Egger	35	3.60288	1.08977	0.00228829	36.7039	4.33591	310.702
genus.Eisenbergiella.id.11304	Cerebral plasy	Cerebral plasy	genus.Eisenbergiella.id.11304	Weighted median	35	0.388363	0.198479	0.0503831	1.47456	0.999345	2.17577
genus.Eisenbergiella.id.11304	Cerebral plasy	Cerebral plasy	genus.Eisenbergiella.id.11304	Simple mode	35	1.10757	0.517915	0.039743	3.02701	1.09687	8.35356
genus.Eisenbergiella.id.11304	Cerebral plasy	Cerebral plasy	genus.Eisenbergiella.id.11304	Weighted mode	35	1.12819	0.537659	0.0433791	3.09006	1.07722	8.86405
genus.Enterorhabdus.id.820	Anxiety neurosis	Anxiety neurosis	genus.Enterorhabdus.id.820	MR Egger	33	-0.229353	0.0795066	0.00706735	0.795048	0.680324	0.929117
genus.Enterorhabdus.id.820	Anxiety neurosis	Anxiety neurosis	genus.Enterorhabdus.id.820	Weighted median	33	-0.0610473	0.0310129	0.0490162	0.940779	0.885297	0.999738
genus.Enterorhabdus.id.820	Anxiety neurosis	Anxiety neurosis	genus.Enterorhabdus.id.820	Weighted mode	33	-0.0715097	0.0573085	0.221158	0.930987	0.832074	1.04166
genus.Enterorhabdus.id.820	Anxiety neurosis	Anxiety neurosis	genus.Enterorhabdus.id.820	Simple mode	33	-0.0625481	0.0681609	0.365665	0.939368	0.821894	1.07363
genus.Enterorhabdus.id.820	Mental retardation	Mental retardation	genus.Enterorhabdus.id.820	MR Egger	33	0.0669184	0.238266	0.780687
genus.Enterorhabdus.id.820	Mental retardation	Mental retardation	genus.Enterorhabdus.id.820	Weighted median	33	0.00153215	0.0910201	0.98657
genus.Enterorhabdus.id.820	Mental retardation	Mental retardation	genus.Enterorhabdus.id.820	Simple mode	33	-0.164005	0.180268	0.369739
genus.Enterorhabdus.id.820	Mental retardation	Mental retardation	genus.Enterorhabdus.id.820	Weighted mode	33	0.0968471	0.16569	0.562978
genus.Erysipelatoclostridium.id.11381	Mental retardation	Mental retardation	genus.Erysipelatoclostridium.id.11381	MR Egger	16	0.54899	0.430773	0.223259
genus.Erysipelatoclostridium.id.11381	Mental retardation	Mental retardation	genus.Erysipelatoclostridium.id.11381	Weighted median	16	0.151308	0.131194	0.248781
genus.Erysipelatoclostridium.id.11381	Mental retardation	Mental retardation	genus.Erysipelatoclostridium.id.11381	Simple mode	16	0.157127	0.230824	0.506419
genus.Erysipelatoclostridium.id.11381	Mental retardation	Mental retardation	genus.Erysipelatoclostridium.id.11381	Weighted mode	16	0.161297	0.214623	0.463959
genus.ErysipelotrichaceaeUCG003.id.11384	Mental retardation	Mental retardation	genus.ErysipelotrichaceaeUCG003.id.11384	MR Egger	17	-0.336832	0.346536	0.346466
genus.ErysipelotrichaceaeUCG003.id.11384	Mental retardation	Mental retardation	genus.ErysipelotrichaceaeUCG003.id.11384	Weighted median	17	0.101112	0.1796	0.573444
genus.ErysipelotrichaceaeUCG003.id.11384	Mental retardation	Mental retardation	genus.ErysipelotrichaceaeUCG003.id.11384	Simple mode	17	0.361838	0.351196	0.318193
genus.ErysipelotrichaceaeUCG003.id.11384	Mental retardation	Mental retardation	genus.ErysipelotrichaceaeUCG003.id.11384	Weighted mode	17	0.383822	0.333143	0.266194
genus.ErysipelotrichaceaeUCG003.id.11384	Cerebral plasy	Cerebral plasy	genus.ErysipelotrichaceaeUCG003.id.11384	MR Egger	46	0.411431	0.618907	0.509667	1.50898	0.448598	5.07583
genus.ErysipelotrichaceaeUCG003.id.11384	Cerebral plasy	Cerebral plasy	genus.ErysipelotrichaceaeUCG003.id.11384	Weighted median	46	0.270866	0.241379	0.261795	1.3111	0.816901	2.10427
genus.ErysipelotrichaceaeUCG003.id.11384	Cerebral plasy	Cerebral plasy	genus.ErysipelotrichaceaeUCG003.id.11384	Simple mode	46	0.217282	0.508097	0.670954	1.24269	0.459054	3.36407
genus.ErysipelotrichaceaeUCG003.id.11384	Cerebral plasy	Cerebral plasy	genus.ErysipelotrichaceaeUCG003.id.11384	Weighted mode	46	0.217282	0.543306	0.691104	1.24269	0.428443	3.60442
genus.Escherichia.Shigella.id.3504	Autism	Autism	genus.Escherichia.Shigella.id.3504	MR Egger	22	-1.46705	0.747931	0.0638943	0.230604	0.0532372	0.998895
genus.Escherichia.Shigella.id.3504	Autism	Autism	genus.Escherichia.Shigella.id.3504	Weighted median	22	-0.460565	0.319603	0.149569	0.630927	0.337231	1.1804
genus.Escherichia.Shigella.id.3504	Autism	Autism	genus.Escherichia.Shigella.id.3504	Simple mode	22	-0.324989	0.606971	0.59798	0.722535	0.219885	2.37423
genus.Escherichia.Shigella.id.3504	Autism	Autism	genus.Escherichia.Shigella.id.3504	Weighted mode	22	-0.337273	0.66145	0.61544	0.713714	0.195203	2.60953
genus.Escherichia.Shigella.id.3504	Mental retardation	Mental retardation	genus.Escherichia.Shigella.id.3504	MR Egger	22	-0.1849	0.353602	0.606786
genus.Escherichia.Shigella.id.3504	Mental retardation	Mental retardation	genus.Escherichia.Shigella.id.3504	Weighted median	22	0.0200338	0.151968	0.895119
genus.Escherichia.Shigella.id.3504	Mental retardation	Mental retardation	genus.Escherichia.Shigella.id.3504	Simple mode	22	0.211468	0.288833	0.472173
genus.Escherichia.Shigella.id.3504	Mental retardation	Mental retardation	genus.Escherichia.Shigella.id.3504	Weighted mode	22	0.191359	0.271872	0.489253
genus.Faecalibacterium.id.2057	ADHD	ADHD	genus.Faecalibacterium.id.2057	Weighted median	23	-0.289542	0.172115	0.0925184	0.748606	0.534252	1.04896
genus.Faecalibacterium.id.2057	ADHD	ADHD	genus.Faecalibacterium.id.2057	MR Egger	23	0.402958	0.24664	0.117207	1.49624	0.922695	2.42631
genus.Faecalibacterium.id.2057	ADHD	ADHD	genus.Faecalibacterium.id.2057	Simple mode	23	-0.314727	0.331481	0.352703	0.729988	0.3812	1.39791
genus.Faecalibacterium.id.2057	ADHD	ADHD	genus.Faecalibacterium.id.2057	Weighted mode	23	-0.0399893	0.237507	0.86783	0.9608	0.603202	1.53039
genus.Faecalibacterium.id.2057	Emotion behavioral disorder	Emotion behavioral disorder	genus.Faecalibacterium.id.2057	Simple mode	13	-0.593222	0.264083	0.044288	0.552544	0.329287	0.92717
genus.Faecalibacterium.id.2057	Emotion behavioral disorder	Emotion behavioral disorder	genus.Faecalibacterium.id.2057	Weighted median	13	-0.29218	0.179031	0.102678	0.746634	0.52567	1.06048
genus.Faecalibacterium.id.2057	Emotion behavioral disorder	Emotion behavioral disorder	genus.Faecalibacterium.id.2057	Weighted mode	13	-0.330771	0.208706	0.138982	0.71837	0.477193	1.08144
genus.Faecalibacterium.id.2057	Emotion behavioral disorder	Emotion behavioral disorder	genus.Faecalibacterium.id.2057	MR Egger	13	-0.0763704	0.266667	0.779903	0.926473	0.54934	1.56252
genus.Faecalibacterium.id.2057	Mental retardation	Mental retardation	genus.Faecalibacterium.id.2057	MR Egger	13	-0.0763704	0.266667	0.779903
genus.Faecalibacterium.id.2057	Mental retardation	Mental retardation	genus.Faecalibacterium.id.2057	Weighted median	13	-0.29218	0.179031	0.102678
genus.Faecalibacterium.id.2057	Mental retardation	Mental retardation	genus.Faecalibacterium.id.2057	Simple mode	13	-0.593222	0.264083	0.044288
genus.Faecalibacterium.id.2057	Mental retardation	Mental retardation	genus.Faecalibacterium.id.2057	Weighted mode	13	-0.330771	0.208706	0.138982
genus.FamilyXIIIAD3011group.id.11293	Mental retardation	Mental retardation	genus.FamilyXIIIAD3011group.id.11293	MR Egger	15	1.30774	0.669067	0.0724854
genus.FamilyXIIIAD3011group.id.11293	Mental retardation	Mental retardation	genus.FamilyXIIIAD3011group.id.11293	Weighted median	15	-0.209107	0.194367	0.282001
genus.FamilyXIIIAD3011group.id.11293	Mental retardation	Mental retardation	genus.FamilyXIIIAD3011group.id.11293	Simple mode	15	-0.181799	0.320446	0.579473
genus.FamilyXIIIAD3011group.id.11293	Mental retardation	Mental retardation	genus.FamilyXIIIAD3011group.id.11293	Weighted mode	15	-0.16815	0.297735	0.58117
genus.FamilyXIIIUCG001.id.11294	Mental retardation	Mental retardation	genus.FamilyXIIIUCG001.id.11294	MR Egger	9	0.566362	0.623707	0.394034
genus.FamilyXIIIUCG001.id.11294	Mental retardation	Mental retardation	genus.FamilyXIIIUCG001.id.11294	Weighted median	9	-0.00804201	0.251992	0.974541
genus.FamilyXIIIUCG001.id.11294	Mental retardation	Mental retardation	genus.FamilyXIIIUCG001.id.11294	Simple mode	9	-0.296953	0.450871	0.528636
genus.FamilyXIIIUCG001.id.11294	Mental retardation	Mental retardation	genus.FamilyXIIIUCG001.id.11294	Weighted mode	9	-0.245509	0.420684	0.575574
genus.Flavonifractor.id.2059	Mental retardation	Mental retardation	genus.Flavonifractor.id.2059	MR Egger	8	-0.238994	0.566474	0.687798
genus.Flavonifractor.id.2059	Mental retardation	Mental retardation	genus.Flavonifractor.id.2059	Weighted median	8	-0.114512	0.208272	0.582443
genus.Flavonifractor.id.2059	Mental retardation	Mental retardation	genus.Flavonifractor.id.2059	Simple mode	8	-0.154107	0.285222	0.605742
genus.Flavonifractor.id.2059	Mental retardation	Mental retardation	genus.Flavonifractor.id.2059	Weighted mode	8	-0.158155	0.288545	0.60065
genus.Fusicatenibacter.id.11305	Mental retardation	Mental retardation	genus.Fusicatenibacter.id.11305	MR Egger	19	0.994366	0.568985	0.0985679
genus.Fusicatenibacter.id.11305	Mental retardation	Mental retardation	genus.Fusicatenibacter.id.11305	Weighted median	19	-0.140101	0.194875	0.472184
genus.Fusicatenibacter.id.11305	Mental retardation	Mental retardation	genus.Fusicatenibacter.id.11305	Simple mode	19	-0.263277	0.375867	0.4926
genus.Fusicatenibacter.id.11305	Mental retardation	Mental retardation	genus.Fusicatenibacter.id.11305	Weighted mode	19	-0.213538	0.345465	0.54424
genus.Gordonibacter.id.821	Mental retardation	Mental retardation	genus.Gordonibacter.id.821	MR Egger	26	0.112121	0.178411	0.53565
genus.Gordonibacter.id.821	Mental retardation	Mental retardation	genus.Gordonibacter.id.821	Weighted median	26	0.0409626	0.0646206	0.526151
genus.Gordonibacter.id.821	Mental retardation	Mental retardation	genus.Gordonibacter.id.821	Simple mode	26	0.0683302	0.133961	0.614472
genus.Gordonibacter.id.821	Mental retardation	Mental retardation	genus.Gordonibacter.id.821	Weighted mode	26	0.0683302	0.13381	0.614076
genus.Haemophilus.id.3698	Mental retardation	Mental retardation	genus.Haemophilus.id.3698	MR Egger	14	-0.00396926	0.37862	0.991808
genus.Haemophilus.id.3698	Mental retardation	Mental retardation	genus.Haemophilus.id.3698	Weighted median	14	-0.0400478	0.168743	0.812401
genus.Haemophilus.id.3698	Mental retardation	Mental retardation	genus.Haemophilus.id.3698	Simple mode	14	0.302505	0.359959	0.41588
genus.Haemophilus.id.3698	Mental retardation	Mental retardation	genus.Haemophilus.id.3698	Weighted mode	14	0.0804397	0.262765	0.764355
genus.Holdemanella.id.11393	Mental retardation	Mental retardation	genus.Holdemanella.id.11393	MR Egger	14	-0.807707	0.336405	0.033458
genus.Holdemanella.id.11393	Mental retardation	Mental retardation	genus.Holdemanella.id.11393	Weighted median	14	-0.036255	0.140001	0.795664
genus.Holdemanella.id.11393	Mental retardation	Mental retardation	genus.Holdemanella.id.11393	Simple mode	14	0.0026009	0.212452	0.990418
genus.Holdemanella.id.11393	Mental retardation	Mental retardation	genus.Holdemanella.id.11393	Weighted mode	14	-0.0681802	0.201653	0.740681
genus.Holdemania.id.2157	Emotion behavioral disorder	Emotion behavioral disorder	genus.Holdemania.id.2157	Weighted median	42	0.255474	0.068542	0.000193573	1.29107	1.12877	1.47671
genus.Holdemania.id.2157	Emotion behavioral disorder	Emotion behavioral disorder	genus.Holdemania.id.2157	Simple mode	42	0.769553	0.199646	0.000400666	2.1588	1.45972	3.19268
genus.Holdemania.id.2157	Emotion behavioral disorder	Emotion behavioral disorder	genus.Holdemania.id.2157	MR Egger	42	0.278853	0.176212	0.121414	1.32161	0.935642	1.8668
genus.Holdemania.id.2157	Emotion behavioral disorder	Emotion behavioral disorder	genus.Holdemania.id.2157	Weighted mode	42	-0.0304865	0.124801	0.808233	0.969974	0.759498	1.23878
genus.Holdemania.id.2157	Mental retardation	Mental retardation	genus.Holdemania.id.2157	MR Egger	17	-0.129988	0.294102	0.664807
genus.Holdemania.id.2157	Mental retardation	Mental retardation	genus.Holdemania.id.2157	Weighted median	17	0.058143	0.139526	0.676886
genus.Holdemania.id.2157	Mental retardation	Mental retardation	genus.Holdemania.id.2157	Simple mode	17	-0.256303	0.270538	0.357536
genus.Holdemania.id.2157	Mental retardation	Mental retardation	genus.Holdemania.id.2157	Weighted mode	17	-0.185552	0.245203	0.460213
genus.Howardella.id.2000	Anxiety neurosis	Anxiety neurosis	genus.Howardella.id.2000	Weighted median	23	-0.0557928	0.0274921	0.0424161	0.945735	0.896123	0.998093
genus.Howardella.id.2000	Anxiety neurosis	Anxiety neurosis	genus.Howardella.id.2000	MR Egger	23	0.171275	0.0832253	0.0522189	1.18682	1.00819	1.3971
genus.Howardella.id.2000	Anxiety neurosis	Anxiety neurosis	genus.Howardella.id.2000	Weighted mode	23	-0.0989374	0.0503815	0.0623183	0.905799	0.820628	0.99981
genus.Howardella.id.2000	Anxiety neurosis	Anxiety neurosis	genus.Howardella.id.2000	Simple mode	23	-0.0970978	0.0533378	0.0823255	0.907467	0.817389	1.00747
genus.Howardella.id.2000	Mental retardation	Mental retardation	genus.Howardella.id.2000	MR Egger	10	0.310763	0.336126	0.382245
genus.Howardella.id.2000	Mental retardation	Mental retardation	genus.Howardella.id.2000	Weighted median	10	0.0815684	0.10469	0.435895
genus.Howardella.id.2000	Mental retardation	Mental retardation	genus.Howardella.id.2000	Simple mode	10	0.095827	0.156759	0.556123
genus.Howardella.id.2000	Mental retardation	Mental retardation	genus.Howardella.id.2000	Weighted mode	10	0.10006	0.138101	0.487141
genus.Hungatella.id.11306	Mental retardation	Mental retardation	genus.Hungatella.id.11306	MR Egger	5	1.55556	0.786077	0.14221
genus.Hungatella.id.11306	Mental retardation	Mental retardation	genus.Hungatella.id.11306	Weighted median	5	0.104529	0.176216	0.553058
genus.Hungatella.id.11306	Mental retardation	Mental retardation	genus.Hungatella.id.11306	Simple mode	5	-0.0095068	0.267435	0.973346
genus.Hungatella.id.11306	Mental retardation	Mental retardation	genus.Hungatella.id.11306	Weighted mode	5	0.03512	0.270444	0.902945
genus.Intestinibacter.id.11345	ADHD	ADHD	genus.Intestinibacter.id.11345	Weighted median	91	-0.482359	0.0638531	4.21e-14	0.617325	0.544705	0.699628
genus.Intestinibacter.id.11345	ADHD	ADHD	genus.Intestinibacter.id.11345	MR Egger	91	-0.623356	0.149852	7.32e-05	0.536142	0.39969	0.719178
genus.Intestinibacter.id.11345	ADHD	ADHD	genus.Intestinibacter.id.11345	Weighted mode	91	-0.497825	0.127606	0.000184292	0.607852	0.473344	0.780582
genus.Intestinibacter.id.11345	ADHD	ADHD	genus.Intestinibacter.id.11345	Simple mode	91	-0.482951	0.141518	0.000965913	0.61696	0.467514	0.814179
genus.Intestinibacter.id.11345	Mental retardation	Mental retardation	genus.Intestinibacter.id.11345	MR Egger	16	0.296698	0.399176	0.469605
genus.Intestinibacter.id.11345	Mental retardation	Mental retardation	genus.Intestinibacter.id.11345	Weighted median	16	0.239655	0.164659	0.14554
genus.Intestinibacter.id.11345	Mental retardation	Mental retardation	genus.Intestinibacter.id.11345	Simple mode	16	0.276942	0.254964	0.294538
genus.Intestinibacter.id.11345	Mental retardation	Mental retardation	genus.Intestinibacter.id.11345	Weighted mode	16	0.261144	0.218134	0.249817
genus.Intestinibacter.id.11345	Cerebral plasy	Cerebral plasy	genus.Intestinibacter.id.11345	MR Egger	91	1.70059	0.329303	1.46e-06	5.47717	2.87242	10.444
genus.Intestinibacter.id.11345	Cerebral plasy	Cerebral plasy	genus.Intestinibacter.id.11345	Weighted median	91	1.26663	0.143778	1.26e-18	3.54886	2.67734	4.70409
genus.Intestinibacter.id.11345	Cerebral plasy	Cerebral plasy	genus.Intestinibacter.id.11345	Simple mode	91	1.28279	0.307133	6.83e-05	3.60669	1.97548	6.58485
genus.Intestinibacter.id.11345	Cerebral plasy	Cerebral plasy	genus.Intestinibacter.id.11345	Weighted mode	91	1.32147	0.255399	1.38e-06	3.74894	2.27253	6.18456
genus.Intestinimonas.id.2062	Mental retardation	Mental retardation	genus.Intestinimonas.id.2062	MR Egger	18	0.291845	0.309464	0.359671
genus.Intestinimonas.id.2062	Mental retardation	Mental retardation	genus.Intestinimonas.id.2062	Weighted median	18	0.0793343	0.15524	0.609321
genus.Intestinimonas.id.2062	Mental retardation	Mental retardation	genus.Intestinimonas.id.2062	Simple mode	18	0.21323	0.267932	0.4371
genus.Intestinimonas.id.2062	Mental retardation	Mental retardation	genus.Intestinimonas.id.2062	Weighted mode	18	0.240856	0.289954	0.417675
genus.Intestinimonas.id.2062	Cerebral plasy	Cerebral plasy	genus.Intestinimonas.id.2062	MR Egger	18	-0.509088	0.720937	0.490252	0.601043	0.146296	2.46933
genus.Intestinimonas.id.2062	Cerebral plasy	Cerebral plasy	genus.Intestinimonas.id.2062	Weighted median	18	-0.630283	0.363086	0.0825805	0.532441	0.26134	1.08477
genus.Intestinimonas.id.2062	Cerebral plasy	Cerebral plasy	genus.Intestinimonas.id.2062	Simple mode	18	-0.982631	0.653141	0.150813	0.374325	0.10406	1.34652
genus.Intestinimonas.id.2062	Cerebral plasy	Cerebral plasy	genus.Intestinimonas.id.2062	Weighted mode	18	-0.982631	0.663843	0.15711	0.374325	0.1019	1.37507
genus.Lachnoclostridium.id.11308	ADHD	ADHD	genus.Lachnoclostridium.id.11308	Weighted median	105	-0.265431	0.0798456	0.000886387	0.766875	0.655781	0.89679
genus.Lachnoclostridium.id.11308	ADHD	ADHD	genus.Lachnoclostridium.id.11308	MR Egger	105	0.860625	0.363027	0.0196152	2.36464	1.16078	4.81703
genus.Lachnoclostridium.id.11308	ADHD	ADHD	genus.Lachnoclostridium.id.11308	Simple mode	105	-0.148455	0.207309	0.475531	0.862038	0.574198	1.29417
genus.Lachnoclostridium.id.11308	ADHD	ADHD	genus.Lachnoclostridium.id.11308	Weighted mode	105	-0.148455	0.209597	0.480349	0.862038	0.571629	1.29999
genus.Lachnoclostridium.id.11308	Autism	Autism	genus.Lachnoclostridium.id.11308	Weighted median	105	-0.55452	0.181762	0.00228232	0.574348	0.402213	0.820151
genus.Lachnoclostridium.id.11308	Autism	Autism	genus.Lachnoclostridium.id.11308	Simple mode	105	-0.644663	0.457874	0.162128	0.524839	0.213932	1.28759
genus.Lachnoclostridium.id.11308	Autism	Autism	genus.Lachnoclostridium.id.11308	Weighted mode	105	-0.594215	0.492761	0.230596	0.551996	0.210131	1.45005
genus.Lachnoclostridium.id.11308	Autism	Autism	genus.Lachnoclostridium.id.11308	MR Egger	105	0.146224	0.795683	0.854553	1.15746	0.243336	5.50558
genus.Lachnoclostridium.id.11308	Mental retardation	Mental retardation	genus.Lachnoclostridium.id.11308	MR Egger	14	0.00619903	0.620913	0.992198
genus.Lachnoclostridium.id.11308	Mental retardation	Mental retardation	genus.Lachnoclostridium.id.11308	Weighted median	14	-0.216754	0.210348	0.302797
genus.Lachnoclostridium.id.11308	Mental retardation	Mental retardation	genus.Lachnoclostridium.id.11308	Simple mode	14	-0.26439	0.293666	0.38433
genus.Lachnoclostridium.id.11308	Mental retardation	Mental retardation	genus.Lachnoclostridium.id.11308	Weighted mode	14	-0.229356	0.26325	0.399422
genus.Lachnospira.id.2004	Emotion behavioral disorder	Emotion behavioral disorder	genus.Lachnospira.id.2004	Weighted mode	7	-0.0769014	0.273064	0.00716676	0.925981	0.542207	1.58139
genus.Lachnospira.id.2004	Emotion behavioral disorder	Emotion behavioral disorder	genus.Lachnospira.id.2004	Weighted median	7	-0.115116	0.196083	0.557152	0.891263	0.606872	1.30893
genus.Lachnospira.id.2004	Emotion behavioral disorder	Emotion behavioral disorder	genus.Lachnospira.id.2004	Simple mode	7	-0.0886477	0.268564	0.752559	0.915168	0.540623	1.5492
genus.Lachnospira.id.2004	Emotion behavioral disorder	Emotion behavioral disorder	genus.Lachnospira.id.2004	MR Egger	7	-0.0334545	0.922085	0.972462	0.967099	0.1587	5.89339
genus.Lachnospira.id.2004	Mental retardation	Mental retardation	genus.Lachnospira.id.2004	MR Egger	7	0.473129	1.20867	0.711593
genus.Lachnospira.id.2004	Mental retardation	Mental retardation	genus.Lachnospira.id.2004	Weighted median	7	-0.0177178	0.31297	0.954855
genus.Lachnospira.id.2004	Mental retardation	Mental retardation	genus.Lachnospira.id.2004	Simple mode	7	-0.0340384	0.438278	0.940621
genus.Lachnospira.id.2004	Mental retardation	Mental retardation	genus.Lachnospira.id.2004	Weighted mode	7	-0.0868057	0.468737	0.859181
genus.Lachnospira.id.2004	Cerebral plasy	Cerebral plasy	genus.Lachnospira.id.2004	MR Egger	27	-3.34892	1.56401	0.0421906	0.0351222	0.00163782	0.753177
genus.Lachnospira.id.2004	Cerebral plasy	Cerebral plasy	genus.Lachnospira.id.2004	Weighted median	27	0.816354	0.379954	0.0316694	2.26224	1.07427	4.76389
genus.Lachnospira.id.2004	Cerebral plasy	Cerebral plasy	genus.Lachnospira.id.2004	Simple mode	27	0.416744	0.798602	0.606198	1.51701	0.317107	7.25728
genus.Lachnospira.id.2004	Cerebral plasy	Cerebral plasy	genus.Lachnospira.id.2004	Weighted mode	27	0.454196	0.775289	0.563034	1.57491	0.3446	7.19771
genus.LachnospiraceaeFCS020group.id.11314	Anxiety neurosis	Anxiety neurosis	genus.LachnospiraceaeFCS020group.id.11314	Weighted median	84	-0.163182	0.0357931	5.14e-06	0.849437	0.791887	0.911169
genus.LachnospiraceaeFCS020group.id.11314	Anxiety neurosis	Anxiety neurosis	genus.LachnospiraceaeFCS020group.id.11314	Simple mode	84	-0.528761	0.14247	0.000371877	0.589335	0.445748	0.779174
genus.LachnospiraceaeFCS020group.id.11314	Anxiety neurosis	Anxiety neurosis	genus.LachnospiraceaeFCS020group.id.11314	Weighted mode	84	-0.149509	0.0930215	0.111797	0.861131	0.717609	1.03336
genus.LachnospiraceaeFCS020group.id.11314	Anxiety neurosis	Anxiety neurosis	genus.LachnospiraceaeFCS020group.id.11314	MR Egger	84	0.151918	0.111871	0.178198	1.16406	0.934868	1.44945
genus.LachnospiraceaeFCS020group.id.11314	Mental retardation	Mental retardation	genus.LachnospiraceaeFCS020group.id.11314	MR Egger	15	0.262102	0.33156	0.44341
genus.LachnospiraceaeFCS020group.id.11314	Mental retardation	Mental retardation	genus.LachnospiraceaeFCS020group.id.11314	Weighted median	15	0.146652	0.177084	0.407589
genus.LachnospiraceaeFCS020group.id.11314	Mental retardation	Mental retardation	genus.LachnospiraceaeFCS020group.id.11314	Simple mode	15	0.146379	0.321285	0.655661
genus.LachnospiraceaeFCS020group.id.11314	Mental retardation	Mental retardation	genus.LachnospiraceaeFCS020group.id.11314	Weighted mode	15	0.110853	0.301185	0.718335
genus.LachnospiraceaeNC2004group.id.11316	Mental retardation	Mental retardation	genus.LachnospiraceaeNC2004group.id.11316	MR Egger	10	-0.0787589	0.463478	0.869284
genus.LachnospiraceaeNC2004group.id.11316	Mental retardation	Mental retardation	genus.LachnospiraceaeNC2004group.id.11316	Weighted median	10	0.159447	0.143003	0.264856
genus.LachnospiraceaeNC2004group.id.11316	Mental retardation	Mental retardation	genus.LachnospiraceaeNC2004group.id.11316	Simple mode	10	0.127541	0.2425	0.611642
genus.LachnospiraceaeNC2004group.id.11316	Mental retardation	Mental retardation	genus.LachnospiraceaeNC2004group.id.11316	Weighted mode	10	0.134422	0.261277	0.61931
genus.LachnospiraceaeND3007group.id.11317	Mental retardation	Mental retardation	genus.LachnospiraceaeND3007group.id.11317	MR Egger	17	0.389045	2.90696	0.895314
genus.LachnospiraceaeND3007group.id.11317	Mental retardation	Mental retardation	genus.LachnospiraceaeND3007group.id.11317	Weighted median	17	-0.190856	0.181302	0.292481
genus.LachnospiraceaeND3007group.id.11317	Mental retardation	Mental retardation	genus.LachnospiraceaeND3007group.id.11317	Simple mode	17	-0.261935	0.315817	0.419088
genus.LachnospiraceaeND3007group.id.11317	Mental retardation	Mental retardation	genus.LachnospiraceaeND3007group.id.11317	Weighted mode	17	-0.261935	0.285651	0.372772
genus.LachnospiraceaeNK4A136group.id.11319	ADHD	ADHD	genus.LachnospiraceaeNK4A136group.id.11319	Weighted median	55	0.489031	0.131366	0.000197124	1.63074	1.26056	2.10962
genus.LachnospiraceaeNK4A136group.id.11319	ADHD	ADHD	genus.LachnospiraceaeNK4A136group.id.11319	Simple mode	55	1.28748	0.395625	0.00196425	3.62364	1.66872	7.8688
genus.LachnospiraceaeNK4A136group.id.11319	ADHD	ADHD	genus.LachnospiraceaeNK4A136group.id.11319	MR Egger	55	-0.423497	0.264701	0.115564	0.654753	0.389726	1.10001
genus.LachnospiraceaeNK4A136group.id.11319	ADHD	ADHD	genus.LachnospiraceaeNK4A136group.id.11319	Weighted mode	55	0.0108334	0.241551	0.964393	1.01089	0.62964	1.62299
genus.LachnospiraceaeNK4A136group.id.11319	Anxiety neurosis	Anxiety neurosis	genus.LachnospiraceaeNK4A136group.id.11319	Weighted median	55	0.107648	0.0341472	0.00161889	1.11366	1.04156	1.19074
genus.LachnospiraceaeNK4A136group.id.11319	Anxiety neurosis	Anxiety neurosis	genus.LachnospiraceaeNK4A136group.id.11319	Weighted mode	55	0.116063	0.066498	0.0866115	1.12307	0.985828	1.27941
genus.LachnospiraceaeNK4A136group.id.11319	Anxiety neurosis	Anxiety neurosis	genus.LachnospiraceaeNK4A136group.id.11319	Simple mode	55	0.116063	0.0738962	0.122113	1.12307	0.971636	1.2981
genus.LachnospiraceaeNK4A136group.id.11319	Anxiety neurosis	Anxiety neurosis	genus.LachnospiraceaeNK4A136group.id.11319	MR Egger	55	-0.0628568	0.0778994	0.423332	0.939078	0.806106	1.09398
genus.LachnospiraceaeNK4A136group.id.11319	Mental retardation	Mental retardation	genus.LachnospiraceaeNK4A136group.id.11319	MR Egger	15	-0.286475	0.275401	0.317203
genus.LachnospiraceaeNK4A136group.id.11319	Mental retardation	Mental retardation	genus.LachnospiraceaeNK4A136group.id.11319	Weighted median	15	-0.0894427	0.184126	0.627131
genus.LachnospiraceaeNK4A136group.id.11319	Mental retardation	Mental retardation	genus.LachnospiraceaeNK4A136group.id.11319	Simple mode	15	-0.119433	0.276713	0.672596
genus.LachnospiraceaeNK4A136group.id.11319	Mental retardation	Mental retardation	genus.LachnospiraceaeNK4A136group.id.11319	Weighted mode	15	-0.0973329	0.214149	0.656429
genus.LachnospiraceaeUCG001.id.11321	Anxiety neurosis	Anxiety neurosis	genus.LachnospiraceaeUCG001.id.11321	MR Egger	66	-0.23887	0.134834	0.0812245	0.787517	0.604626	1.02573
genus.LachnospiraceaeUCG001.id.11321	Anxiety neurosis	Anxiety neurosis	genus.LachnospiraceaeUCG001.id.11321	Weighted mode	66	0.0358255	0.0516608	0.490482	1.03647	0.936665	1.14692
genus.LachnospiraceaeUCG001.id.11321	Anxiety neurosis	Anxiety neurosis	genus.LachnospiraceaeUCG001.id.11321	Simple mode	66	0.0433476	0.0648201	0.506031	1.0443	0.919707	1.18577
genus.LachnospiraceaeUCG001.id.11321	Anxiety neurosis	Anxiety neurosis	genus.LachnospiraceaeUCG001.id.11321	Weighted median	66	0.0131831	0.0301429	0.661855	1.01327	0.95514	1.07494
genus.LachnospiraceaeUCG001.id.11321	Mental retardation	Mental retardation	genus.LachnospiraceaeUCG001.id.11321	MR Egger	15	0.0360769	0.655814	0.956966
genus.LachnospiraceaeUCG001.id.11321	Mental retardation	Mental retardation	genus.LachnospiraceaeUCG001.id.11321	Weighted median	15	-0.0546128	0.157153	0.728206
genus.LachnospiraceaeUCG001.id.11321	Mental retardation	Mental retardation	genus.LachnospiraceaeUCG001.id.11321	Simple mode	15	0.206846	0.342493	0.555543
genus.LachnospiraceaeUCG001.id.11321	Mental retardation	Mental retardation	genus.LachnospiraceaeUCG001.id.11321	Weighted mode	15	0.0940037	0.301408	0.759727
genus.LachnospiraceaeUCG004.id.11324	Mental retardation	Mental retardation	genus.LachnospiraceaeUCG004.id.11324	MR Egger	13	0.0381677	0.674742	0.955905
genus.LachnospiraceaeUCG004.id.11324	Mental retardation	Mental retardation	genus.LachnospiraceaeUCG004.id.11324	Weighted median	13	0.0292214	0.203759	0.885965
genus.LachnospiraceaeUCG004.id.11324	Mental retardation	Mental retardation	genus.LachnospiraceaeUCG004.id.11324	Simple mode	13	0.0162043	0.3369	0.962429
genus.LachnospiraceaeUCG004.id.11324	Mental retardation	Mental retardation	genus.LachnospiraceaeUCG004.id.11324	Weighted mode	13	0.0162043	0.32046	0.960503
genus.LachnospiraceaeUCG008.id.11328	Mental retardation	Mental retardation	genus.LachnospiraceaeUCG008.id.11328	MR Egger	11	0.919328	0.546704	0.126946
genus.LachnospiraceaeUCG008.id.11328	Mental retardation	Mental retardation	genus.LachnospiraceaeUCG008.id.11328	Weighted median	11	0.029894	0.146981	0.838832
genus.LachnospiraceaeUCG008.id.11328	Mental retardation	Mental retardation	genus.LachnospiraceaeUCG008.id.11328	Simple mode	11	-0.0342583	0.245145	0.891634
genus.LachnospiraceaeUCG008.id.11328	Mental retardation	Mental retardation	genus.LachnospiraceaeUCG008.id.11328	Weighted mode	11	-0.0540326	0.224151	0.814383
genus.LachnospiraceaeUCG010.id.11330	Mental retardation	Mental retardation	genus.LachnospiraceaeUCG010.id.11330	MR Egger	12	0.67164	0.476951	0.189395
genus.LachnospiraceaeUCG010.id.11330	Mental retardation	Mental retardation	genus.LachnospiraceaeUCG010.id.11330	Weighted median	12	-0.276108	0.209536	0.1876
genus.LachnospiraceaeUCG010.id.11330	Mental retardation	Mental retardation	genus.LachnospiraceaeUCG010.id.11330	Simple mode	12	-0.376383	0.375993	0.33832
genus.LachnospiraceaeUCG010.id.11330	Mental retardation	Mental retardation	genus.LachnospiraceaeUCG010.id.11330	Weighted mode	12	-0.285708	0.367378	0.453151
genus.Lactobacillus.id.1837	Mental retardation	Mental retardation	genus.Lactobacillus.id.1837	MR Egger	8	0.427174	0.290904	0.192368
genus.Lactobacillus.id.1837	Mental retardation	Mental retardation	genus.Lactobacillus.id.1837	Weighted median	8	0.0351852	0.145569	0.809006
genus.Lactobacillus.id.1837	Mental retardation	Mental retardation	genus.Lactobacillus.id.1837	Simple mode	8	-0.170526	0.269806	0.547446
genus.Lactobacillus.id.1837	Mental retardation	Mental retardation	genus.Lactobacillus.id.1837	Weighted mode	8	0.0866249	0.213834	0.697496
genus.Lactococcus.id.1851	Mental retardation	Mental retardation	genus.Lactococcus.id.1851	MR Egger	10	-0.190779	0.458793	0.688466
genus.Lactococcus.id.1851	Mental retardation	Mental retardation	genus.Lactococcus.id.1851	Weighted median	10	-0.0127685	0.128716	0.92098
genus.Lactococcus.id.1851	Mental retardation	Mental retardation	genus.Lactococcus.id.1851	Simple mode	10	-0.0930527	0.205581	0.661527
genus.Lactococcus.id.1851	Mental retardation	Mental retardation	genus.Lactococcus.id.1851	Weighted mode	10	-0.109936	0.200822	0.597395
genus.Marvinbryantia.id.2005	Mental retardation	Mental retardation	genus.Marvinbryantia.id.2005	MR Egger	10	-0.240998	0.674217	0.730002
genus.Marvinbryantia.id.2005	Mental retardation	Mental retardation	genus.Marvinbryantia.id.2005	Weighted median	10	0.191178	0.203404	0.347273
genus.Marvinbryantia.id.2005	Mental retardation	Mental retardation	genus.Marvinbryantia.id.2005	Simple mode	10	0.197077	0.313838	0.545635
genus.Marvinbryantia.id.2005	Mental retardation	Mental retardation	genus.Marvinbryantia.id.2005	Weighted mode	10	0.213052	0.298127	0.492954
genus.Methanobrevibacter.id.123	ADHD	ADHD	genus.Methanobrevibacter.id.123	MR Egger	26	-1.32546	0.198575	6.64e-07	0.26568	0.180023	0.392093
genus.Methanobrevibacter.id.123	ADHD	ADHD	genus.Methanobrevibacter.id.123	Simple mode	26	-0.670781	0.223911	0.00610023	0.511309	0.329675	0.793014
genus.Methanobrevibacter.id.123	ADHD	ADHD	genus.Methanobrevibacter.id.123	Weighted median	26	-0.17166	0.0935623	0.0665484	0.842266	0.701144	1.01179
genus.Methanobrevibacter.id.123	ADHD	ADHD	genus.Methanobrevibacter.id.123	Weighted mode	26	-0.113934	0.190514	0.555195	0.892317	0.614258	1.29625
genus.Methanobrevibacter.id.123	Anxiety neurosis	Anxiety neurosis	genus.Methanobrevibacter.id.123	MR Egger	26	-0.240035	0.0644325	0.00105143	0.786601	0.693279	0.892484
genus.Methanobrevibacter.id.123	Anxiety neurosis	Anxiety neurosis	genus.Methanobrevibacter.id.123	Weighted median	26	-0.0720739	0.0261594	0.00586591	0.930462	0.883958	0.979413
genus.Methanobrevibacter.id.123	Anxiety neurosis	Anxiety neurosis	genus.Methanobrevibacter.id.123	Simple mode	26	-0.104868	0.0466633	0.0336878	0.900443	0.821742	0.986681
genus.Methanobrevibacter.id.123	Anxiety neurosis	Anxiety neurosis	genus.Methanobrevibacter.id.123	Weighted mode	26	-0.104868	0.0499443	0.0460123	0.900443	0.816475	0.993047
genus.Methanobrevibacter.id.123	Mental retardation	Mental retardation	genus.Methanobrevibacter.id.123	MR Egger	8	0.613653	0.40349	0.179111
genus.Methanobrevibacter.id.123	Mental retardation	Mental retardation	genus.Methanobrevibacter.id.123	Weighted median	8	-0.0324746	0.138472	0.814581
genus.Methanobrevibacter.id.123	Mental retardation	Mental retardation	genus.Methanobrevibacter.id.123	Simple mode	8	-0.164481	0.206037	0.45092
genus.Methanobrevibacter.id.123	Mental retardation	Mental retardation	genus.Methanobrevibacter.id.123	Weighted mode	8	-0.14088	0.210513	0.524804
genus.Odoribacter.id.952	ADHD	ADHD	genus.Odoribacter.id.952	Weighted median	46	-0.479469	0.096108	6.07e-07	0.619112	0.512815	0.747443
genus.Odoribacter.id.952	ADHD	ADHD	genus.Odoribacter.id.952	MR Egger	46	-0.563069	0.206466	0.00914025	0.569459	0.37994	0.853511
genus.Odoribacter.id.952	ADHD	ADHD	genus.Odoribacter.id.952	Simple mode	46	-0.478761	0.19375	0.0173248	0.61955	0.423793	0.905732
genus.Odoribacter.id.952	ADHD	ADHD	genus.Odoribacter.id.952	Weighted mode	46	-0.478761	0.198865	0.0202262	0.61955	0.419565	0.914859
genus.Odoribacter.id.952	Mental retardation	Mental retardation	genus.Odoribacter.id.952	MR Egger	46	0.0718045	0.202642	0.724775
genus.Odoribacter.id.952	Mental retardation	Mental retardation	genus.Odoribacter.id.952	Weighted median	46	0.124235	0.104474	0.234384
genus.Odoribacter.id.952	Mental retardation	Mental retardation	genus.Odoribacter.id.952	Simple mode	46	0.126377	0.188547	0.506114
genus.Odoribacter.id.952	Mental retardation	Mental retardation	genus.Odoribacter.id.952	Weighted mode	46	0.126377	0.189605	0.508478
genus.Olsenella.id.822	Mental retardation	Mental retardation	genus.Olsenella.id.822	MR Egger	10	0.18756	0.266901	0.502156
genus.Olsenella.id.822	Mental retardation	Mental retardation	genus.Olsenella.id.822	Weighted median	10	-4.03e-05	0.105403	0.999695
genus.Olsenella.id.822	Mental retardation	Mental retardation	genus.Olsenella.id.822	Simple mode	10	0.0482833	0.17104	0.784104
genus.Olsenella.id.822	Mental retardation	Mental retardation	genus.Olsenella.id.822	Weighted mode	10	0.0969438	0.156676	0.551416
genus.Oscillibacter.id.2063	Mental retardation	Mental retardation	genus.Oscillibacter.id.2063	MR Egger	16	0.0870236	0.379531	0.821957
genus.Oscillibacter.id.2063	Mental retardation	Mental retardation	genus.Oscillibacter.id.2063	Weighted median	16	0.01583	0.136649	0.907776
genus.Oscillibacter.id.2063	Mental retardation	Mental retardation	genus.Oscillibacter.id.2063	Simple mode	16	-0.0651643	0.247294	0.795743
genus.Oscillibacter.id.2063	Mental retardation	Mental retardation	genus.Oscillibacter.id.2063	Weighted mode	16	0.0145058	0.25272	0.954985
genus.Oscillospira.id.2064	Mental retardation	Mental retardation	genus.Oscillospira.id.2064	MR Egger	9	0.115723	0.733846	0.87915
genus.Oscillospira.id.2064	Mental retardation	Mental retardation	genus.Oscillospira.id.2064	Weighted median	9	-0.0538684	0.209736	0.797303
genus.Oscillospira.id.2064	Mental retardation	Mental retardation	genus.Oscillospira.id.2064	Simple mode	9	-0.41295	0.344193	0.264554
genus.Oscillospira.id.2064	Mental retardation	Mental retardation	genus.Oscillospira.id.2064	Weighted mode	9	-0.418742	0.35622	0.273586
genus.Oxalobacter.id.2978	Mental retardation	Mental retardation	genus.Oxalobacter.id.2978	MR Egger	90	0.216208	0.174602	0.218901
genus.Oxalobacter.id.2978	Mental retardation	Mental retardation	genus.Oxalobacter.id.2978	Weighted median	90	0.0208729	0.0435479	0.631718
genus.Oxalobacter.id.2978	Mental retardation	Mental retardation	genus.Oxalobacter.id.2978	Simple mode	90	0.155933	0.102357	0.1312
genus.Oxalobacter.id.2978	Mental retardation	Mental retardation	genus.Oxalobacter.id.2978	Weighted mode	90	0.14857	0.115221	0.200587
genus.Parabacteroides.id.954	Mental retardation	Mental retardation	genus.Parabacteroides.id.954	MR Egger	8	-0.553793	0.754492	0.490628
genus.Parabacteroides.id.954	Mental retardation	Mental retardation	genus.Parabacteroides.id.954	Weighted median	8	-0.0942518	0.249703	0.705835
genus.Parabacteroides.id.954	Mental retardation	Mental retardation	genus.Parabacteroides.id.954	Simple mode	8	-0.136705	0.381946	0.730954
genus.Parabacteroides.id.954	Mental retardation	Mental retardation	genus.Parabacteroides.id.954	Weighted mode	8	-0.111184	0.355634	0.763664
genus.Paraprevotella.id.962	Mental retardation	Mental retardation	genus.Paraprevotella.id.962	MR Egger	13	0.240464	0.358952	0.516734
genus.Paraprevotella.id.962	Mental retardation	Mental retardation	genus.Paraprevotella.id.962	Weighted median	13	0.122009	0.136156	0.370199
genus.Paraprevotella.id.962	Mental retardation	Mental retardation	genus.Paraprevotella.id.962	Simple mode	13	0.187319	0.221725	0.414734
genus.Paraprevotella.id.962	Mental retardation	Mental retardation	genus.Paraprevotella.id.962	Weighted mode	13	0.176152	0.228284	0.455259
genus.Parasutterella.id.2892	Emotion behavioral disorder	Emotion behavioral disorder	genus.Parasutterella.id.2892	Weighted mode	16	-0.107565	0.152518	1.87e-26	0.898018	0.665978	1.21091
genus.Parasutterella.id.2892	Emotion behavioral disorder	Emotion behavioral disorder	genus.Parasutterella.id.2892	Weighted median	16	-0.130606	0.0977088	0.100077	0.877564	0.724615	1.0628
genus.Parasutterella.id.2892	Emotion behavioral disorder	Emotion behavioral disorder	genus.Parasutterella.id.2892	MR Egger	16	-0.0821117	0.206163	0.181326	0.921169	0.614965	1.37984
genus.Parasutterella.id.2892	Emotion behavioral disorder	Emotion behavioral disorder	genus.Parasutterella.id.2892	Simple mode	16	-0.322557	0.184043	0.491455	0.724295	0.504957	1.03891
genus.Parasutterella.id.2892	Mental retardation	Mental retardation	genus.Parasutterella.id.2892	MR Egger	16	-0.0941426	0.395675	0.815383
genus.Parasutterella.id.2892	Mental retardation	Mental retardation	genus.Parasutterella.id.2892	Weighted median	16	-0.231032	0.168183	0.169536
genus.Parasutterella.id.2892	Mental retardation	Mental retardation	genus.Parasutterella.id.2892	Simple mode	16	-0.492205	0.301138	0.122965
genus.Parasutterella.id.2892	Mental retardation	Mental retardation	genus.Parasutterella.id.2892	Weighted mode	16	-0.373642	0.23345	0.130329
genus.Parasutterella.id.2892	Cerebral plasy	Cerebral plasy	genus.Parasutterella.id.2892	MR Egger	16	-1.46227	0.702591	0.0562478	0.231709	0.0584636	0.918335
genus.Parasutterella.id.2892	Cerebral plasy	Cerebral plasy	genus.Parasutterella.id.2892	Weighted median	16	-0.569318	0.317059	0.0725549	0.565911	0.303992	1.0535
genus.Parasutterella.id.2892	Cerebral plasy	Cerebral plasy	genus.Parasutterella.id.2892	Simple mode	16	-0.685921	0.57806	0.253842	0.503626	0.162201	1.56373
genus.Parasutterella.id.2892	Cerebral plasy	Cerebral plasy	genus.Parasutterella.id.2892	Weighted mode	16	-0.718598	0.560096	0.218965	0.487435	0.162612	1.4611
genus.Peptococcus.id.2037	ADHD	ADHD	genus.Peptococcus.id.2037	Weighted median	232	-0.174598	0.0288726	1.47e-09	0.839794	0.79359	0.888689
genus.Peptococcus.id.2037	ADHD	ADHD	genus.Peptococcus.id.2037	MR Egger	232	0.631647	0.131649	2.88e-06	1.8807	1.45298	2.43435
genus.Peptococcus.id.2037	ADHD	ADHD	genus.Peptococcus.id.2037	Simple mode	232	-0.190261	0.0719286	0.00872623	0.826743	0.718032	0.951914
genus.Peptococcus.id.2037	ADHD	ADHD	genus.Peptococcus.id.2037	Weighted mode	232	-0.190261	0.077581	0.0149311	0.826743	0.710121	0.962518
genus.Peptococcus.id.2037	Emotion behavioral disorder	Emotion behavioral disorder	genus.Peptococcus.id.2037	MR Egger	232	0.275282	0.0837237	4.23e-32	1.3169	1.1176	1.55174
genus.Peptococcus.id.2037	Emotion behavioral disorder	Emotion behavioral disorder	genus.Peptococcus.id.2037	Simple mode	232	-0.211329	0.0479494	1.41e-06	0.809508	0.736895	0.889276
genus.Peptococcus.id.2037	Emotion behavioral disorder	Emotion behavioral disorder	genus.Peptococcus.id.2037	Weighted median	232	-0.21194	0.0179714	1.6e-05	0.809013	0.781013	0.838018
genus.Peptococcus.id.2037	Emotion behavioral disorder	Emotion behavioral disorder	genus.Peptococcus.id.2037	Weighted mode	232	-0.211329	0.0426644	0.00339412	0.809508	0.744568	0.880112
genus.Peptococcus.id.2037	Mental retardation	Mental retardation	genus.Peptococcus.id.2037	MR Egger	16	-0.00230735	0.28575	0.993671
genus.Peptococcus.id.2037	Mental retardation	Mental retardation	genus.Peptococcus.id.2037	Weighted median	16	0.0359185	0.102765	0.726699
genus.Peptococcus.id.2037	Mental retardation	Mental retardation	genus.Peptococcus.id.2037	Simple mode	16	0.0654007	0.181671	0.723869
genus.Peptococcus.id.2037	Mental retardation	Mental retardation	genus.Peptococcus.id.2037	Weighted mode	16	0.0475215	0.168117	0.781293
genus.Peptococcus.id.2037	Cerebral plasy	Cerebral plasy	genus.Peptococcus.id.2037	MR Egger	232	-1.96201	0.285471	5.85e-11	0.140576	0.0803364	0.245985
genus.Peptococcus.id.2037	Cerebral plasy	Cerebral plasy	genus.Peptococcus.id.2037	Weighted median	232	0.828261	0.062011	1.08e-40	2.28933	2.02733	2.5852
genus.Peptococcus.id.2037	Cerebral plasy	Cerebral plasy	genus.Peptococcus.id.2037	Simple mode	232	0.818501	0.146701	6.73e-08	2.2671	1.70058	3.02235
genus.Peptococcus.id.2037	Cerebral plasy	Cerebral plasy	genus.Peptococcus.id.2037	Weighted mode	232	0.818501	0.154004	2.51e-07	2.2671	1.67641	3.06593
genus.Phascolarctobacterium.id.2168	Emotion behavioral disorder	Emotion behavioral disorder	genus.Phascolarctobacterium.id.2168	Weighted mode	23	-0.311676	0.162461	0.00103864	0.732219	0.532539	1.00677
genus.Phascolarctobacterium.id.2168	Emotion behavioral disorder	Emotion behavioral disorder	genus.Phascolarctobacterium.id.2168	MR Egger	23	-0.36705	0.285949	0.00124592	0.692775	0.395537	1.21338
genus.Phascolarctobacterium.id.2168	Emotion behavioral disorder	Emotion behavioral disorder	genus.Phascolarctobacterium.id.2168	Simple mode	23	-0.309175	0.168787	0.0681201	0.734052	0.527294	1.02188
genus.Phascolarctobacterium.id.2168	Emotion behavioral disorder	Emotion behavioral disorder	genus.Phascolarctobacterium.id.2168	Weighted median	23	-0.268045	0.0830335	0.0805631	0.764873	0.649995	0.900055
genus.Phascolarctobacterium.id.2168	Mental retardation	Mental retardation	genus.Phascolarctobacterium.id.2168	MR Egger	23	0.220923	0.443308	0.623416
genus.Phascolarctobacterium.id.2168	Mental retardation	Mental retardation	genus.Phascolarctobacterium.id.2168	Weighted median	23	0.0676211	0.136483	0.620279
genus.Phascolarctobacterium.id.2168	Mental retardation	Mental retardation	genus.Phascolarctobacterium.id.2168	Simple mode	23	0.0823077	0.251158	0.746227
genus.Phascolarctobacterium.id.2168	Mental retardation	Mental retardation	genus.Phascolarctobacterium.id.2168	Weighted mode	23	0.0629738	0.240168	0.795601
genus.Prevotella7.id.11182	Mental retardation	Mental retardation	genus.Prevotella7.id.11182	MR Egger	12	-0.0400687	0.469684	0.933699
genus.Prevotella7.id.11182	Mental retardation	Mental retardation	genus.Prevotella7.id.11182	Weighted median	12	0.0337927	0.103959	0.745136
genus.Prevotella7.id.11182	Mental retardation	Mental retardation	genus.Prevotella7.id.11182	Simple mode	12	0.089745	0.17472	0.617657
genus.Prevotella7.id.11182	Mental retardation	Mental retardation	genus.Prevotella7.id.11182	Weighted mode	12	0.0980047	0.173543	0.583591
genus.Prevotella9.id.11183	Emotion behavioral disorder	Emotion behavioral disorder	genus.Prevotella9.id.11183	MR Egger	50	0.145235	0.119054	0.000275059	1.15631	0.915659	1.46021
genus.Prevotella9.id.11183	Emotion behavioral disorder	Emotion behavioral disorder	genus.Prevotella9.id.11183	Weighted median	50	-0.201392	0.0553622	0.0204339	0.817592	0.733519	0.911301
genus.Prevotella9.id.11183	Emotion behavioral disorder	Emotion behavioral disorder	genus.Prevotella9.id.11183	Weighted mode	50	-0.276966	0.125163	0.022072	0.75808	0.593163	0.968849
genus.Prevotella9.id.11183	Emotion behavioral disorder	Emotion behavioral disorder	genus.Prevotella9.id.11183	Simple mode	50	-0.276966	0.115591	0.0315978	0.75808	0.604396	0.950842
genus.Prevotella9.id.11183	Mental retardation	Mental retardation	genus.Prevotella9.id.11183	MR Egger	17	0.147376	0.29559	0.625304
genus.Prevotella9.id.11183	Mental retardation	Mental retardation	genus.Prevotella9.id.11183	Weighted median	17	0.0379556	0.147681	0.797171
genus.Prevotella9.id.11183	Mental retardation	Mental retardation	genus.Prevotella9.id.11183	Simple mode	17	0.0300953	0.26111	0.909674
genus.Prevotella9.id.11183	Mental retardation	Mental retardation	genus.Prevotella9.id.11183	Weighted mode	17	0.0479305	0.207591	0.820328
genus.RikenellaceaeRC9gutgroup.id.11191	Mental retardation	Mental retardation	genus.RikenellaceaeRC9gutgroup.id.11191	MR Egger	13	0.369274	0.45846	0.437616
genus.RikenellaceaeRC9gutgroup.id.11191	Mental retardation	Mental retardation	genus.RikenellaceaeRC9gutgroup.id.11191	Weighted median	13	0.106083	0.0999148	0.288354
genus.RikenellaceaeRC9gutgroup.id.11191	Mental retardation	Mental retardation	genus.RikenellaceaeRC9gutgroup.id.11191	Simple mode	13	0.18325	0.175794	0.317767
genus.RikenellaceaeRC9gutgroup.id.11191	Mental retardation	Mental retardation	genus.RikenellaceaeRC9gutgroup.id.11191	Weighted mode	13	0.19223	0.180122	0.306873
genus.Romboutsia.id.11347	Anxiety neurosis	Anxiety neurosis	genus.Romboutsia.id.11347	Weighted median	14	-0.134496	0.060814	0.0269941	0.874156	0.775931	0.984815
genus.Romboutsia.id.11347	Anxiety neurosis	Anxiety neurosis	genus.Romboutsia.id.11347	Weighted mode	14	-0.14301	0.0927286	0.146999	0.866745	0.722702	1.0395
genus.Romboutsia.id.11347	Anxiety neurosis	Anxiety neurosis	genus.Romboutsia.id.11347	Simple mode	14	-0.130191	0.106001	0.241144	0.877928	0.713229	1.08066
genus.Romboutsia.id.11347	Anxiety neurosis	Anxiety neurosis	genus.Romboutsia.id.11347	MR Egger	14	-0.151086	0.128847	0.263711	0.859774	0.667894	1.10678
genus.Romboutsia.id.11347	Mental retardation	Mental retardation	genus.Romboutsia.id.11347	MR Egger	14	0.131522	0.386793	0.73971
genus.Romboutsia.id.11347	Mental retardation	Mental retardation	genus.Romboutsia.id.11347	Weighted median	14	-0.0412155	0.176111	0.814961
genus.Romboutsia.id.11347	Mental retardation	Mental retardation	genus.Romboutsia.id.11347	Simple mode	14	-0.0806922	0.312623	0.800361
genus.Romboutsia.id.11347	Mental retardation	Mental retardation	genus.Romboutsia.id.11347	Weighted mode	14	-0.125259	0.289318	0.672152
genus.Roseburia.id.2012	Mental retardation	Mental retardation	genus.Roseburia.id.2012	MR Egger	16	0.600909	0.41569	0.17031
genus.Roseburia.id.2012	Mental retardation	Mental retardation	genus.Roseburia.id.2012	Weighted median	16	-0.0743633	0.203112	0.714275
genus.Roseburia.id.2012	Mental retardation	Mental retardation	genus.Roseburia.id.2012	Simple mode	16	0.225327	0.367573	0.54905
genus.Roseburia.id.2012	Mental retardation	Mental retardation	genus.Roseburia.id.2012	Weighted mode	16	0.103928	0.334512	0.760314
genus.Ruminiclostridium5.id.11355	ADHD	ADHD	genus.Ruminiclostridium5.id.11355	Simple mode	67	-1.02178	0.335137	0.00330396	0.359954	0.186626	0.69426
genus.Ruminiclostridium5.id.11355	ADHD	ADHD	genus.Ruminiclostridium5.id.11355	Weighted median	67	-0.0677751	0.122336	0.579573	0.934471	0.735244	1.18768
genus.Ruminiclostridium5.id.11355	ADHD	ADHD	genus.Ruminiclostridium5.id.11355	MR Egger	67	0.0113465	0.310765	0.970986	1.01141	0.550047	1.85976
genus.Ruminiclostridium5.id.11355	ADHD	ADHD	genus.Ruminiclostridium5.id.11355	Weighted mode	67	-0.00245622	0.184372	0.989411	0.997547	0.695012	1.43177
genus.Ruminiclostridium5.id.11355	Mental retardation	Mental retardation	genus.Ruminiclostridium5.id.11355	MR Egger	15	-0.328874	0.340242	0.351389
genus.Ruminiclostridium5.id.11355	Mental retardation	Mental retardation	genus.Ruminiclostridium5.id.11355	Weighted median	15	-0.177898	0.200361	0.374601
genus.Ruminiclostridium5.id.11355	Mental retardation	Mental retardation	genus.Ruminiclostridium5.id.11355	Simple mode	15	-0.291201	0.292499	0.336358
genus.Ruminiclostridium5.id.11355	Mental retardation	Mental retardation	genus.Ruminiclostridium5.id.11355	Weighted mode	15	-0.178233	0.225123	0.441738
genus.Ruminiclostridium6.id.11356	Mental retardation	Mental retardation	genus.Ruminiclostridium6.id.11356	MR Egger	16	0.622614	0.326237	0.077048
genus.Ruminiclostridium6.id.11356	Mental retardation	Mental retardation	genus.Ruminiclostridium6.id.11356	Weighted median	16	-0.0810351	0.184997	0.661362
genus.Ruminiclostridium6.id.11356	Mental retardation	Mental retardation	genus.Ruminiclostridium6.id.11356	Simple mode	16	-0.131728	0.330821	0.696104
genus.Ruminiclostridium6.id.11356	Mental retardation	Mental retardation	genus.Ruminiclostridium6.id.11356	Weighted mode	16	-0.0353248	0.245302	0.887413
genus.Ruminiclostridium9.id.11357	Anxiety neurosis	Anxiety neurosis	genus.Ruminiclostridium9.id.11357	Weighted median	14	0.153705	0.0707711	0.0298665	1.16615	1.01511	1.33966
genus.Ruminiclostridium9.id.11357	Anxiety neurosis	Anxiety neurosis	genus.Ruminiclostridium9.id.11357	MR Egger	14	0.49134	0.259346	0.0825005	1.6345	0.983165	2.71735
genus.Ruminiclostridium9.id.11357	Anxiety neurosis	Anxiety neurosis	genus.Ruminiclostridium9.id.11357	Weighted mode	14	0.1789	0.113236	0.138147	1.1959	0.957871	1.49308
genus.Ruminiclostridium9.id.11357	Anxiety neurosis	Anxiety neurosis	genus.Ruminiclostridium9.id.11357	Simple mode	14	0.171739	0.111168	0.14637	1.18737	0.954897	1.47643
genus.Ruminiclostridium9.id.11357	Autism	Autism	genus.Ruminiclostridium9.id.11357	MR Egger	190	-4.25235	0.845345	1.14e-06	0.0142308	0.00271429	0.0746106
genus.Ruminiclostridium9.id.11357	Autism	Autism	genus.Ruminiclostridium9.id.11357	Weighted mode	190	-0.0413506	0.36779	0.910602	0.959493	0.46663	1.97293
genus.Ruminiclostridium9.id.11357	Autism	Autism	genus.Ruminiclostridium9.id.11357	Simple mode	190	-0.0413506	0.37943	0.913333	0.959493	0.456105	2.01845
genus.Ruminiclostridium9.id.11357	Autism	Autism	genus.Ruminiclostridium9.id.11357	Weighted median	190	-0.00268245	0.123907	0.982728	0.997321	0.782281	1.27147
genus.Ruminiclostridium9.id.11357	Mental retardation	Mental retardation	genus.Ruminiclostridium9.id.11357	MR Egger	14	-0.424988	0.785476	0.598369
genus.Ruminiclostridium9.id.11357	Mental retardation	Mental retardation	genus.Ruminiclostridium9.id.11357	Weighted median	14	0.0607093	0.204649	0.766733
genus.Ruminiclostridium9.id.11357	Mental retardation	Mental retardation	genus.Ruminiclostridium9.id.11357	Simple mode	14	-0.265044	0.40127	0.520459
genus.Ruminiclostridium9.id.11357	Mental retardation	Mental retardation	genus.Ruminiclostridium9.id.11357	Weighted mode	14	-0.249133	0.349335	0.48835
genus.RuminococcaceaeNK4A214group.id.11358	Mental retardation	Mental retardation	genus.RuminococcaceaeNK4A214group.id.11358	MR Egger	16	-0.103248	0.444059	0.819508
genus.RuminococcaceaeNK4A214group.id.11358	Mental retardation	Mental retardation	genus.RuminococcaceaeNK4A214group.id.11358	Weighted median	16	-0.156937	0.196257	0.423914
genus.RuminococcaceaeNK4A214group.id.11358	Mental retardation	Mental retardation	genus.RuminococcaceaeNK4A214group.id.11358	Simple mode	16	0.114877	0.348507	0.74624
genus.RuminococcaceaeNK4A214group.id.11358	Mental retardation	Mental retardation	genus.RuminococcaceaeNK4A214group.id.11358	Weighted mode	16	-0.120238	0.278441	0.672011
genus.RuminococcaceaeUCG002.id.11360	Mental retardation	Mental retardation	genus.RuminococcaceaeUCG002.id.11360	MR Egger	22	0.221754	0.300092	0.46852
genus.RuminococcaceaeUCG002.id.11360	Mental retardation	Mental retardation	genus.RuminococcaceaeUCG002.id.11360	Weighted median	22	0.000794799	0.158093	0.995989
genus.RuminococcaceaeUCG002.id.11360	Mental retardation	Mental retardation	genus.RuminococcaceaeUCG002.id.11360	Simple mode	22	0.043861	0.298072	0.884418
genus.RuminococcaceaeUCG002.id.11360	Mental retardation	Mental retardation	genus.RuminococcaceaeUCG002.id.11360	Weighted mode	22	0.0976813	0.210255	0.647009
genus.RuminococcaceaeUCG002.id.11360	Cerebral plasy	Cerebral plasy	genus.RuminococcaceaeUCG002.id.11360	MR Egger	66	-0.670023	0.656988	0.311644	0.511697	0.14118	1.85461
genus.RuminococcaceaeUCG002.id.11360	Cerebral plasy	Cerebral plasy	genus.RuminococcaceaeUCG002.id.11360	Weighted median	66	0.743295	0.239671	0.00192668	2.10285	1.31461	3.36373
genus.RuminococcaceaeUCG002.id.11360	Cerebral plasy	Cerebral plasy	genus.RuminococcaceaeUCG002.id.11360	Simple mode	66	1.67501	0.556315	0.00370645	5.33887	1.79434	15.8853
genus.RuminococcaceaeUCG002.id.11360	Cerebral plasy	Cerebral plasy	genus.RuminococcaceaeUCG002.id.11360	Weighted mode	66	1.60484	0.492228	0.00177316	4.97704	1.89661	13.0606
genus.RuminococcaceaeUCG003.id.11361	Autism	Autism	genus.RuminococcaceaeUCG003.id.11361	Weighted median	97	-0.0951944	0.156335	0.542582	0.909196	0.669241	1.23519
genus.RuminococcaceaeUCG003.id.11361	Autism	Autism	genus.RuminococcaceaeUCG003.id.11361	MR Egger	97	-0.216686	0.496976	0.663819	0.805183	0.30399	2.1327
genus.RuminococcaceaeUCG003.id.11361	Autism	Autism	genus.RuminococcaceaeUCG003.id.11361	Weighted mode	97	-0.0100496	0.352521	0.977316	0.990001	0.496094	1.97564
genus.RuminococcaceaeUCG003.id.11361	Autism	Autism	genus.RuminococcaceaeUCG003.id.11361	Simple mode	97	-0.0100496	0.388243	0.979403	0.990001	0.462548	2.11892
genus.RuminococcaceaeUCG003.id.11361	Mental retardation	Mental retardation	genus.RuminococcaceaeUCG003.id.11361	MR Egger	14	0.0255503	0.453964	0.956043
genus.RuminococcaceaeUCG003.id.11361	Mental retardation	Mental retardation	genus.RuminococcaceaeUCG003.id.11361	Weighted median	14	-0.043947	0.174958	0.801671
genus.RuminococcaceaeUCG003.id.11361	Mental retardation	Mental retardation	genus.RuminococcaceaeUCG003.id.11361	Simple mode	14	0.00286204	0.294571	0.992395
genus.RuminococcaceaeUCG003.id.11361	Mental retardation	Mental retardation	genus.RuminococcaceaeUCG003.id.11361	Weighted mode	14	0.0612573	0.287144	0.834376
genus.RuminococcaceaeUCG004.id.11362	Mental retardation	Mental retardation	genus.RuminococcaceaeUCG004.id.11362	MR Egger	126	-1.43707	0.188581	5.66e-12
genus.RuminococcaceaeUCG004.id.11362	Mental retardation	Mental retardation	genus.RuminococcaceaeUCG004.id.11362	Weighted median	126	-0.213334	0.0655411	0.00113403
genus.RuminococcaceaeUCG004.id.11362	Mental retardation	Mental retardation	genus.RuminococcaceaeUCG004.id.11362	Simple mode	126	-0.488408	0.207121	0.0199212
genus.RuminococcaceaeUCG004.id.11362	Mental retardation	Mental retardation	genus.RuminococcaceaeUCG004.id.11362	Weighted mode	126	-0.47825	0.164739	0.00436935
genus.RuminococcaceaeUCG005.id.11363	Autism	Autism	genus.RuminococcaceaeUCG005.id.11363	Weighted median	17	0.413319	0.391486	0.291074	1.51183	0.701879	3.25643
genus.RuminococcaceaeUCG005.id.11363	Autism	Autism	genus.RuminococcaceaeUCG005.id.11363	Simple mode	17	0.500867	0.648218	0.450974	1.65015	0.46318	5.87892
genus.RuminococcaceaeUCG005.id.11363	Autism	Autism	genus.RuminococcaceaeUCG005.id.11363	MR Egger	17	0.478178	0.798282	0.558106	1.61313	0.33741	7.71226
genus.RuminococcaceaeUCG005.id.11363	Autism	Autism	genus.RuminococcaceaeUCG005.id.11363	Weighted mode	17	0.239823	0.587544	0.688552	1.27102	0.401815	4.02051
genus.RuminococcaceaeUCG005.id.11363	Mental retardation	Mental retardation	genus.RuminococcaceaeUCG005.id.11363	MR Egger	37	0.349231	0.264137	0.19469
genus.RuminococcaceaeUCG005.id.11363	Mental retardation	Mental retardation	genus.RuminococcaceaeUCG005.id.11363	Weighted median	37	0.288408	0.132726	0.0297841
genus.RuminococcaceaeUCG005.id.11363	Mental retardation	Mental retardation	genus.RuminococcaceaeUCG005.id.11363	Simple mode	37	0.524273	0.297284	0.0862959
genus.RuminococcaceaeUCG005.id.11363	Mental retardation	Mental retardation	genus.RuminococcaceaeUCG005.id.11363	Weighted mode	37	0.502017	0.323198	0.129105
genus.RuminococcaceaeUCG009.id.11366	Emotion behavioral disorder	Emotion behavioral disorder	genus.RuminococcaceaeUCG009.id.11366	Weighted median	18	0.374346	0.138609	0.00691867	1.45404	1.10813	1.90793
genus.RuminococcaceaeUCG009.id.11366	Emotion behavioral disorder	Emotion behavioral disorder	genus.RuminococcaceaeUCG009.id.11366	Simple mode	18	0.717525	0.284752	0.0220345	2.04936	1.17282	3.58099
genus.RuminococcaceaeUCG009.id.11366	Emotion behavioral disorder	Emotion behavioral disorder	genus.RuminococcaceaeUCG009.id.11366	Weighted mode	18	0.70608	0.344231	0.0559876	2.02603	1.03189	3.97797
genus.RuminococcaceaeUCG009.id.11366	Emotion behavioral disorder	Emotion behavioral disorder	genus.RuminococcaceaeUCG009.id.11366	MR Egger	18	-0.374499	0.478098	0.444886	0.687634	0.269396	1.75518
genus.RuminococcaceaeUCG009.id.11366	Mental retardation	Mental retardation	genus.RuminococcaceaeUCG009.id.11366	MR Egger	18	-0.374499	0.478098	0.444886
genus.RuminococcaceaeUCG009.id.11366	Mental retardation	Mental retardation	genus.RuminococcaceaeUCG009.id.11366	Weighted median	18	0.374346	0.138609	0.00691867
genus.RuminococcaceaeUCG009.id.11366	Mental retardation	Mental retardation	genus.RuminococcaceaeUCG009.id.11366	Simple mode	18	0.717525	0.284752	0.0220345
genus.RuminococcaceaeUCG009.id.11366	Mental retardation	Mental retardation	genus.RuminococcaceaeUCG009.id.11366	Weighted mode	18	0.70608	0.344231	0.0559876
genus.RuminococcaceaeUCG010.id.11367	Autism	Autism	genus.RuminococcaceaeUCG010.id.11367	Simple mode	20	1.58447	0.623633	0.0199484	4.87669	1.43641	16.5566
genus.RuminococcaceaeUCG010.id.11367	Autism	Autism	genus.RuminococcaceaeUCG010.id.11367	Weighted median	20	0.768481	0.362398	0.0339601	2.15649	1.05991	4.38759
genus.RuminococcaceaeUCG010.id.11367	Autism	Autism	genus.RuminococcaceaeUCG010.id.11367	Weighted mode	20	0.752688	0.540864	0.180111	2.1227	0.735352	6.12747
genus.RuminococcaceaeUCG010.id.11367	Autism	Autism	genus.RuminococcaceaeUCG010.id.11367	MR Egger	20	-0.0539197	0.795129	0.946682	0.947508	0.199414	4.50205
genus.RuminococcaceaeUCG010.id.11367	Mental retardation	Mental retardation	genus.RuminococcaceaeUCG010.id.11367	MR Egger	8	-0.219285	0.514509	0.684826
genus.RuminococcaceaeUCG010.id.11367	Mental retardation	Mental retardation	genus.RuminococcaceaeUCG010.id.11367	Weighted median	8	-0.150076	0.218189	0.491561
genus.RuminococcaceaeUCG010.id.11367	Mental retardation	Mental retardation	genus.RuminococcaceaeUCG010.id.11367	Simple mode	8	-0.0708985	0.296902	0.818105
genus.RuminococcaceaeUCG010.id.11367	Mental retardation	Mental retardation	genus.RuminococcaceaeUCG010.id.11367	Weighted mode	8	-0.089157	0.275802	0.755938
genus.RuminococcaceaeUCG011.id.11368	ADHD	ADHD	genus.RuminococcaceaeUCG011.id.11368	Weighted median	189	0.241828	0.0242759	2.24e-23	1.27357	1.2144	1.33564
genus.RuminococcaceaeUCG011.id.11368	ADHD	ADHD	genus.RuminococcaceaeUCG011.id.11368	Simple mode	189	0.240467	0.0697723	0.000700676	1.27184	1.10928	1.45823
genus.RuminococcaceaeUCG011.id.11368	ADHD	ADHD	genus.RuminococcaceaeUCG011.id.11368	Weighted mode	189	0.240467	0.0707163	0.000821625	1.27184	1.10723	1.46093
genus.RuminococcaceaeUCG011.id.11368	ADHD	ADHD	genus.RuminococcaceaeUCG011.id.11368	MR Egger	189	0.155642	0.167577	0.354201	1.16841	0.841299	1.6227
genus.RuminococcaceaeUCG011.id.11368	Mental retardation	Mental retardation	genus.RuminococcaceaeUCG011.id.11368	MR Egger	8	-0.067392	0.722959	0.928766
genus.RuminococcaceaeUCG011.id.11368	Mental retardation	Mental retardation	genus.RuminococcaceaeUCG011.id.11368	Weighted median	8	-0.101345	0.140475	0.470637
genus.RuminococcaceaeUCG011.id.11368	Mental retardation	Mental retardation	genus.RuminococcaceaeUCG011.id.11368	Simple mode	8	-0.19736	0.249231	0.454425
genus.RuminococcaceaeUCG011.id.11368	Mental retardation	Mental retardation	genus.RuminococcaceaeUCG011.id.11368	Weighted mode	8	-0.219303	0.252609	0.414082
genus.RuminococcaceaeUCG013.id.11370	Mental retardation	Mental retardation	genus.RuminococcaceaeUCG013.id.11370	MR Egger	30	0.0745897	0.391162	0.850146
genus.RuminococcaceaeUCG013.id.11370	Mental retardation	Mental retardation	genus.RuminococcaceaeUCG013.id.11370	Weighted median	30	-0.189343	0.146467	0.196102
genus.RuminococcaceaeUCG013.id.11370	Mental retardation	Mental retardation	genus.RuminococcaceaeUCG013.id.11370	Simple mode	30	-0.416508	0.301759	0.178053
genus.RuminococcaceaeUCG013.id.11370	Mental retardation	Mental retardation	genus.RuminococcaceaeUCG013.id.11370	Weighted mode	30	-0.382279	0.295497	0.205985
genus.RuminococcaceaeUCG014.id.11371	Emotion behavioral disorder	Emotion behavioral disorder	genus.RuminococcaceaeUCG014.id.11371	Weighted median	53	0.520662	0.0977287	9.95e-08	1.68314	1.38974	2.03849
genus.RuminococcaceaeUCG014.id.11371	Emotion behavioral disorder	Emotion behavioral disorder	genus.RuminococcaceaeUCG014.id.11371	Weighted mode	53	0.616993	0.198377	0.00303225	1.85335	1.2563	2.73413
genus.RuminococcaceaeUCG014.id.11371	Emotion behavioral disorder	Emotion behavioral disorder	genus.RuminococcaceaeUCG014.id.11371	Simple mode	53	0.628572	0.208605	0.00398755	1.87493	1.24571	2.82198
genus.RuminococcaceaeUCG014.id.11371	Emotion behavioral disorder	Emotion behavioral disorder	genus.RuminococcaceaeUCG014.id.11371	MR Egger	53	0.0461801	0.253147	0.855973	1.04726	0.637636	1.72004
genus.RuminococcaceaeUCG014.id.11371	Mental retardation	Mental retardation	genus.RuminococcaceaeUCG014.id.11371	MR Egger	53	0.0461801	0.253147	0.855973
genus.RuminococcaceaeUCG014.id.11371	Mental retardation	Mental retardation	genus.RuminococcaceaeUCG014.id.11371	Weighted median	53	0.520662	0.0977287	9.95e-08
genus.RuminococcaceaeUCG014.id.11371	Mental retardation	Mental retardation	genus.RuminococcaceaeUCG014.id.11371	Simple mode	53	0.628572	0.208605	0.00398755
genus.RuminococcaceaeUCG014.id.11371	Mental retardation	Mental retardation	genus.RuminococcaceaeUCG014.id.11371	Weighted mode	53	0.616993	0.198377	0.00303225
genus.Ruminococcus1.id.11373	Mental retardation	Mental retardation	genus.Ruminococcus1.id.11373	MR Egger	14	-0.108531	0.440629	0.809606
genus.Ruminococcus1.id.11373	Mental retardation	Mental retardation	genus.Ruminococcus1.id.11373	Weighted median	14	-0.00241162	0.189466	0.989844
genus.Ruminococcus1.id.11373	Mental retardation	Mental retardation	genus.Ruminococcus1.id.11373	Simple mode	14	0.313119	0.355195	0.394032
genus.Ruminococcus1.id.11373	Mental retardation	Mental retardation	genus.Ruminococcus1.id.11373	Weighted mode	14	0.291153	0.353595	0.425124
genus.Ruminococcus2.id.11374	Mental retardation	Mental retardation	genus.Ruminococcus2.id.11374	MR Egger	15	-0.24307	0.37448	0.527584
genus.Ruminococcus2.id.11374	Mental retardation	Mental retardation	genus.Ruminococcus2.id.11374	Weighted median	15	-0.114565	0.179305	0.522861
genus.Ruminococcus2.id.11374	Mental retardation	Mental retardation	genus.Ruminococcus2.id.11374	Simple mode	15	0.0174722	0.269761	0.949273
genus.Ruminococcus2.id.11374	Mental retardation	Mental retardation	genus.Ruminococcus2.id.11374	Weighted mode	15	-0.0970685	0.220299	0.666215
genus.Sellimonas.id.14369	Autism	Autism	genus.Sellimonas.id.14369	Weighted median	76	0.560471	0.0928229	1.56e-09	1.7515	1.46015	2.10098
genus.Sellimonas.id.14369	Autism	Autism	genus.Sellimonas.id.14369	MR Egger	76	-1.67066	0.518535	0.00189414	0.188123	0.0680857	0.51979
genus.Sellimonas.id.14369	Autism	Autism	genus.Sellimonas.id.14369	Simple mode	76	0.655203	0.261329	0.0143335	1.92553	1.15373	3.21365
genus.Sellimonas.id.14369	Autism	Autism	genus.Sellimonas.id.14369	Weighted mode	76	0.655203	0.272051	0.0184799	1.92553	1.12974	3.2819
genus.Sellimonas.id.14369	Emotion behavioral disorder	Emotion behavioral disorder	genus.Sellimonas.id.14369	Weighted median	76	-0.0906287	0.0392382	0.0209046	0.913357	0.845747	0.986372
genus.Sellimonas.id.14369	Emotion behavioral disorder	Emotion behavioral disorder	genus.Sellimonas.id.14369	MR Egger	76	0.420304	0.231637	0.0736548	1.52242	0.966857	2.39723
genus.Sellimonas.id.14369	Emotion behavioral disorder	Emotion behavioral disorder	genus.Sellimonas.id.14369	Weighted mode	76	-0.0972982	0.0838006	0.249296	0.907285	0.769859	1.06924
genus.Sellimonas.id.14369	Emotion behavioral disorder	Emotion behavioral disorder	genus.Sellimonas.id.14369	Simple mode	76	-0.0972982	0.0922173	0.294768	0.907285	0.757263	1.08703
genus.Sellimonas.id.14369	Mental retardation	Mental retardation	genus.Sellimonas.id.14369	MR Egger	76	0.420304	0.231637	0.0736548
genus.Sellimonas.id.14369	Mental retardation	Mental retardation	genus.Sellimonas.id.14369	Weighted median	76	-0.0906287	0.0392382	0.0209046
genus.Sellimonas.id.14369	Mental retardation	Mental retardation	genus.Sellimonas.id.14369	Simple mode	76	-0.0972982	0.0922173	0.294768
genus.Sellimonas.id.14369	Mental retardation	Mental retardation	genus.Sellimonas.id.14369	Weighted mode	76	-0.0972982	0.0838006	0.249296
genus.Senegalimassilia.id.11160	Anxiety neurosis	Anxiety neurosis	genus.Senegalimassilia.id.11160	Weighted median	26	-0.105849	0.0369105	0.00413429	0.89956	0.83678	0.96705
genus.Senegalimassilia.id.11160	Anxiety neurosis	Anxiety neurosis	genus.Senegalimassilia.id.11160	MR Egger	26	0.554844	0.250186	0.0362923	1.74167	1.0666	2.84399
genus.Senegalimassilia.id.11160	Anxiety neurosis	Anxiety neurosis	genus.Senegalimassilia.id.11160	Simple mode	26	-0.107645	0.0585207	0.0777573	0.897946	0.800639	1.00708
genus.Senegalimassilia.id.11160	Anxiety neurosis	Anxiety neurosis	genus.Senegalimassilia.id.11160	Weighted mode	26	-0.107645	0.0604133	0.0869331	0.897946	0.797674	1.01082
genus.Senegalimassilia.id.11160	Emotion behavioral disorder	Emotion behavioral disorder	genus.Senegalimassilia.id.11160	Weighted median	26	0.260541	0.0942531	0.00570499	1.29763	1.07875	1.56092
genus.Senegalimassilia.id.11160	Emotion behavioral disorder	Emotion behavioral disorder	genus.Senegalimassilia.id.11160	Weighted mode	26	0.302419	0.177865	0.101489	1.35313	0.954854	1.91752
genus.Senegalimassilia.id.11160	Emotion behavioral disorder	Emotion behavioral disorder	genus.Senegalimassilia.id.11160	Simple mode	26	0.300832	0.187671	0.121501	1.35098	0.935192	1.95164
genus.Senegalimassilia.id.11160	Emotion behavioral disorder	Emotion behavioral disorder	genus.Senegalimassilia.id.11160	MR Egger	26	-0.620401	0.644362	0.345243	0.537729	0.15208	1.90132
genus.Senegalimassilia.id.11160	Mental retardation	Mental retardation	genus.Senegalimassilia.id.11160	MR Egger	26	-0.620401	0.644362	0.345243
genus.Senegalimassilia.id.11160	Mental retardation	Mental retardation	genus.Senegalimassilia.id.11160	Weighted median	26	0.260541	0.0942531	0.00570499
genus.Senegalimassilia.id.11160	Mental retardation	Mental retardation	genus.Senegalimassilia.id.11160	Simple mode	26	0.300832	0.187671	0.121501
genus.Senegalimassilia.id.11160	Mental retardation	Mental retardation	genus.Senegalimassilia.id.11160	Weighted mode	26	0.302419	0.177865	0.101489
genus.Slackia.id.825	Autism	Autism	genus.Slackia.id.825	MR Egger	24	-2.87144	0.903242	0.00434109	0.0566172	0.00964035	0.332509
genus.Slackia.id.825	Autism	Autism	genus.Slackia.id.825	Weighted median	24	0.114187	0.251297	0.649546	1.12096	0.684988	1.83442
genus.Slackia.id.825	Autism	Autism	genus.Slackia.id.825	Weighted mode	24	0.137929	0.413052	0.74146	1.14789	0.510864	2.57928
genus.Slackia.id.825	Autism	Autism	genus.Slackia.id.825	Simple mode	24	0.137929	0.471261	0.77239	1.14789	0.455781	2.891
genus.Slackia.id.825	Mental retardation	Mental retardation	genus.Slackia.id.825	MR Egger	24	0.724699	0.486857	0.150808
genus.Slackia.id.825	Mental retardation	Mental retardation	genus.Slackia.id.825	Weighted median	24	0.0525682	0.117639	0.654975
genus.Slackia.id.825	Mental retardation	Mental retardation	genus.Slackia.id.825	Simple mode	24	0.15068	0.224084	0.508011
genus.Slackia.id.825	Mental retardation	Mental retardation	genus.Slackia.id.825	Weighted mode	24	0.15068	0.196469	0.450918
genus.Streptococcus.id.1853	ADHD	ADHD	genus.Streptococcus.id.1853	Weighted median	14	0.39817	0.217068	0.0666085	1.4891	0.973085	2.27874
genus.Streptococcus.id.1853	ADHD	ADHD	genus.Streptococcus.id.1853	MR Egger	14	-0.889368	0.617653	0.175466	0.410915	0.12246	1.37883
genus.Streptococcus.id.1853	ADHD	ADHD	genus.Streptococcus.id.1853	Weighted mode	14	0.481614	0.359579	0.203393	1.61868	0.799986	3.27523
genus.Streptococcus.id.1853	ADHD	ADHD	genus.Streptococcus.id.1853	Simple mode	14	0.464872	0.368574	0.229375	1.59181	0.772956	3.27815
genus.Streptococcus.id.1853	Anxiety neurosis	Anxiety neurosis	genus.Streptococcus.id.1853	Weighted median	14	0.145355	0.0768346	0.0585182	1.15645	0.994773	1.3444
genus.Streptococcus.id.1853	Anxiety neurosis	Anxiety neurosis	genus.Streptococcus.id.1853	Weighted mode	14	0.0656692	0.111631	0.566433	1.06787	0.85802	1.32905
genus.Streptococcus.id.1853	Anxiety neurosis	Anxiety neurosis	genus.Streptococcus.id.1853	Simple mode	14	0.0656692	0.144943	0.657968	1.06787	0.803789	1.41872
genus.Streptococcus.id.1853	Anxiety neurosis	Anxiety neurosis	genus.Streptococcus.id.1853	MR Egger	14	-0.0597512	0.276689	0.832653	0.941999	0.547681	1.62022
genus.Streptococcus.id.1853	Emotion behavioral disorder	Emotion behavioral disorder	genus.Streptococcus.id.1853	MR Egger	14	-0.443462	0.392708	0.150528	0.641811	0.297254	1.38576
genus.Streptococcus.id.1853	Emotion behavioral disorder	Emotion behavioral disorder	genus.Streptococcus.id.1853	Weighted median	14	0.182894	0.127216	0.179829	1.20069	0.935711	1.5407
genus.Streptococcus.id.1853	Emotion behavioral disorder	Emotion behavioral disorder	genus.Streptococcus.id.1853	Weighted mode	14	0.0266786	0.204433	0.787693	1.02704	0.68797	1.53322
genus.Streptococcus.id.1853	Emotion behavioral disorder	Emotion behavioral disorder	genus.Streptococcus.id.1853	Simple mode	14	0.321681	0.22692	0.898168	1.37944	0.884191	2.1521
genus.Streptococcus.id.1853	Mental retardation	Mental retardation	genus.Streptococcus.id.1853	MR Egger	14	0.96874	0.606459	0.136166
genus.Streptococcus.id.1853	Mental retardation	Mental retardation	genus.Streptococcus.id.1853	Weighted median	14	0.306609	0.204149	0.133126
genus.Streptococcus.id.1853	Mental retardation	Mental retardation	genus.Streptococcus.id.1853	Simple mode	14	0.396842	0.340512	0.264785
genus.Streptococcus.id.1853	Mental retardation	Mental retardation	genus.Streptococcus.id.1853	Weighted mode	14	0.403208	0.329864	0.243276
genus.Subdoligranulum.id.2070	Autism	Autism	genus.Subdoligranulum.id.2070	Weighted median	62	0.487666	0.255376	0.056185	1.62851	0.987211	2.68641
genus.Subdoligranulum.id.2070	Autism	Autism	genus.Subdoligranulum.id.2070	MR Egger	62	-1.12558	0.587232	0.0600339	0.324463	0.102637	1.02571
genus.Subdoligranulum.id.2070	Autism	Autism	genus.Subdoligranulum.id.2070	Simple mode	62	0.398219	0.664418	0.551159	1.48917	0.40493	5.47657
genus.Subdoligranulum.id.2070	Autism	Autism	genus.Subdoligranulum.id.2070	Weighted mode	62	0.295577	0.499869	0.556498	1.3439	0.504511	3.57985
genus.Subdoligranulum.id.2070	Mental retardation	Mental retardation	genus.Subdoligranulum.id.2070	MR Egger	13	-0.760441	0.407017	0.0885637
genus.Subdoligranulum.id.2070	Mental retardation	Mental retardation	genus.Subdoligranulum.id.2070	Weighted median	13	-0.0248745	0.216735	0.908628
genus.Subdoligranulum.id.2070	Mental retardation	Mental retardation	genus.Subdoligranulum.id.2070	Simple mode	13	0.0601295	0.356994	0.869048
genus.Subdoligranulum.id.2070	Mental retardation	Mental retardation	genus.Subdoligranulum.id.2070	Weighted mode	13	0.0546238	0.33248	0.872236
genus.Sutterella.id.2896	Mental retardation	Mental retardation	genus.Sutterella.id.2896	MR Egger	12	-0.0502405	0.665707	0.94133
genus.Sutterella.id.2896	Mental retardation	Mental retardation	genus.Sutterella.id.2896	Weighted median	12	-6.94e-05	0.197452	0.99972
genus.Sutterella.id.2896	Mental retardation	Mental retardation	genus.Sutterella.id.2896	Simple mode	12	-0.0388271	0.314605	0.904005
genus.Sutterella.id.2896	Mental retardation	Mental retardation	genus.Sutterella.id.2896	Weighted mode	12	-0.0162653	0.270372	0.953108
genus.Terrisporobacter.id.11348	ADHD	ADHD	genus.Terrisporobacter.id.11348	Weighted median	6	0.451267	0.181898	0.0131062	1.5703	1.09938	2.24294
genus.Terrisporobacter.id.11348	ADHD	ADHD	genus.Terrisporobacter.id.11348	Simple mode	6	0.536464	0.28771	0.121251	1.70995	0.972927	3.00529
genus.Terrisporobacter.id.11348	ADHD	ADHD	genus.Terrisporobacter.id.11348	Weighted mode	6	0.511415	0.275437	0.122483	1.66765	0.971959	2.86128
genus.Terrisporobacter.id.11348	ADHD	ADHD	genus.Terrisporobacter.id.11348	MR Egger	6	0.606858	0.506573	0.297059	1.83466	0.679754	4.95175
genus.Terrisporobacter.id.11348	Emotion behavioral disorder	Emotion behavioral disorder	genus.Terrisporobacter.id.11348	Weighted median	6	0.315693	0.124976	0.011536	1.37121	1.0733	1.75181
genus.Terrisporobacter.id.11348	Emotion behavioral disorder	Emotion behavioral disorder	genus.Terrisporobacter.id.11348	Simple mode	6	0.391311	0.168147	0.0674462	1.47892	1.06369	2.05624
genus.Terrisporobacter.id.11348	Emotion behavioral disorder	Emotion behavioral disorder	genus.Terrisporobacter.id.11348	Weighted mode	6	0.389799	0.184126	0.0878364	1.47668	1.02933	2.11845
genus.Terrisporobacter.id.11348	Emotion behavioral disorder	Emotion behavioral disorder	genus.Terrisporobacter.id.11348	MR Egger	6	0.197766	0.322628	0.573025	1.21868	0.647534	2.29358
genus.Terrisporobacter.id.11348	Mental retardation	Mental retardation	genus.Terrisporobacter.id.11348	MR Egger	6	0.574384	0.494829	0.310289
genus.Terrisporobacter.id.11348	Mental retardation	Mental retardation	genus.Terrisporobacter.id.11348	Weighted median	6	0.114073	0.1838	0.534839
genus.Terrisporobacter.id.11348	Mental retardation	Mental retardation	genus.Terrisporobacter.id.11348	Simple mode	6	0.146765	0.267725	0.607136
genus.Terrisporobacter.id.11348	Mental retardation	Mental retardation	genus.Terrisporobacter.id.11348	Weighted mode	6	0.120856	0.273205	0.676704
genus.Turicibacter.id.2162	Anxiety neurosis	Anxiety neurosis	genus.Turicibacter.id.2162	Weighted median	63	0.195986	0.0363812	7.16e-08	1.21651	1.13278	1.30642
genus.Turicibacter.id.2162	Anxiety neurosis	Anxiety neurosis	genus.Turicibacter.id.2162	Weighted mode	63	0.515261	0.100251	2.97e-06	1.67408	1.37543	2.03756
genus.Turicibacter.id.2162	Anxiety neurosis	Anxiety neurosis	genus.Turicibacter.id.2162	Simple mode	63	0.524517	0.105108	5.18e-06	1.68964	1.37507	2.07618
genus.Turicibacter.id.2162	Anxiety neurosis	Anxiety neurosis	genus.Turicibacter.id.2162	MR Egger	63	0.500184	0.200307	0.0152371	1.64903	1.11358	2.44193
genus.Turicibacter.id.2162	Emotion behavioral disorder	Emotion behavioral disorder	genus.Turicibacter.id.2162	Weighted median	63	-0.19051	0.0454423	2.76e-05	0.826538	0.756104	0.903533
genus.Turicibacter.id.2162	Emotion behavioral disorder	Emotion behavioral disorder	genus.Turicibacter.id.2162	Weighted mode	63	-0.238215	0.100405	0.0207818	0.788033	0.647259	0.959424
genus.Turicibacter.id.2162	Emotion behavioral disorder	Emotion behavioral disorder	genus.Turicibacter.id.2162	Simple mode	63	-0.243475	0.103649	0.0220232	0.783899	0.639783	0.960479
genus.Turicibacter.id.2162	Emotion behavioral disorder	Emotion behavioral disorder	genus.Turicibacter.id.2162	MR Egger	63	-0.196642	0.225603	0.386828	0.821485	0.527913	1.27831
genus.Turicibacter.id.2162	Mental retardation	Mental retardation	genus.Turicibacter.id.2162	MR Egger	12	0.227381	0.611949	0.717966
genus.Turicibacter.id.2162	Mental retardation	Mental retardation	genus.Turicibacter.id.2162	Weighted median	12	-0.230728	0.166088	0.164774
genus.Turicibacter.id.2162	Mental retardation	Mental retardation	genus.Turicibacter.id.2162	Simple mode	12	-0.382607	0.272655	0.188131
genus.Turicibacter.id.2162	Mental retardation	Mental retardation	genus.Turicibacter.id.2162	Weighted mode	12	-0.340819	0.23814	0.180173
genus.Tyzzerella3.id.11335	Mental retardation	Mental retardation	genus.Tyzzerella3.id.11335	MR Egger	13	-0.121103	0.502785	0.81409
genus.Tyzzerella3.id.11335	Mental retardation	Mental retardation	genus.Tyzzerella3.id.11335	Weighted median	13	-0.0070914	0.116844	0.951605
genus.Tyzzerella3.id.11335	Mental retardation	Mental retardation	genus.Tyzzerella3.id.11335	Simple mode	13	0.0655414	0.190503	0.736766
genus.Tyzzerella3.id.11335	Mental retardation	Mental retardation	genus.Tyzzerella3.id.11335	Weighted mode	13	0.0468315	0.177698	0.796601
genus.unknowngenus.id.1000000073	ADHD	ADHD	genus.unknowngenus.id.1000000073	Weighted median	83	0.492576	0.0833284	3.39e-09	1.63653	1.38993	1.92687
genus.unknowngenus.id.1000000073	ADHD	ADHD	genus.unknowngenus.id.1000000073	MR Egger	83	0.820173	0.180451	1.9e-05	2.27089	1.59439	3.23444
genus.unknowngenus.id.1000000073	ADHD	ADHD	genus.unknowngenus.id.1000000073	Simple mode	83	0.684887	0.238153	0.00513331	1.98355	1.24372	3.16346
genus.unknowngenus.id.1000000073	ADHD	ADHD	genus.unknowngenus.id.1000000073	Weighted mode	83	0.627787	0.265352	0.0203477	1.87346	1.11371	3.15149
genus.unknowngenus.id.1000000073	Emotion behavioral disorder	Emotion behavioral disorder	genus.unknowngenus.id.1000000073	MR Egger	83	0.37468	0.112666	0.00132764	1.45453	1.16632	1.81395
genus.unknowngenus.id.1000000073	Emotion behavioral disorder	Emotion behavioral disorder	genus.unknowngenus.id.1000000073	Simple mode	83	0.306807	0.119438	0.0120185	1.35908	1.07542	1.71756
genus.unknowngenus.id.1000000073	Emotion behavioral disorder	Emotion behavioral disorder	genus.unknowngenus.id.1000000073	Weighted median	83	0.0533631	0.046037	0.246401	1.05481	0.963802	1.15442
genus.unknowngenus.id.1000000073	Emotion behavioral disorder	Emotion behavioral disorder	genus.unknowngenus.id.1000000073	Weighted mode	83	-0.0135774	0.10547	0.897885	0.986514	0.802279	1.21306
genus.unknowngenus.id.1000000073	Mental retardation	Mental retardation	genus.unknowngenus.id.1000000073	MR Egger	16	-0.591108	0.407712	0.16914
genus.unknowngenus.id.1000000073	Mental retardation	Mental retardation	genus.unknowngenus.id.1000000073	Weighted median	16	-0.20907	0.170043	0.218879
genus.unknowngenus.id.1000000073	Mental retardation	Mental retardation	genus.unknowngenus.id.1000000073	Simple mode	16	-0.304199	0.288939	0.309092
genus.unknowngenus.id.1000000073	Mental retardation	Mental retardation	genus.unknowngenus.id.1000000073	Weighted mode	16	-0.249421	0.240019	0.315186
genus.unknowngenus.id.1000001215	Mental retardation	Mental retardation	genus.unknowngenus.id.1000001215	MR Egger	12	0.262343	0.316145	0.426007
genus.unknowngenus.id.1000001215	Mental retardation	Mental retardation	genus.unknowngenus.id.1000001215	Weighted median	12	0.0200345	0.129617	0.877162
genus.unknowngenus.id.1000001215	Mental retardation	Mental retardation	genus.unknowngenus.id.1000001215	Simple mode	12	0.0450299	0.196913	0.823314
genus.unknowngenus.id.1000001215	Mental retardation	Mental retardation	genus.unknowngenus.id.1000001215	Weighted mode	12	0.0384641	0.187313	0.841052
genus.unknowngenus.id.1000005472	ADHD	ADHD	genus.unknowngenus.id.1000005472	Simple mode	37	0.940885	0.292498	0.00274088	2.56225	1.44425	4.5457
genus.unknowngenus.id.1000005472	ADHD	ADHD	genus.unknowngenus.id.1000005472	Weighted median	37	0.286534	0.120453	0.0173686	1.3318	1.05174	1.68644
genus.unknowngenus.id.1000005472	ADHD	ADHD	genus.unknowngenus.id.1000005472	Weighted mode	37	0.219423	0.228572	0.343472	1.24536	0.795664	1.94921
genus.unknowngenus.id.1000005472	ADHD	ADHD	genus.unknowngenus.id.1000005472	MR Egger	37	-0.158611	0.320881	0.624183	0.853328	0.454964	1.6005
genus.unknowngenus.id.1000005472	Mental retardation	Mental retardation	genus.unknowngenus.id.1000005472	MR Egger	14	0.443109	0.371357	0.255843
genus.unknowngenus.id.1000005472	Mental retardation	Mental retardation	genus.unknowngenus.id.1000005472	Weighted median	14	0.031868	0.169425	0.850803
genus.unknowngenus.id.1000005472	Mental retardation	Mental retardation	genus.unknowngenus.id.1000005472	Simple mode	14	-0.000285048	0.337677	0.999339
genus.unknowngenus.id.1000005472	Mental retardation	Mental retardation	genus.unknowngenus.id.1000005472	Weighted mode	14	0.391375	0.30904	0.227583
genus.unknowngenus.id.1000005479	Autism	Autism	genus.unknowngenus.id.1000005479	Weighted median	10	-0.78914	0.35411	0.0258463	0.454235	0.226911	0.909297
genus.unknowngenus.id.1000005479	Autism	Autism	genus.unknowngenus.id.1000005479	Simple mode	10	-0.940605	0.583805	0.141604	0.390391	0.124324	1.22587
genus.unknowngenus.id.1000005479	Autism	Autism	genus.unknowngenus.id.1000005479	Weighted mode	10	-0.82454	0.531119	0.15497	0.438437	0.154814	1.24167
genus.unknowngenus.id.1000005479	Autism	Autism	genus.unknowngenus.id.1000005479	MR Egger	10	0.242287	1.15721	0.839391	1.27416	0.131884	12.31
genus.unknowngenus.id.1000005479	Emotion behavioral disorder	Emotion behavioral disorder	genus.unknowngenus.id.1000005479	Weighted median	10	-0.166059	0.0977876	0.0894767	0.846996	0.699267	1.02593
genus.unknowngenus.id.1000005479	Emotion behavioral disorder	Emotion behavioral disorder	genus.unknowngenus.id.1000005479	Simple mode	10	-0.190555	0.156246	0.253619	0.8265	0.608476	1.12265
genus.unknowngenus.id.1000005479	Emotion behavioral disorder	Emotion behavioral disorder	genus.unknowngenus.id.1000005479	Weighted mode	10	-0.176453	0.149658	0.268612	0.838238	0.625137	1.12398
genus.unknowngenus.id.1000005479	Emotion behavioral disorder	Emotion behavioral disorder	genus.unknowngenus.id.1000005479	MR Egger	10	-0.185196	0.334895	0.595375	0.830941	0.431024	1.60191
genus.unknowngenus.id.1000005479	Emotion behavioral disorder	Emotion behavioral disorder	genus.unknowngenus.id.1000005479	Weighted median	10	-0.354691	0.157202	0.0240533	0.70139	0.515403	0.954493
genus.unknowngenus.id.1000005479	Emotion behavioral disorder	Emotion behavioral disorder	genus.unknowngenus.id.1000005479	Weighted mode	10	-0.343918	0.241096	0.187484	0.708987	0.441991	1.13727
genus.unknowngenus.id.1000005479	Emotion behavioral disorder	Emotion behavioral disorder	genus.unknowngenus.id.1000005479	Simple mode	10	-0.307544	0.246018	0.242794	0.735251	0.453963	1.19083
genus.unknowngenus.id.1000005479	Emotion behavioral disorder	Emotion behavioral disorder	genus.unknowngenus.id.1000005479	MR Egger	10	-0.373436	0.520763	0.493718	0.688365	0.248049	1.9103
genus.unknowngenus.id.1000005479	Mental retardation	Mental retardation	genus.unknowngenus.id.1000005479	MR Egger	10	-0.373436	0.520763	0.493718
genus.unknowngenus.id.1000005479	Mental retardation	Mental retardation	genus.unknowngenus.id.1000005479	Weighted median	10	-0.354691	0.157202	0.0240533
genus.unknowngenus.id.1000005479	Mental retardation	Mental retardation	genus.unknowngenus.id.1000005479	Simple mode	10	-0.307544	0.246018	0.242794
genus.unknowngenus.id.1000005479	Mental retardation	Mental retardation	genus.unknowngenus.id.1000005479	Weighted mode	10	-0.343918	0.241096	0.187484
genus.unknowngenus.id.1000006162	Autism	Autism	genus.unknowngenus.id.1000006162	MR Egger	53	0.82036	0.513886	0.116581	2.27132	0.829563	6.21879
genus.unknowngenus.id.1000006162	Autism	Autism	genus.unknowngenus.id.1000006162	Weighted median	53	-0.179436	0.135989	0.187006	0.835741	0.640199	1.09101
genus.unknowngenus.id.1000006162	Autism	Autism	genus.unknowngenus.id.1000006162	Simple mode	53	0.131253	0.362541	0.718792	1.14026	0.560275	2.32062
genus.unknowngenus.id.1000006162	Autism	Autism	genus.unknowngenus.id.1000006162	Weighted mode	53	0.0658457	0.346286	0.849933	1.06806	0.541791	2.10553
genus.unknowngenus.id.1000006162	Mental retardation	Mental retardation	genus.unknowngenus.id.1000006162	MR Egger	15	0.402932	0.355712	0.27778
genus.unknowngenus.id.1000006162	Mental retardation	Mental retardation	genus.unknowngenus.id.1000006162	Weighted median	15	-0.00184042	0.108916	0.986518
genus.unknowngenus.id.1000006162	Mental retardation	Mental retardation	genus.unknowngenus.id.1000006162	Simple mode	15	-0.0347861	0.192039	0.858853
genus.unknowngenus.id.1000006162	Mental retardation	Mental retardation	genus.unknowngenus.id.1000006162	Weighted mode	15	-0.0347861	0.165842	0.836881
genus.unknowngenus.id.1868	ADHD	ADHD	genus.unknowngenus.id.1868	Weighted median	148	0.12807	0.0479728	0.00759346	1.13663	1.03463	1.24869
genus.unknowngenus.id.1868	ADHD	ADHD	genus.unknowngenus.id.1868	Weighted mode	148	0.126036	0.114286	0.271913	1.13432	0.90668	1.41912
genus.unknowngenus.id.1868	ADHD	ADHD	genus.unknowngenus.id.1868	Simple mode	148	0.126036	0.118804	0.29049	1.13432	0.898687	1.43174
genus.unknowngenus.id.1868	ADHD	ADHD	genus.unknowngenus.id.1868	MR Egger	148	0.0672828	0.219092	0.759206	1.0696	0.696186	1.64329
genus.unknowngenus.id.1868	Anxiety neurosis	Anxiety neurosis	genus.unknowngenus.id.1868	Weighted median	148	-0.19364	0.017806	1.52e-27	0.823955	0.795695	0.853218
genus.unknowngenus.id.1868	Anxiety neurosis	Anxiety neurosis	genus.unknowngenus.id.1868	Weighted mode	148	-0.201262	0.0447461	1.38e-05	0.817698	0.749039	0.892651
genus.unknowngenus.id.1868	Anxiety neurosis	Anxiety neurosis	genus.unknowngenus.id.1868	Simple mode	148	-0.202363	0.047138	3.18e-05	0.816799	0.744715	0.895859
genus.unknowngenus.id.1868	Anxiety neurosis	Anxiety neurosis	genus.unknowngenus.id.1868	MR Egger	148	-0.0517606	0.0757365	0.495418	0.949556	0.818564	1.10151
genus.unknowngenus.id.1868	Mental retardation	Mental retardation	genus.unknowngenus.id.1868	MR Egger	10	0.136673	0.405612	0.74482
genus.unknowngenus.id.1868	Mental retardation	Mental retardation	genus.unknowngenus.id.1868	Weighted median	10	0.0218874	0.178774	0.902558
genus.unknowngenus.id.1868	Mental retardation	Mental retardation	genus.unknowngenus.id.1868	Simple mode	10	-0.0380992	0.291087	0.898745
genus.unknowngenus.id.1868	Mental retardation	Mental retardation	genus.unknowngenus.id.1868	Weighted mode	10	-0.0549536	0.277305	0.847316
genus.unknowngenus.id.2001	Mental retardation	Mental retardation	genus.unknowngenus.id.2001	MR Egger	9	0.0872368	0.380631	0.825274
genus.unknowngenus.id.2001	Mental retardation	Mental retardation	genus.unknowngenus.id.2001	Weighted median	9	0.213769	0.181583	0.239094
genus.unknowngenus.id.2001	Mental retardation	Mental retardation	genus.unknowngenus.id.2001	Simple mode	9	0.0269527	0.283451	0.926584
genus.unknowngenus.id.2001	Mental retardation	Mental retardation	genus.unknowngenus.id.2001	Weighted mode	9	0.115552	0.219095	0.61222
genus.unknowngenus.id.2041	Autism	Autism	genus.unknowngenus.id.2041	Weighted median	42	0.199552	0.204104	0.328223	1.22086	0.818328	1.82138
genus.unknowngenus.id.2041	Autism	Autism	genus.unknowngenus.id.2041	Simple mode	42	0.437828	0.470411	0.357439	1.54934	0.616204	3.89554
genus.unknowngenus.id.2041	Autism	Autism	genus.unknowngenus.id.2041	Weighted mode	42	0.307287	0.427642	0.476486	1.35973	0.588081	3.1439
genus.unknowngenus.id.2041	Autism	Autism	genus.unknowngenus.id.2041	MR Egger	42	-0.0276339	0.750418	0.970808	0.972744	0.223475	4.23416
genus.unknowngenus.id.2041	Mental retardation	Mental retardation	genus.unknowngenus.id.2041	MR Egger	12	-0.611025	0.431242	0.186905
genus.unknowngenus.id.2041	Mental retardation	Mental retardation	genus.unknowngenus.id.2041	Weighted median	12	0.162842	0.177216	0.358152
genus.unknowngenus.id.2041	Mental retardation	Mental retardation	genus.unknowngenus.id.2041	Simple mode	12	0.332607	0.365284	0.382055
genus.unknowngenus.id.2041	Mental retardation	Mental retardation	genus.unknowngenus.id.2041	Weighted mode	12	0.214053	0.340594	0.542526
genus.unknowngenus.id.2071	Anxiety neurosis	Anxiety neurosis	genus.unknowngenus.id.2071	Weighted mode	72	-0.338528	0.117415	0.00520612	0.712819	0.566283	0.897273
genus.unknowngenus.id.2071	Anxiety neurosis	Anxiety neurosis	genus.unknowngenus.id.2071	MR Egger	72	0.453491	0.160654	0.00619371	1.5738	1.14867	2.15626
genus.unknowngenus.id.2071	Anxiety neurosis	Anxiety neurosis	genus.unknowngenus.id.2071	Simple mode	72	-0.341251	0.132654	0.0121894	0.710881	0.548124	0.921965
genus.unknowngenus.id.2071	Anxiety neurosis	Anxiety neurosis	genus.unknowngenus.id.2071	Weighted median	72	-0.0564998	0.033956	0.0961303	0.945067	0.884216	1.0101
genus.unknowngenus.id.2071	Mental retardation	Mental retardation	genus.unknowngenus.id.2071	MR Egger	17	0.0272934	0.794775	0.973058
genus.unknowngenus.id.2071	Mental retardation	Mental retardation	genus.unknowngenus.id.2071	Weighted median	17	-0.126414	0.177865	0.477251
genus.unknowngenus.id.2071	Mental retardation	Mental retardation	genus.unknowngenus.id.2071	Simple mode	17	-0.0926352	0.364779	0.80277
genus.unknowngenus.id.2071	Mental retardation	Mental retardation	genus.unknowngenus.id.2071	Weighted mode	17	0.0289017	0.31161	0.927254
genus.unknowngenus.id.2755	Mental retardation	Mental retardation	genus.unknowngenus.id.2755	MR Egger	14	0.113759	0.424238	0.793138
genus.unknowngenus.id.2755	Mental retardation	Mental retardation	genus.unknowngenus.id.2755	Weighted median	14	0.0435638	0.147949	0.768414
genus.unknowngenus.id.2755	Mental retardation	Mental retardation	genus.unknowngenus.id.2755	Simple mode	14	0.0472346	0.256912	0.856964
genus.unknowngenus.id.2755	Mental retardation	Mental retardation	genus.unknowngenus.id.2755	Weighted mode	14	0.0590025	0.209287	0.782441
genus.unknowngenus.id.826	Mental retardation	Mental retardation	genus.unknowngenus.id.826	MR Egger	14	0.0229036	0.360982	0.950454
genus.unknowngenus.id.826	Mental retardation	Mental retardation	genus.unknowngenus.id.826	Weighted median	14	0.0348223	0.168681	0.836448
genus.unknowngenus.id.826	Mental retardation	Mental retardation	genus.unknowngenus.id.826	Simple mode	14	0.112284	0.289111	0.704023
genus.unknowngenus.id.826	Mental retardation	Mental retardation	genus.unknowngenus.id.826	Weighted mode	14	0.0756266	0.250925	0.767883
genus.unknowngenus.id.959	Anxiety neurosis	Anxiety neurosis	genus.unknowngenus.id.959	MR Egger	45	-0.36089	0.112124	0.00245127	0.697055	0.559533	0.868378
genus.unknowngenus.id.959	Anxiety neurosis	Anxiety neurosis	genus.unknowngenus.id.959	Weighted mode	45	-0.118096	0.0504854	0.023929	0.888611	0.804892	0.981038
genus.unknowngenus.id.959	Anxiety neurosis	Anxiety neurosis	genus.unknowngenus.id.959	Simple mode	45	-0.119185	0.0524775	0.0280826	0.887643	0.800882	0.983803
genus.unknowngenus.id.959	Anxiety neurosis	Anxiety neurosis	genus.unknowngenus.id.959	Weighted median	45	-0.0288209	0.0215776	0.181652	0.97159	0.931357	1.01356
genus.unknowngenus.id.959	Emotion behavioral disorder	Emotion behavioral disorder	genus.unknowngenus.id.959	Weighted median	45	0.240007	0.0437844	4.22e-08	1.27126	1.16671	1.38517
genus.unknowngenus.id.959	Emotion behavioral disorder	Emotion behavioral disorder	genus.unknowngenus.id.959	Weighted mode	45	0.260966	0.102986	0.0149129	1.29818	1.06089	1.58855
genus.unknowngenus.id.959	Emotion behavioral disorder	Emotion behavioral disorder	genus.unknowngenus.id.959	Simple mode	45	0.263011	0.106396	0.0173753	1.30084	1.05599	1.60247
genus.unknowngenus.id.959	Emotion behavioral disorder	Emotion behavioral disorder	genus.unknowngenus.id.959	MR Egger	45	0.377584	0.219345	0.0923641	1.45876	0.949013	2.2423
genus.unknowngenus.id.959	Mental retardation	Mental retardation	genus.unknowngenus.id.959	MR Egger	14	-0.493376	0.521934	0.363159
genus.unknowngenus.id.959	Mental retardation	Mental retardation	genus.unknowngenus.id.959	Weighted median	14	-0.054192	0.117582	0.64488
genus.unknowngenus.id.959	Mental retardation	Mental retardation	genus.unknowngenus.id.959	Simple mode	14	-0.146532	0.207194	0.491911
genus.unknowngenus.id.959	Mental retardation	Mental retardation	genus.unknowngenus.id.959	Weighted mode	14	-0.124159	0.208447	0.561645
genus.Veillonella.id.2198	Emotion behavioral disorder	Emotion behavioral disorder	genus.Veillonella.id.2198	Weighted median	28	0.223686	0.0726438	0.00207542	1.25068	1.0847	1.44205
genus.Veillonella.id.2198	Emotion behavioral disorder	Emotion behavioral disorder	genus.Veillonella.id.2198	MR Egger	28	1.8894	0.874676	0.0401627	6.6154	1.19129	36.7363
genus.Veillonella.id.2198	Emotion behavioral disorder	Emotion behavioral disorder	genus.Veillonella.id.2198	Weighted mode	28	0.262209	0.141126	0.0741083	1.2998	0.985706	1.71397
genus.Veillonella.id.2198	Emotion behavioral disorder	Emotion behavioral disorder	genus.Veillonella.id.2198	Simple mode	28	0.256568	0.152899	0.104883	1.29249	0.957801	1.74412
genus.Veillonella.id.2198	Mental retardation	Mental retardation	genus.Veillonella.id.2198	MR Egger	7	3.89802	3.26804	0.286471
genus.Veillonella.id.2198	Mental retardation	Mental retardation	genus.Veillonella.id.2198	Weighted median	7	-0.157838	0.209601	0.451426
genus.Veillonella.id.2198	Mental retardation	Mental retardation	genus.Veillonella.id.2198	Simple mode	7	-0.146342	0.286837	0.628137
genus.Veillonella.id.2198	Mental retardation	Mental retardation	genus.Veillonella.id.2198	Weighted mode	7	-0.148623	0.272605	0.605278
genus.Veillonella.id.2198	Cerebral plasy	Cerebral plasy	genus.Veillonella.id.2198	MR Egger	28	4.20878	3.2619	0.208309	67.2746	0.11253	40219.3
genus.Veillonella.id.2198	Cerebral plasy	Cerebral plasy	genus.Veillonella.id.2198	Weighted median	28	0.583077	0.270595	0.0311777	1.79154	1.05412	3.04482
genus.Veillonella.id.2198	Cerebral plasy	Cerebral plasy	genus.Veillonella.id.2198	Simple mode	28	0.861467	0.532915	0.117608	2.36663	0.83273	6.726
genus.Veillonella.id.2198	Cerebral plasy	Cerebral plasy	genus.Veillonella.id.2198	Weighted mode	28	0.753592	0.502344	0.145179	2.12462	0.793738	5.68702
genus.Victivallis.id.2256	Emotion behavioral disorder	Emotion behavioral disorder	genus.Victivallis.id.2256	Weighted median	41	-0.0750475	0.0342516	0.028447	0.927699	0.867465	0.992117
genus.Victivallis.id.2256	Emotion behavioral disorder	Emotion behavioral disorder	genus.Victivallis.id.2256	Weighted mode	41	-0.0805035	0.0766188	0.299702	0.922652	0.793996	1.07215
genus.Victivallis.id.2256	Emotion behavioral disorder	Emotion behavioral disorder	genus.Victivallis.id.2256	Simple mode	41	-0.0791066	0.0764731	0.307145	0.923941	0.795333	1.07335
genus.Victivallis.id.2256	Emotion behavioral disorder	Emotion behavioral disorder	genus.Victivallis.id.2256	MR Egger	41	0.131785	0.204086	0.522234	1.14086	0.764737	1.70198
genus.Victivallis.id.2256	Mental retardation	Mental retardation	genus.Victivallis.id.2256	MR Egger	41	-0.473045	0.314342	0.140413
genus.Victivallis.id.2256	Mental retardation	Mental retardation	genus.Victivallis.id.2256	Weighted median	41	0.0238298	0.0592056	0.687322
genus.Victivallis.id.2256	Mental retardation	Mental retardation	genus.Victivallis.id.2256	Simple mode	41	-0.264452	0.154855	0.0954364
genus.Victivallis.id.2256	Mental retardation	Mental retardation	genus.Victivallis.id.2256	Weighted mode	41	0.206791	0.149639	0.17466
order.Actinomycetales.id.420	Mental retardation	Mental retardation	order.Actinomycetales.id.420	MR Egger	4	-0.488367	0.388176	0.335332
order.Actinomycetales.id.420	Mental retardation	Mental retardation	order.Actinomycetales.id.420	Weighted median	4	-0.177717	0.229522	0.438758
order.Actinomycetales.id.420	Mental retardation	Mental retardation	order.Actinomycetales.id.420	Simple mode	4	-0.323022	0.355359	0.430366
order.Actinomycetales.id.420	Mental retardation	Mental retardation	order.Actinomycetales.id.420	Weighted mode	4	-0.314504	0.247073	0.292737
order.Actinomycetales.id.420	Cerebral plasy	Cerebral plasy	order.Actinomycetales.id.420	MR Egger	25	0.399378	0.749106	0.599051	1.4909	0.343396	6.47291
order.Actinomycetales.id.420	Cerebral plasy	Cerebral plasy	order.Actinomycetales.id.420	Weighted median	25	-0.822699	0.24184	0.000669347	0.439245	0.273431	0.70561
order.Actinomycetales.id.420	Cerebral plasy	Cerebral plasy	order.Actinomycetales.id.420	Simple mode	25	-0.824379	0.415745	0.0589369	0.438507	0.194128	0.990528
order.Actinomycetales.id.420	Cerebral plasy	Cerebral plasy	order.Actinomycetales.id.420	Weighted mode	25	-0.824379	0.487107	0.103514	0.438507	0.168789	1.13923
order.Bacillales.id.1674	Mental retardation	Mental retardation	order.Bacillales.id.1674	MR Egger	9	0.04558	0.34822	0.899541
order.Bacillales.id.1674	Mental retardation	Mental retardation	order.Bacillales.id.1674	Weighted median	9	0.0791648	0.110234	0.472662
order.Bacillales.id.1674	Mental retardation	Mental retardation	order.Bacillales.id.1674	Simple mode	9	0.129161	0.177243	0.486953
order.Bacillales.id.1674	Mental retardation	Mental retardation	order.Bacillales.id.1674	Weighted mode	9	0.129161	0.171621	0.473255
order.Bacteroidales.id.913	Mental retardation	Mental retardation	order.Bacteroidales.id.913	MR Egger	14	0.576775	0.598904	0.354529
order.Bacteroidales.id.913	Mental retardation	Mental retardation	order.Bacteroidales.id.913	Weighted median	14	-0.361934	0.241964	0.134702
order.Bacteroidales.id.913	Mental retardation	Mental retardation	order.Bacteroidales.id.913	Simple mode	14	-0.41118	0.424235	0.35012
order.Bacteroidales.id.913	Mental retardation	Mental retardation	order.Bacteroidales.id.913	Weighted mode	14	-0.478452	0.359995	0.206686
order.Bifidobacteriales.id.432	Mental retardation	Mental retardation	order.Bifidobacteriales.id.432	MR Egger	16	0.524728	0.54709	0.353768
order.Bifidobacteriales.id.432	Mental retardation	Mental retardation	order.Bifidobacteriales.id.432	Weighted median	16	-0.0421428	0.185888	0.820649
order.Bifidobacteriales.id.432	Mental retardation	Mental retardation	order.Bifidobacteriales.id.432	Simple mode	16	-0.254131	0.336919	0.462358
order.Bifidobacteriales.id.432	Mental retardation	Mental retardation	order.Bifidobacteriales.id.432	Weighted mode	16	-0.0410337	0.257661	0.875593
order.Burkholderiales.id.2874	ADHD	ADHD	order.Burkholderiales.id.2874	Weighted mode	91	0.848564	0.224709	0.000285256	2.33629	1.50401	3.62913
order.Burkholderiales.id.2874	ADHD	ADHD	order.Burkholderiales.id.2874	Simple mode	91	0.86872	0.246272	0.000662723	2.38386	1.47112	3.86288
order.Burkholderiales.id.2874	ADHD	ADHD	order.Burkholderiales.id.2874	Weighted median	91	0.16372	0.0929436	0.0781547	1.17788	0.981719	1.41325
order.Burkholderiales.id.2874	ADHD	ADHD	order.Burkholderiales.id.2874	MR Egger	91	-0.0779002	0.418313	0.852692	0.925057	0.407468	2.10012
order.Burkholderiales.id.2874	Emotion behavioral disorder	Emotion behavioral disorder	order.Burkholderiales.id.2874	Weighted median	12	0.304783	0.226159	0.17777	1.35633	0.870674	2.11288
order.Burkholderiales.id.2874	Emotion behavioral disorder	Emotion behavioral disorder	order.Burkholderiales.id.2874	MR Egger	12	0.599026	0.487194	0.247012	1.82035	0.70056	4.73001
order.Burkholderiales.id.2874	Emotion behavioral disorder	Emotion behavioral disorder	order.Burkholderiales.id.2874	Simple mode	12	-0.134053	0.42143	0.756373	0.874544	0.382872	1.99761
order.Burkholderiales.id.2874	Emotion behavioral disorder	Emotion behavioral disorder	order.Burkholderiales.id.2874	Weighted mode	12	-0.10126	0.399436	0.804552	0.903698	0.413064	1.97711
order.Burkholderiales.id.2874	Mental retardation	Mental retardation	order.Burkholderiales.id.2874	MR Egger	12	0.599026	0.487194	0.247012
order.Burkholderiales.id.2874	Mental retardation	Mental retardation	order.Burkholderiales.id.2874	Weighted median	12	0.304783	0.226159	0.17777
order.Burkholderiales.id.2874	Mental retardation	Mental retardation	order.Burkholderiales.id.2874	Simple mode	12	-0.134053	0.42143	0.756373
order.Burkholderiales.id.2874	Mental retardation	Mental retardation	order.Burkholderiales.id.2874	Weighted mode	12	-0.10126	0.399436	0.804552
order.Clostridiales.id.1863	Mental retardation	Mental retardation	order.Clostridiales.id.1863	MR Egger	17	1.24906	0.604751	0.0566126
order.Clostridiales.id.1863	Mental retardation	Mental retardation	order.Clostridiales.id.1863	Weighted median	17	-0.00788947	0.211153	0.970195
order.Clostridiales.id.1863	Mental retardation	Mental retardation	order.Clostridiales.id.1863	Simple mode	17	-0.133341	0.324345	0.686447
order.Clostridiales.id.1863	Mental retardation	Mental retardation	order.Clostridiales.id.1863	Weighted mode	17	-0.0868027	0.304698	0.779389
order.Coriobacteriales.id.810	Emotion behavioral disorder	Emotion behavioral disorder	order.Coriobacteriales.id.810	Weighted median	16	-0.389347	0.190089	0.040537	0.677499	0.466768	0.983367
order.Coriobacteriales.id.810	Emotion behavioral disorder	Emotion behavioral disorder	order.Coriobacteriales.id.810	Simple mode	16	-0.375376	0.347858	0.297586	0.687031	0.347435	1.35856
order.Coriobacteriales.id.810	Emotion behavioral disorder	Emotion behavioral disorder	order.Coriobacteriales.id.810	Weighted mode	16	-0.263855	0.291378	0.379493	0.768085	0.433894	1.35967
order.Coriobacteriales.id.810	Emotion behavioral disorder	Emotion behavioral disorder	order.Coriobacteriales.id.810	MR Egger	16	-0.176948	0.343019	0.614007	0.837824	0.427729	1.64111
order.Coriobacteriales.id.810	Mental retardation	Mental retardation	order.Coriobacteriales.id.810	MR Egger	16	-0.176948	0.343019	0.614007
order.Coriobacteriales.id.810	Mental retardation	Mental retardation	order.Coriobacteriales.id.810	Weighted median	16	-0.389347	0.190089	0.040537
order.Coriobacteriales.id.810	Mental retardation	Mental retardation	order.Coriobacteriales.id.810	Simple mode	16	-0.375376	0.347858	0.297586
order.Coriobacteriales.id.810	Mental retardation	Mental retardation	order.Coriobacteriales.id.810	Weighted mode	16	-0.263855	0.291378	0.379493
order.Desulfovibrionales.id.3156	Mental retardation	Mental retardation	order.Desulfovibrionales.id.3156	MR Egger	12	0.740733	0.707693	0.319884
order.Desulfovibrionales.id.3156	Mental retardation	Mental retardation	order.Desulfovibrionales.id.3156	Weighted median	12	-0.0946163	0.214212	0.65871
order.Desulfovibrionales.id.3156	Mental retardation	Mental retardation	order.Desulfovibrionales.id.3156	Simple mode	12	-0.121631	0.336679	0.724744
order.Desulfovibrionales.id.3156	Mental retardation	Mental retardation	order.Desulfovibrionales.id.3156	Weighted mode	12	-0.127072	0.35273	0.725481
order.Enterobacteriales.id.3468	Anxiety neurosis	Anxiety neurosis	order.Enterobacteriales.id.3468	Simple mode	18	-0.36228	0.142661	0.021164	0.696087	0.526294	0.920659
order.Enterobacteriales.id.3468	Anxiety neurosis	Anxiety neurosis	order.Enterobacteriales.id.3468	Weighted mode	18	-0.360013	0.147224	0.0256556	0.697667	0.522791	0.93104
order.Enterobacteriales.id.3468	Anxiety neurosis	Anxiety neurosis	order.Enterobacteriales.id.3468	Weighted median	18	-0.125762	0.0631425	0.0464025	0.881825	0.779174	0.998
order.Enterobacteriales.id.3468	Anxiety neurosis	Anxiety neurosis	order.Enterobacteriales.id.3468	MR Egger	18	-0.0191939	0.249974	0.939748	0.980989	0.60101	1.6012
order.Enterobacteriales.id.3468	Mental retardation	Mental retardation	order.Enterobacteriales.id.3468	MR Egger	11	0.948112	0.748972	0.23734
order.Enterobacteriales.id.3468	Mental retardation	Mental retardation	order.Enterobacteriales.id.3468	Weighted median	11	-0.0905952	0.216912	0.676197
order.Enterobacteriales.id.3468	Mental retardation	Mental retardation	order.Enterobacteriales.id.3468	Simple mode	11	-0.279551	0.334033	0.422201
order.Enterobacteriales.id.3468	Mental retardation	Mental retardation	order.Enterobacteriales.id.3468	Weighted mode	11	-0.21604	0.342496	0.54233
order.Erysipelotrichales.id.2148	ADHD	ADHD	order.Erysipelotrichales.id.2148	Weighted median	60	-0.632507	0.107007	3.4e-09	0.531258	0.430744	0.655227
order.Erysipelotrichales.id.2148	ADHD	ADHD	order.Erysipelotrichales.id.2148	Weighted mode	60	-0.597402	0.231025	0.0122021	0.550239	0.349864	0.865374
order.Erysipelotrichales.id.2148	ADHD	ADHD	order.Erysipelotrichales.id.2148	Simple mode	60	-0.60576	0.240073	0.0143428	0.54566	0.340853	0.873527
order.Erysipelotrichales.id.2148	ADHD	ADHD	order.Erysipelotrichales.id.2148	MR Egger	60	0.975972	0.436465	0.0292082	2.65374	1.12806	6.24289
order.Erysipelotrichales.id.2148	Mental retardation	Mental retardation	order.Erysipelotrichales.id.2148	MR Egger	13	-0.754109	0.727784	0.322364
order.Erysipelotrichales.id.2148	Mental retardation	Mental retardation	order.Erysipelotrichales.id.2148	Weighted median	13	0.102574	0.221733	0.643649
order.Erysipelotrichales.id.2148	Mental retardation	Mental retardation	order.Erysipelotrichales.id.2148	Simple mode	13	-0.233131	0.367533	0.537783
order.Erysipelotrichales.id.2148	Mental retardation	Mental retardation	order.Erysipelotrichales.id.2148	Weighted mode	13	-0.250308	0.385516	0.52839
order.Gastranaerophilales.id.1591	Autism	Autism	order.Gastranaerophilales.id.1591	MR Egger	57	3.18744	0.352966	1.89e-12	24.2263	12.1293	48.388
order.Gastranaerophilales.id.1591	Autism	Autism	order.Gastranaerophilales.id.1591	Weighted median	57	0.916664	0.136594	1.93e-11	2.50093	1.91351	3.26869
order.Gastranaerophilales.id.1591	Autism	Autism	order.Gastranaerophilales.id.1591	Weighted mode	57	0.929187	0.224827	0.000120909	2.53245	1.62991	3.93475
order.Gastranaerophilales.id.1591	Autism	Autism	order.Gastranaerophilales.id.1591	Simple mode	57	0.918864	0.275318	0.0015071	2.50644	1.46117	4.29945
order.Gastranaerophilales.id.1591	Mental retardation	Mental retardation	order.Gastranaerophilales.id.1591	MR Egger	12	0.262343	0.316145	0.426007
order.Gastranaerophilales.id.1591	Mental retardation	Mental retardation	order.Gastranaerophilales.id.1591	Weighted median	12	0.0200345	0.127832	0.875462
order.Gastranaerophilales.id.1591	Mental retardation	Mental retardation	order.Gastranaerophilales.id.1591	Simple mode	12	0.0450299	0.19724	0.823602
order.Gastranaerophilales.id.1591	Mental retardation	Mental retardation	order.Gastranaerophilales.id.1591	Weighted mode	12	0.0384641	0.172924	0.828053
order.Lactobacillales.id.1800	Autism	Autism	order.Lactobacillales.id.1800	Weighted median	73	-0.557245	0.201672	0.00572523	0.572785	0.385767	0.85047
order.Lactobacillales.id.1800	Autism	Autism	order.Lactobacillales.id.1800	Simple mode	73	-0.695649	0.473679	0.146294	0.498751	0.197097	1.26208
order.Lactobacillales.id.1800	Autism	Autism	order.Lactobacillales.id.1800	Weighted mode	73	-0.633479	0.516489	0.224003	0.530742	0.192859	1.46059
order.Lactobacillales.id.1800	Autism	Autism	order.Lactobacillales.id.1800	MR Egger	73	-0.632139	0.528134	0.235315	0.531454	0.188759	1.49631
order.Lactobacillales.id.1800	Mental retardation	Mental retardation	order.Lactobacillales.id.1800	MR Egger	19	0.491259	0.30906	0.130365
order.Lactobacillales.id.1800	Mental retardation	Mental retardation	order.Lactobacillales.id.1800	Weighted median	19	0.16231	0.173609	0.349833
order.Lactobacillales.id.1800	Mental retardation	Mental retardation	order.Lactobacillales.id.1800	Simple mode	19	0.0516047	0.290377	0.860931
order.Lactobacillales.id.1800	Mental retardation	Mental retardation	order.Lactobacillales.id.1800	Weighted mode	19	0.107142	0.287915	0.71414
order.Methanobacteriales.id.120	ADHD	ADHD	order.Methanobacteriales.id.120	MR Egger	62	-0.421251	0.154067	0.00820745	0.656225	0.485186	0.88756
order.Methanobacteriales.id.120	ADHD	ADHD	order.Methanobacteriales.id.120	Weighted median	62	-0.0486829	0.0628236	0.438391	0.952483	0.842133	1.07729
order.Methanobacteriales.id.120	ADHD	ADHD	order.Methanobacteriales.id.120	Weighted mode	62	0.0413813	0.125992	0.743702	1.04225	0.814188	1.33419
order.Methanobacteriales.id.120	ADHD	ADHD	order.Methanobacteriales.id.120	Simple mode	62	-0.035234	0.13762	0.798793	0.965379	0.737146	1.26428
order.Methanobacteriales.id.120	Anxiety neurosis	Anxiety neurosis	order.Methanobacteriales.id.120	Weighted median	62	-0.0749585	0.0202005	0.000206662	0.927782	0.891766	0.965252
order.Methanobacteriales.id.120	Anxiety neurosis	Anxiety neurosis	order.Methanobacteriales.id.120	MR Egger	62	-0.18505	0.0500114	0.000469841	0.831063	0.753465	0.916652
order.Methanobacteriales.id.120	Anxiety neurosis	Anxiety neurosis	order.Methanobacteriales.id.120	Weighted mode	62	-0.108629	0.0413858	0.0109424	0.897063	0.82717	0.972862
order.Methanobacteriales.id.120	Anxiety neurosis	Anxiety neurosis	order.Methanobacteriales.id.120	Simple mode	62	-0.0770314	0.0458941	0.0983735	0.925861	0.846213	1.013
order.Methanobacteriales.id.120	Mental retardation	Mental retardation	order.Methanobacteriales.id.120	MR Egger	11	0.0999714	0.316159	0.759057
order.Methanobacteriales.id.120	Mental retardation	Mental retardation	order.Methanobacteriales.id.120	Weighted median	11	0.0552431	0.109317	0.613313
order.Methanobacteriales.id.120	Mental retardation	Mental retardation	order.Methanobacteriales.id.120	Simple mode	11	0.099201	0.196035	0.623799
order.Methanobacteriales.id.120	Mental retardation	Mental retardation	order.Methanobacteriales.id.120	Weighted mode	11	0.099201	0.19727	0.625946
order.MollicutesRF9.id.11579	Mental retardation	Mental retardation	order.MollicutesRF9.id.11579	MR Egger	14	0.443109	0.371357	0.255843
order.MollicutesRF9.id.11579	Mental retardation	Mental retardation	order.MollicutesRF9.id.11579	Weighted median	14	0.031868	0.169267	0.850664
order.MollicutesRF9.id.11579	Mental retardation	Mental retardation	order.MollicutesRF9.id.11579	Simple mode	14	-0.000285048	0.317372	0.999297
order.MollicutesRF9.id.11579	Mental retardation	Mental retardation	order.MollicutesRF9.id.11579	Weighted mode	14	0.391375	0.278687	0.183652
order.NB1n.id.3953	ADHD	ADHD	order.NB1n.id.3953	Weighted median	53	-0.0256729	0.062676	0.682091	0.974654	0.861985	1.10205
order.NB1n.id.3953	ADHD	ADHD	order.NB1n.id.3953	Simple mode	53	0.016525	0.122978	0.893626	1.01666	0.798905	1.29377
order.NB1n.id.3953	ADHD	ADHD	order.NB1n.id.3953	MR Egger	53	0.023651	0.232748	0.91946	1.02393	0.648862	1.61581
order.NB1n.id.3953	ADHD	ADHD	order.NB1n.id.3953	Weighted mode	53	0.0128194	0.132252	0.923153	1.0129	0.781614	1.31263
order.NB1n.id.3953	Mental retardation	Mental retardation	order.NB1n.id.3953	MR Egger	15	0.402932	0.355712	0.27778
order.NB1n.id.3953	Mental retardation	Mental retardation	order.NB1n.id.3953	Weighted median	15	-0.00184042	0.105188	0.986041
order.NB1n.id.3953	Mental retardation	Mental retardation	order.NB1n.id.3953	Simple mode	15	-0.0347861	0.177141	0.847139
order.NB1n.id.3953	Mental retardation	Mental retardation	order.NB1n.id.3953	Weighted mode	15	-0.0347861	0.179078	0.84877
order.Pasteurellales.id.3688	Mental retardation	Mental retardation	order.Pasteurellales.id.3688	MR Egger	17	-0.11269	0.241443	0.647397
order.Pasteurellales.id.3688	Mental retardation	Mental retardation	order.Pasteurellales.id.3688	Weighted median	17	-0.0202827	0.136588	0.881952
order.Pasteurellales.id.3688	Mental retardation	Mental retardation	order.Pasteurellales.id.3688	Simple mode	17	0.0500398	0.221853	0.824404
order.Pasteurellales.id.3688	Mental retardation	Mental retardation	order.Pasteurellales.id.3688	Weighted mode	17	-0.0184526	0.184039	0.92138
order.Rhodospirillales.id.2667	Anxiety neurosis	Anxiety neurosis	order.Rhodospirillales.id.2667	Weighted median	66	0.132146	0.0238003	2.82e-08	1.14128	1.08926	1.19578
order.Rhodospirillales.id.2667	Anxiety neurosis	Anxiety neurosis	order.Rhodospirillales.id.2667	Weighted mode	66	0.189675	0.0561371	0.00123449	1.20886	1.0829	1.34946
order.Rhodospirillales.id.2667	Anxiety neurosis	Anxiety neurosis	order.Rhodospirillales.id.2667	Simple mode	66	0.189675	0.0587851	0.00196323	1.20886	1.0773	1.35648
order.Rhodospirillales.id.2667	Anxiety neurosis	Anxiety neurosis	order.Rhodospirillales.id.2667	MR Egger	66	0.132495	0.0764966	0.0880836	1.14167	0.982713	1.32635
order.Rhodospirillales.id.2667	Mental retardation	Mental retardation	order.Rhodospirillales.id.2667	MR Egger	14	-0.0626296	0.417593	0.883274
order.Rhodospirillales.id.2667	Mental retardation	Mental retardation	order.Rhodospirillales.id.2667	Weighted median	14	0.0994577	0.15127	0.51087
order.Rhodospirillales.id.2667	Mental retardation	Mental retardation	order.Rhodospirillales.id.2667	Simple mode	14	0.0986463	0.236284	0.683132
order.Rhodospirillales.id.2667	Mental retardation	Mental retardation	order.Rhodospirillales.id.2667	Weighted mode	14	0.0776897	0.205478	0.711463
order.Selenomonadales.id.2165	Mental retardation	Mental retardation	order.Selenomonadales.id.2165	MR Egger	13	-1.26934	0.55793	0.0439138
order.Selenomonadales.id.2165	Mental retardation	Mental retardation	order.Selenomonadales.id.2165	Weighted median	13	0.0714292	0.229792	0.75592
order.Selenomonadales.id.2165	Mental retardation	Mental retardation	order.Selenomonadales.id.2165	Simple mode	13	0.217957	0.405159	0.600443
order.Selenomonadales.id.2165	Mental retardation	Mental retardation	order.Selenomonadales.id.2165	Weighted mode	13	-0.120375	0.389456	0.762556
order.Verrucomicrobiales.id.4030	Mental retardation	Mental retardation	order.Verrucomicrobiales.id.4030	MR Egger	12	0.565332	0.474374	0.260877
order.Verrucomicrobiales.id.4030	Mental retardation	Mental retardation	order.Verrucomicrobiales.id.4030	Weighted median	12	-0.0953472	0.189002	0.613927
order.Verrucomicrobiales.id.4030	Mental retardation	Mental retardation	order.Verrucomicrobiales.id.4030	Simple mode	12	-0.133548	0.357756	0.716024
order.Verrucomicrobiales.id.4030	Mental retardation	Mental retardation	order.Verrucomicrobiales.id.4030	Weighted mode	12	-0.139053	0.363709	0.709509
order.Victivallales.id.2254	Mental retardation	Mental retardation	order.Victivallales.id.2254	MR Egger	10	0.40103	0.367217	0.306592
order.Victivallales.id.2254	Mental retardation	Mental retardation	order.Victivallales.id.2254	Weighted median	10	0.00800519	0.128612	0.950369
order.Victivallales.id.2254	Mental retardation	Mental retardation	order.Victivallales.id.2254	Simple mode	10	0.0727727	0.202871	0.72808
order.Victivallales.id.2254	Mental retardation	Mental retardation	order.Victivallales.id.2254	Weighted mode	10	0.0589793	0.193781	0.767774
phylum.Actinobacteria.id.400	Mental retardation	Mental retardation	phylum.Actinobacteria.id.400	MR Egger	15	-0.284109	0.719043	0.699161
phylum.Actinobacteria.id.400	Mental retardation	Mental retardation	phylum.Actinobacteria.id.400	Weighted median	15	0.145969	0.216435	0.500041
phylum.Actinobacteria.id.400	Mental retardation	Mental retardation	phylum.Actinobacteria.id.400	Simple mode	15	0.10939	0.437386	0.806143
phylum.Actinobacteria.id.400	Mental retardation	Mental retardation	phylum.Actinobacteria.id.400	Weighted mode	15	-0.00516757	0.37355	0.989158
phylum.Bacteroidetes.id.905	ADHD	ADHD	phylum.Bacteroidetes.id.905	Weighted median	128	0.309811	0.0716146	1.52e-05	1.36317	1.18465	1.56859
phylum.Bacteroidetes.id.905	ADHD	ADHD	phylum.Bacteroidetes.id.905	Weighted mode	128	0.287526	0.181118	0.114885	1.33313	0.93476	1.90126
phylum.Bacteroidetes.id.905	ADHD	ADHD	phylum.Bacteroidetes.id.905	Simple mode	128	0.287526	0.194599	0.142008	1.33313	0.910386	1.95217
phylum.Bacteroidetes.id.905	ADHD	ADHD	phylum.Bacteroidetes.id.905	MR Egger	128	0.0607857	0.163088	0.709986	1.06267	0.771925	1.46293
phylum.Bacteroidetes.id.905	Mental retardation	Mental retardation	phylum.Bacteroidetes.id.905	MR Egger	12	0.39412	0.611571	0.533793
phylum.Bacteroidetes.id.905	Mental retardation	Mental retardation	phylum.Bacteroidetes.id.905	Weighted median	12	-0.0526145	0.261661	0.840637
phylum.Bacteroidetes.id.905	Mental retardation	Mental retardation	phylum.Bacteroidetes.id.905	Simple mode	12	-0.227277	0.429674	0.607347
phylum.Bacteroidetes.id.905	Mental retardation	Mental retardation	phylum.Bacteroidetes.id.905	Weighted mode	12	-0.306462	0.38624	0.444295
phylum.Cyanobacteria.id.1500	Anxiety neurosis	Anxiety neurosis	phylum.Cyanobacteria.id.1500	Weighted median	70	0.0530042	0.0195297	0.00664703	1.05443	1.01483	1.09558
phylum.Cyanobacteria.id.1500	Anxiety neurosis	Anxiety neurosis	phylum.Cyanobacteria.id.1500	Simple mode	70	0.0513555	0.0398368	0.201652	1.0527	0.973629	1.13819
phylum.Cyanobacteria.id.1500	Anxiety neurosis	Anxiety neurosis	phylum.Cyanobacteria.id.1500	Weighted mode	70	0.0521928	0.042873	0.227606	1.05358	0.968663	1.14594
phylum.Cyanobacteria.id.1500	Anxiety neurosis	Anxiety neurosis	phylum.Cyanobacteria.id.1500	MR Egger	70	0.102024	0.087061	0.245342	1.10741	0.933685	1.31346
phylum.Cyanobacteria.id.1500	Emotion behavioral disorder	Emotion behavioral disorder	phylum.Cyanobacteria.id.1500	Weighted median	70	0.317756	0.0412067	1.25e-14	1.37404	1.26743	1.48962
phylum.Cyanobacteria.id.1500	Emotion behavioral disorder	Emotion behavioral disorder	phylum.Cyanobacteria.id.1500	MR Egger	70	0.758652	0.170721	3.34e-05	2.1354	1.52812	2.984
phylum.Cyanobacteria.id.1500	Emotion behavioral disorder	Emotion behavioral disorder	phylum.Cyanobacteria.id.1500	Weighted mode	70	0.365112	0.0849427	5.54e-05	1.44068	1.21972	1.70165
phylum.Cyanobacteria.id.1500	Emotion behavioral disorder	Emotion behavioral disorder	phylum.Cyanobacteria.id.1500	Simple mode	70	0.365112	0.0971743	0.00035549	1.44068	1.19083	1.74294
phylum.Cyanobacteria.id.1500	Mental retardation	Mental retardation	phylum.Cyanobacteria.id.1500	MR Egger	10	0.381987	0.432796	0.403191
phylum.Cyanobacteria.id.1500	Mental retardation	Mental retardation	phylum.Cyanobacteria.id.1500	Weighted median	10	0.0510206	0.155817	0.743335
phylum.Cyanobacteria.id.1500	Mental retardation	Mental retardation	phylum.Cyanobacteria.id.1500	Simple mode	10	0.291747	0.272785	0.312682
phylum.Cyanobacteria.id.1500	Mental retardation	Mental retardation	phylum.Cyanobacteria.id.1500	Weighted mode	10	0.0994513	0.223017	0.666178
phylum.Euryarchaeota.id.55	Anxiety neurosis	Anxiety neurosis	phylum.Euryarchaeota.id.55	Weighted median	51	-0.0738641	0.0211163	0.000468825	0.928798	0.891141	0.968046
phylum.Euryarchaeota.id.55	Anxiety neurosis	Anxiety neurosis	phylum.Euryarchaeota.id.55	MR Egger	51	-0.211537	0.0587957	0.000745568	0.80934	0.721245	0.908194
phylum.Euryarchaeota.id.55	Anxiety neurosis	Anxiety neurosis	phylum.Euryarchaeota.id.55	Weighted mode	51	-0.099169	0.0433765	0.0265123	0.90559	0.83178	0.985949
phylum.Euryarchaeota.id.55	Anxiety neurosis	Anxiety neurosis	phylum.Euryarchaeota.id.55	Simple mode	51	-0.0840932	0.0440583	0.0620517	0.919346	0.843287	1.00226
phylum.Euryarchaeota.id.55	Mental retardation	Mental retardation	phylum.Euryarchaeota.id.55	MR Egger	11	0.138911	0.36668	0.713593
phylum.Euryarchaeota.id.55	Mental retardation	Mental retardation	phylum.Euryarchaeota.id.55	Weighted median	11	0.0504232	0.116813	0.665991
phylum.Euryarchaeota.id.55	Mental retardation	Mental retardation	phylum.Euryarchaeota.id.55	Simple mode	11	0.0959155	0.202771	0.646351
phylum.Euryarchaeota.id.55	Mental retardation	Mental retardation	phylum.Euryarchaeota.id.55	Weighted mode	11	0.104254	0.199791	0.613159
phylum.Firmicutes.id.1672	Mental retardation	Mental retardation	phylum.Firmicutes.id.1672	MR Egger	17	0.496939	0.369341	0.198459
phylum.Firmicutes.id.1672	Mental retardation	Mental retardation	phylum.Firmicutes.id.1672	Weighted median	17	0.251617	0.182266	0.167435
phylum.Firmicutes.id.1672	Mental retardation	Mental retardation	phylum.Firmicutes.id.1672	Simple mode	17	0.226669	0.309757	0.474895
phylum.Firmicutes.id.1672	Mental retardation	Mental retardation	phylum.Firmicutes.id.1672	Weighted mode	17	0.458317	0.271459	0.110736
phylum.Lentisphaerae.id.2238	Mental retardation	Mental retardation	phylum.Lentisphaerae.id.2238	MR Egger	11	0.444176	0.36551	0.255198
phylum.Lentisphaerae.id.2238	Mental retardation	Mental retardation	phylum.Lentisphaerae.id.2238	Weighted median	11	0.0502002	0.12264	0.682299
phylum.Lentisphaerae.id.2238	Mental retardation	Mental retardation	phylum.Lentisphaerae.id.2238	Simple mode	11	0.119938	0.208194	0.577293
phylum.Lentisphaerae.id.2238	Mental retardation	Mental retardation	phylum.Lentisphaerae.id.2238	Weighted mode	11	0.113353	0.194474	0.572891
phylum.Proteobacteria.id.2375	Autism	Autism	phylum.Proteobacteria.id.2375	Weighted median	77	1.73505	0.214222	5.53e-16	5.66924	3.72542	8.62728
phylum.Proteobacteria.id.2375	Autism	Autism	phylum.Proteobacteria.id.2375	Simple mode	77	1.76892	0.47088	0.000335533	5.8645	2.33029	14.7588
phylum.Proteobacteria.id.2375	Autism	Autism	phylum.Proteobacteria.id.2375	Weighted mode	77	1.76892	0.531171	0.00134111	5.8645	2.07056	16.6101
phylum.Proteobacteria.id.2375	Autism	Autism	phylum.Proteobacteria.id.2375	MR Egger	77	-2.0243	0.767227	0.0101225	0.132086	0.0293617	0.594202
phylum.Proteobacteria.id.2375	Mental retardation	Mental retardation	phylum.Proteobacteria.id.2375	MR Egger	14	-0.724285	0.427617	0.116083
phylum.Proteobacteria.id.2375	Mental retardation	Mental retardation	phylum.Proteobacteria.id.2375	Weighted median	14	0.0324845	0.214052	0.879376
phylum.Proteobacteria.id.2375	Mental retardation	Mental retardation	phylum.Proteobacteria.id.2375	Simple mode	14	0.205829	0.354097	0.570994
phylum.Proteobacteria.id.2375	Mental retardation	Mental retardation	phylum.Proteobacteria.id.2375	Weighted mode	14	0.105391	0.348552	0.767155
phylum.Tenericutes.id.3919	Mental retardation	Mental retardation	phylum.Tenericutes.id.3919	MR Egger	12	0.624877	0.451542	0.196503
phylum.Tenericutes.id.3919	Mental retardation	Mental retardation	phylum.Tenericutes.id.3919	Weighted median	12	0.104636	0.181703	0.56471
phylum.Tenericutes.id.3919	Mental retardation	Mental retardation	phylum.Tenericutes.id.3919	Simple mode	12	0.00847739	0.346034	0.980894
phylum.Tenericutes.id.3919	Mental retardation	Mental retardation	phylum.Tenericutes.id.3919	Weighted mode	12	-0.0226505	0.322901	0.945336
phylum.Verrucomicrobia.id.3982	ADHD	ADHD	phylum.Verrucomicrobia.id.3982	Weighted median	69	0.311009	0.0924008	0.000763028	1.3648	1.13872	1.63577
phylum.Verrucomicrobia.id.3982	ADHD	ADHD	phylum.Verrucomicrobia.id.3982	Weighted mode	69	0.312978	0.215878	0.151714	1.36749	0.895706	2.08777
phylum.Verrucomicrobia.id.3982	ADHD	ADHD	phylum.Verrucomicrobia.id.3982	Simple mode	69	0.312978	0.220647	0.160625	1.36749	0.887373	2.10738
phylum.Verrucomicrobia.id.3982	ADHD	ADHD	phylum.Verrucomicrobia.id.3982	MR Egger	69	0.0737875	0.272919	0.787712	1.07658	0.630568	1.83806
phylum.Verrucomicrobia.id.3982	Anxiety neurosis	Anxiety neurosis	phylum.Verrucomicrobia.id.3982	Weighted median	69	0.0568596	0.0301039	0.0589214	1.05851	0.997858	1.12284
phylum.Verrucomicrobia.id.3982	Anxiety neurosis	Anxiety neurosis	phylum.Verrucomicrobia.id.3982	Weighted mode	69	0.0856289	0.0667384	0.203829	1.0894	0.955827	1.24164
phylum.Verrucomicrobia.id.3982	Anxiety neurosis	Anxiety neurosis	phylum.Verrucomicrobia.id.3982	MR Egger	69	0.0972403	0.0884237	0.275395	1.10213	0.926751	1.31069
phylum.Verrucomicrobia.id.3982	Anxiety neurosis	Anxiety neurosis	phylum.Verrucomicrobia.id.3982	Simple mode	69	0.0266207	0.0669887	0.692324	1.02698	0.900615	1.17107
phylum.Verrucomicrobia.id.3982	Mental retardation	Mental retardation	phylum.Verrucomicrobia.id.3982	MR Egger	12	0.226892	0.348303	0.529459
phylum.Verrucomicrobia.id.3982	Mental retardation	Mental retardation	phylum.Verrucomicrobia.id.3982	Weighted median	12	0.17073	0.200319	0.394053
phylum.Verrucomicrobia.id.3982	Mental retardation	Mental retardation	phylum.Verrucomicrobia.id.3982	Simple mode	12	0.0155406	0.321931	0.962364
phylum.Verrucomicrobia.id.3982	Mental retardation	Mental retardation	phylum.Verrucomicrobia.id.3982	Weighted mode	12	-0.0510285	0.309626	0.872086
phylum.Verrucomicrobia.id.3982	Cerebral plasy	Cerebral plasy	phylum.Verrucomicrobia.id.3982	MR Egger	69	-2.06445	0.591087	0.000851921	0.126888	0.0398362	0.404171
phylum.Verrucomicrobia.id.3982	Cerebral plasy	Cerebral plasy	phylum.Verrucomicrobia.id.3982	Weighted median	69	-1.51881	0.211426	6.79e-13	0.218971	0.144683	0.331403
phylum.Verrucomicrobia.id.3982	Cerebral plasy	Cerebral plasy	phylum.Verrucomicrobia.id.3982	Simple mode	69	-1.59933	0.529428	0.0035496	0.202033	0.0715753	0.57027
phylum.Verrucomicrobia.id.3982	Cerebral plasy	Cerebral plasy	phylum.Verrucomicrobia.id.3982	Weighted mode	69	-1.6097	0.532723	0.00354149	0.199948	0.0703807	0.568042
