# Supplementary material for: Associations between gut microbiota and adverse neurodevelopmental outcomes in preterm infants: a two-sample Mendelian randomization study
Source: Front Neurosci. 2024 Feb 14;18:1344125. doi: 10.3389/fnins.2024.1344125 (PMC10899413; doi:10.3389/fnins.2024.1344125)
Supplement: Supplementary file 1 [file Data_Sheet_1.zip › supplementary/Supplementary Table S2.xlsx]

## Sheet: Sheet1
id.exposure	id.outcome	outcome	exposure	method	Q	Q_df	Q_pval
order.Gastranaerophilales.id.1591	ADHD	ADHD	order.Gastranaerophilales.id.1591	Inverse variance weighted	19.1697	11	0.058115
genus.unknowngenus.id.1000001215	ADHD	ADHD	genus.unknowngenus.id.1000001215	Inverse variance weighted	19.1697	11	0.058115
family.unknownfamily.id.1000001214	ADHD	ADHD	family.unknownfamily.id.1000001214	Inverse variance weighted	19.1697	11	0.058115
genus.Methanobrevibacter.id.123	ADHD	ADHD	genus.Methanobrevibacter.id.123	Inverse variance weighted	36.9493	25	0.0583791
genus.Sutterella.id.2896	ADHD	ADHD	genus.Sutterella.id.2896	Inverse variance weighted	19.0169	11	0.0607914
genus.Ruminiclostridium6.id.11356	ADHD	ADHD	genus.Ruminiclostridium6.id.11356	Inverse variance weighted	24.2449	15	0.0610495
genus.Dorea.id.1997	ADHD	ADHD	genus.Dorea.id.1997	MR Egger	36.6528	25	0.0622621
order.Bifidobacteriales.id.432	ADHD	ADHD	order.Bifidobacteriales.id.432	MR Egger	22.4486	14	0.0698541
family.Bifidobacteriaceae.id.433	ADHD	ADHD	family.Bifidobacteriaceae.id.433	MR Egger	22.4486	14	0.0698541
genus.Escherichia.Shigella.id.3504	ADHD	ADHD	genus.Escherichia.Shigella.id.3504	MR Egger	29.872	20	0.0719552
class.Melainabacteria.id.1589	ADHD	ADHD	class.Melainabacteria.id.1589	MR Egger	18.3862	11	0.0730403
genus.Roseburia.id.2012	ADHD	ADHD	genus.Roseburia.id.2012	MR Egger	22.2566	14	0.0734928
genus..Eubacteriumcoprostanoligenesgroup.id.11375	ADHD	ADHD	genus..Eubacteriumcoprostanoligenesgroup.id.11375	MR Egger	18.3315	11	0.0742002
genus.Dorea.id.1997	ADHD	ADHD	genus.Dorea.id.1997	Inverse variance weighted	36.9562	26	0.0754354
genus.Butyricicoccus.id.2055	ADHD	ADHD	genus.Butyricicoccus.id.2055	MR Egger	12.8339	7	0.076259
genus.Desulfovibrio.id.3173	ADHD	ADHD	genus.Desulfovibrio.id.3173	Inverse variance weighted	30.8235	21	0.0766456
genus.Faecalibacterium.id.2057	ADHD	ADHD	genus.Faecalibacterium.id.2057	Inverse variance weighted	31.9373	22	0.0784704
genus.Intestinimonas.id.2062	ADHD	ADHD	genus.Intestinimonas.id.2062	MR Egger	24.473	16	0.0796709
family.Rikenellaceae.id.967	ADHD	ADHD	family.Rikenellaceae.id.967	MR Egger	24.429	16	0.0805448
order.Bifidobacteriales.id.432	ADHD	ADHD	order.Bifidobacteriales.id.432	Inverse variance weighted	23.1479	15	0.0810496
family.Bifidobacteriaceae.id.433	ADHD	ADHD	family.Bifidobacteriaceae.id.433	Inverse variance weighted	23.1479	15	0.0810496
class.Melainabacteria.id.1589	ADHD	ADHD	class.Melainabacteria.id.1589	Inverse variance weighted	19.2634	12	0.0823664
genus.Tyzzerella3.id.11335	ADHD	ADHD	genus.Tyzzerella3.id.11335	MR Egger	17.9451	11	0.0828627
genus.Eisenbergiella.id.11304	ADHD	ADHD	genus.Eisenbergiella.id.11304	Inverse variance weighted	17.932	11	0.0831724
genus.Eisenbergiella.id.11304	ADHD	ADHD	genus.Eisenbergiella.id.11304	MR Egger	16.561	10	0.0846602
class.Betaproteobacteria.id.2867	ADHD	ADHD	class.Betaproteobacteria.id.2867	Inverse variance weighted	19.0654	12	0.0869627
genus.Desulfovibrio.id.3173	ADHD	ADHD	genus.Desulfovibrio.id.3173	MR Egger	28.9614	20	0.0885228
genus.Escherichia.Shigella.id.3504	ADHD	ADHD	genus.Escherichia.Shigella.id.3504	Inverse variance weighted	30.034	21	0.0913078
family.Rikenellaceae.id.967	ADHD	ADHD	family.Rikenellaceae.id.967	Inverse variance weighted	25.0485	17	0.0936303
family.Veillonellaceae.id.2172	ADHD	ADHD	family.Veillonellaceae.id.2172	MR Egger	26.1695	18	0.0959442
family.Veillonellaceae.id.2172	ADHD	ADHD	family.Veillonellaceae.id.2172	Inverse variance weighted	27.2411	19	0.0991612
genus.Tyzzerella3.id.11335	ADHD	ADHD	genus.Tyzzerella3.id.11335	Inverse variance weighted	18.5077	12	0.101122
genus..Eubacteriumcoprostanoligenesgroup.id.11375	ADHD	ADHD	genus..Eubacteriumcoprostanoligenesgroup.id.11375	Inverse variance weighted	18.3593	12	0.105207
genus.Intestinimonas.id.2062	ADHD	ADHD	genus.Intestinimonas.id.2062	Inverse variance weighted	24.5095	17	0.106239
genus.unknowngenus.id.826	ADHD	ADHD	genus.unknowngenus.id.826	MR Egger	18.2738	12	0.107627
genus.Butyricimonas.id.945	ADHD	ADHD	genus.Butyricimonas.id.945	MR Egger	20.7124	14	0.109233
genus.Lachnospira.id.2004	ADHD	ADHD	genus.Lachnospira.id.2004	MR Egger	8.99004	5	0.109462
family.Streptococcaceae.id.1850	ADHD	ADHD	family.Streptococcaceae.id.1850	Inverse variance weighted	19.1299	13	0.119131
class.Bacilli.id.1673	ADHD	ADHD	class.Bacilli.id.1673	MR Egger	27.5749	20	0.11985
genus.unknowngenus.id.1000000073	ADHD	ADHD	genus.unknowngenus.id.1000000073	Inverse variance weighted	97.2114	82	0.12045
genus..Ruminococcusgnavusgroup.id.14376	ADHD	ADHD	genus..Ruminococcusgnavusgroup.id.14376	MR Egger	13.991	9	0.122646
family.Acidaminococcaceae.id.2166	ADHD	ADHD	family.Acidaminococcaceae.id.2166	Inverse variance weighted	11.2041	7	0.129959
genus.LachnospiraceaeNK4A136group.id.11319	ADHD	ADHD	genus.LachnospiraceaeNK4A136group.id.11319	MR Egger	64.6928	53	0.130249
genus.Butyricimonas.id.945	ADHD	ADHD	genus.Butyricimonas.id.945	Inverse variance weighted	21.1737	15	0.131371
genus..Ruminococcusgnavusgroup.id.14376	ADHD	ADHD	genus..Ruminococcusgnavusgroup.id.14376	Inverse variance weighted	14.9743	10	0.133003
genus.Coprococcus3.id.11303	ADHD	ADHD	genus.Coprococcus3.id.11303	MR Egger	9.71594	6	0.137136
class.Betaproteobacteria.id.2867	ADHD	ADHD	class.Betaproteobacteria.id.2867	MR Egger	16.0083	11	0.140823
genus.unknowngenus.id.826	ADHD	ADHD	genus.unknowngenus.id.826	Inverse variance weighted	18.3207	13	0.145716
class.Mollicutes.id.3920	ADHD	ADHD	class.Mollicutes.id.3920	Inverse variance weighted	106.312	92	0.146079
genus..Eubacteriumventriosumgroup.id.11341	ADHD	ADHD	genus..Eubacteriumventriosumgroup.id.11341	Inverse variance weighted	19.5123	14	0.146283
family.Peptococcaceae.id.2024	ADHD	ADHD	family.Peptococcaceae.id.2024	MR Egger	10.7775	7	0.148625
genus.unknowngenus.id.1000005472	ADHD	ADHD	genus.unknowngenus.id.1000005472	Inverse variance weighted	44.756	36	0.150191
family.unknownfamily.id.1000005471	ADHD	ADHD	family.unknownfamily.id.1000005471	Inverse variance weighted	44.756	36	0.150191
family.Actinomycetaceae.id.421	ADHD	ADHD	family.Actinomycetaceae.id.421	MR Egger	3.7807	2	0.151019
genus..Eubacteriumventriosumgroup.id.11341	ADHD	ADHD	genus..Eubacteriumventriosumgroup.id.11341	MR Egger	17.98	13	0.158281
genus.Coprococcus3.id.11303	ADHD	ADHD	genus.Coprococcus3.id.11303	Inverse variance weighted	10.5186	7	0.16104
class.Mollicutes.id.3920	ADHD	ADHD	class.Mollicutes.id.3920	MR Egger	104.221	91	0.162302
genus.unknowngenus.id.2755	ADHD	ADHD	genus.unknowngenus.id.2755	MR Egger	16.6629	12	0.162723
genus.Lachnospira.id.2004	ADHD	ADHD	genus.Lachnospira.id.2004	Inverse variance weighted	9.1102	6	0.167475
genus.Howardella.id.2000	ADHD	ADHD	genus.Howardella.id.2000	Inverse variance weighted	28.233	22	0.168086
genus..Eubacteriumhalliigroup.id.11338	ADHD	ADHD	genus..Eubacteriumhalliigroup.id.11338	Inverse variance weighted	36.0333	29	0.172597
family.Streptococcaceae.id.1850	ADHD	ADHD	family.Streptococcaceae.id.1850	MR Egger	16.3779	12	0.174535
genus.unknowngenus.id.2755	ADHD	ADHD	genus.unknowngenus.id.2755	Inverse variance weighted	17.4766	13	0.178423
genus.Marvinbryantia.id.2005	ADHD	ADHD	genus.Marvinbryantia.id.2005	Inverse variance weighted	12.5772	9	0.182688
genus.Phascolarctobacterium.id.2168	ADHD	ADHD	genus.Phascolarctobacterium.id.2168	MR Egger	26.6114	21	0.184088
genus.Ruminiclostridium9.id.11357	ADHD	ADHD	genus.Ruminiclostridium9.id.11357	MR Egger	16.0879	12	0.187242
genus.Phascolarctobacterium.id.2168	ADHD	ADHD	genus.Phascolarctobacterium.id.2168	Inverse variance weighted	27.5707	22	0.190347
genus.Butyrivibrio.id.1993	ADHD	ADHD	genus.Butyrivibrio.id.1993	Inverse variance weighted	19.358	15	0.197967
genus.Bifidobacterium.id.436	ADHD	ADHD	genus.Bifidobacterium.id.436	MR Egger	15.816	12	0.199812
genus.RuminococcaceaeUCG003.id.11361	ADHD	ADHD	genus.RuminococcaceaeUCG003.id.11361	MR Egger	15.6707	12	0.206786
family.Peptococcaceae.id.2024	ADHD	ADHD	family.Peptococcaceae.id.2024	Inverse variance weighted	10.8999	8	0.207438
family.Rhodospirillaceae.id.2717	ADHD	ADHD	family.Rhodospirillaceae.id.2717	MR Egger	17.9739	14	0.207974
order.Pasteurellales.id.3688	ADHD	ADHD	order.Pasteurellales.id.3688	Inverse variance weighted	20.1442	16	0.213798
family.Pasteurellaceae.id.3689	ADHD	ADHD	family.Pasteurellaceae.id.3689	Inverse variance weighted	20.1442	16	0.213798
phylum.Cyanobacteria.id.1500	ADHD	ADHD	phylum.Cyanobacteria.id.1500	MR Egger	10.7515	8	0.216179
genus.Bilophila.id.3170	ADHD	ADHD	genus.Bilophila.id.3170	MR Egger	16.4456	13	0.225903
genus.unknowngenus.id.1000005472	ADHD	ADHD	genus.unknowngenus.id.1000005472	MR Egger	40.9307	35	0.226301
family.unknownfamily.id.1000005471	ADHD	ADHD	family.unknownfamily.id.1000005471	MR Egger	40.9307	35	0.226301
genus.Catenibacterium.id.2153	ADHD	ADHD	genus.Catenibacterium.id.2153	Inverse variance weighted	4.34343	3	0.226688
family.FamilyXIII.id.1957	ADHD	ADHD	family.FamilyXIII.id.1957	MR Egger	10.4989	8	0.231739
family.Actinomycetaceae.id.421	ADHD	ADHD	family.Actinomycetaceae.id.421	Inverse variance weighted	4.24843	3	0.235858
genus..Eubacteriumhalliigroup.id.11338	ADHD	ADHD	genus..Eubacteriumhalliigroup.id.11338	MR Egger	32.9263	28	0.238467
genus.Ruminiclostridium9.id.11357	ADHD	ADHD	genus.Ruminiclostridium9.id.11357	Inverse variance weighted	16.1448	13	0.241401
genus.Anaerotruncus.id.2054	ADHD	ADHD	genus.Anaerotruncus.id.2054	MR Egger	17.2619	14	0.242491
genus.Parabacteroides.id.954	ADHD	ADHD	genus.Parabacteroides.id.954	MR Egger	17.2207	14	0.244609
order.Pasteurellales.id.3688	ADHD	ADHD	order.Pasteurellales.id.3688	MR Egger	18.2139	15	0.251589
family.Pasteurellaceae.id.3689	ADHD	ADHD	family.Pasteurellaceae.id.3689	MR Egger	18.2139	15	0.251589
genus.Bifidobacterium.id.436	ADHD	ADHD	genus.Bifidobacterium.id.436	Inverse variance weighted	15.8706	13	0.256189
genus.Dialister.id.2183	ADHD	ADHD	genus.Dialister.id.2183	Inverse variance weighted	14.7352	12	0.256236
family.Rhodospirillaceae.id.2717	ADHD	ADHD	family.Rhodospirillaceae.id.2717	Inverse variance weighted	18.0771	15	0.258636
family.FamilyXIII.id.1957	ADHD	ADHD	family.FamilyXIII.id.1957	Inverse variance weighted	11.2392	9	0.259669
genus.Dialister.id.2183	ADHD	ADHD	genus.Dialister.id.2183	MR Egger	13.4988	11	0.261978
genus.RuminococcaceaeUCG003.id.11361	ADHD	ADHD	genus.RuminococcaceaeUCG003.id.11361	Inverse variance weighted	15.6944	13	0.266024
genus.Bilophila.id.3170	ADHD	ADHD	genus.Bilophila.id.3170	Inverse variance weighted	16.6786	14	0.27371
class.Actinobacteria.id.419	ADHD	ADHD	class.Actinobacteria.id.419	Inverse variance weighted	18.8186	16	0.278184
genus.Anaerotruncus.id.2054	ADHD	ADHD	genus.Anaerotruncus.id.2054	Inverse variance weighted	17.6594	15	0.280992
family.Erysipelotrichaceae.id.2149	ADHD	ADHD	family.Erysipelotrichaceae.id.2149	Inverse variance weighted	14.2841	12	0.282937
class.Erysipelotrichia.id.2147	ADHD	ADHD	class.Erysipelotrichia.id.2147	Inverse variance weighted	14.2841	12	0.282937
genus.Marvinbryantia.id.2005	ADHD	ADHD	genus.Marvinbryantia.id.2005	MR Egger	9.74652	8	0.283269
genus.LachnospiraceaeUCG008.id.11328	ADHD	ADHD	genus.LachnospiraceaeUCG008.id.11328	MR Egger	10.8019	9	0.289534
genus.Parabacteroides.id.954	ADHD	ADHD	genus.Parabacteroides.id.954	Inverse variance weighted	17.4476	15	0.292817
phylum.Cyanobacteria.id.1500	ADHD	ADHD	phylum.Cyanobacteria.id.1500	Inverse variance weighted	10.7522	9	0.293078
class.Actinobacteria.id.419	ADHD	ADHD	class.Actinobacteria.id.419	MR Egger	17.2346	15	0.305036
genus.DefluviitaleaceaeUCG011.id.11287	ADHD	ADHD	genus.DefluviitaleaceaeUCG011.id.11287	MR Egger	9.18238	8	0.327145
genus.Veillonella.id.2198	ADHD	ADHD	genus.Veillonella.id.2198	Inverse variance weighted	6.85757	6	0.33422
genus.Veillonella.id.2198	ADHD	ADHD	genus.Veillonella.id.2198	MR Egger	5.70494	5	0.335996
genus.Oscillibacter.id.2063	ADHD	ADHD	genus.Oscillibacter.id.2063	Inverse variance weighted	74.3107	70	0.339732
order.Victivallales.id.2254	ADHD	ADHD	order.Victivallales.id.2254	MR Egger	8.93923	8	0.347449
class.Lentisphaeria.id.2250	ADHD	ADHD	class.Lentisphaeria.id.2250	MR Egger	8.93923	8	0.347449
genus.Bacteroides.id.918	ADHD	ADHD	genus.Bacteroides.id.918	Inverse variance weighted	23.9126	22	0.351826
genus.Hungatella.id.11306	ADHD	ADHD	genus.Hungatella.id.11306	MR Egger	3.26289	3	0.352841
genus..Ruminococcusgauvreauiigroup.id.11342	ADHD	ADHD	genus..Ruminococcusgauvreauiigroup.id.11342	Inverse variance weighted	12.1349	11	0.353591
genus.unknowngenus.id.1000005479	ADHD	ADHD	genus.unknowngenus.id.1000005479	Inverse variance weighted	9.93254	9	0.355974
family.BacteroidalesS24.7group.id.11173	ADHD	ADHD	family.BacteroidalesS24.7group.id.11173	Inverse variance weighted	9.93254	9	0.355974
genus.LachnospiraceaeUCG008.id.11328	ADHD	ADHD	genus.LachnospiraceaeUCG008.id.11328	Inverse variance weighted	10.9985	10	0.357636
genus.Eggerthella.id.819	ADHD	ADHD	genus.Eggerthella.id.819	Inverse variance weighted	8.81568	8	0.358083
order.Victivallales.id.2254	ADHD	ADHD	order.Victivallales.id.2254	Inverse variance weighted	9.89299	9	0.359218
class.Lentisphaeria.id.2250	ADHD	ADHD	class.Lentisphaeria.id.2250	Inverse variance weighted	9.89299	9	0.359218
genus..Eubacteriumxylanophilumgroup.id.14375	ADHD	ADHD	genus..Eubacteriumxylanophilumgroup.id.14375	Inverse variance weighted	10.9461	10	0.361731
order.Erysipelotrichales.id.2148	ADHD	ADHD	order.Erysipelotrichales.id.2148	Inverse variance weighted	61.9196	59	0.372352
genus..Eubacteriumbrachygroup.id.11296	ADHD	ADHD	genus..Eubacteriumbrachygroup.id.11296	Inverse variance weighted	44.2546	42	0.376672
genus.unknowngenus.id.1000000073	ADHD	ADHD	genus.unknowngenus.id.1000000073	MR Egger	84.335	81	0.377998
genus.Eggerthella.id.819	ADHD	ADHD	genus.Eggerthella.id.819	MR Egger	7.49818	7	0.378912
phylum.Tenericutes.id.3919	ADHD	ADHD	phylum.Tenericutes.id.3919	MR Egger	10.6383	10	0.386383
genus.Bacteroides.id.918	ADHD	ADHD	genus.Bacteroides.id.918	MR Egger	22.1813	21	0.389125
genus.ChristensenellaceaeR.7group.id.11283	ADHD	ADHD	genus.ChristensenellaceaeR.7group.id.11283	MR Egger	7.33676	7	0.394678
genus.Olsenella.id.822	ADHD	ADHD	genus.Olsenella.id.822	Inverse variance weighted	9.42871	9	0.398678
genus.Parasutterella.id.2892	ADHD	ADHD	genus.Parasutterella.id.2892	MR Egger	14.7005	14	0.398932
phylum.Lentisphaerae.id.2238	ADHD	ADHD	phylum.Lentisphaerae.id.2238	Inverse variance weighted	10.4006	10	0.406075
family.Erysipelotrichaceae.id.2149	ADHD	ADHD	family.Erysipelotrichaceae.id.2149	MR Egger	11.4186	11	0.408893
class.Erysipelotrichia.id.2147	ADHD	ADHD	class.Erysipelotrichia.id.2147	MR Egger	11.4186	11	0.408893
genus.DefluviitaleaceaeUCG011.id.11287	ADHD	ADHD	genus.DefluviitaleaceaeUCG011.id.11287	Inverse variance weighted	9.29659	9	0.410359
class.Clostridia.id.1859	ADHD	ADHD	class.Clostridia.id.1859	Inverse variance weighted	16.5906	16	0.412557
genus.Paraprevotella.id.962	ADHD	ADHD	genus.Paraprevotella.id.962	Inverse variance weighted	76.0013	74	0.413807
genus.RuminococcaceaeUCG004.id.11362	ADHD	ADHD	genus.RuminococcaceaeUCG004.id.11362	Inverse variance weighted	11.3492	11	0.414489
genus.LachnospiraceaeFCS020group.id.11314	ADHD	ADHD	genus.LachnospiraceaeFCS020group.id.11314	MR Egger	13.3809	13	0.418837
phylum.Lentisphaerae.id.2238	ADHD	ADHD	phylum.Lentisphaerae.id.2238	MR Egger	9.19126	9	0.41981
order.Rhodospirillales.id.2667	ADHD	ADHD	order.Rhodospirillales.id.2667	MR Egger	12.2103	12	0.428944
family.Defluviitaleaceae.id.1924	ADHD	ADHD	family.Defluviitaleaceae.id.1924	MR Egger	25.495	25	0.434923
family.Bacteroidaceae.id.917	ADHD	ADHD	family.Bacteroidaceae.id.917	MR Egger	9.02427	9	0.435037
genus.Alloprevotella.id.961	ADHD	ADHD	genus.Alloprevotella.id.961	Inverse variance weighted	4.81042	5	0.439452
genus.Faecalibacterium.id.2057	ADHD	ADHD	genus.Faecalibacterium.id.2057	MR Egger	21.2619	21	0.443055
genus.LachnospiraceaeFCS020group.id.11314	ADHD	ADHD	genus.LachnospiraceaeFCS020group.id.11314	Inverse variance weighted	14.0672	14	0.444719
genus.Hungatella.id.11306	ADHD	ADHD	genus.Hungatella.id.11306	Inverse variance weighted	3.70008	4	0.448114
genus.Oscillibacter.id.2063	ADHD	ADHD	genus.Oscillibacter.id.2063	MR Egger	69.8215	69	0.449711
genus.Parasutterella.id.2892	ADHD	ADHD	genus.Parasutterella.id.2892	Inverse variance weighted	15.0216	15	0.449859
order.Clostridiales.id.1863	ADHD	ADHD	order.Clostridiales.id.1863	Inverse variance weighted	15.9715	16	0.454949
order.Bacillales.id.1674	ADHD	ADHD	order.Bacillales.id.1674	Inverse variance weighted	7.75712	8	0.457548
genus.unknowngenus.id.1000005479	ADHD	ADHD	genus.unknowngenus.id.1000005479	MR Egger	7.71919	8	0.46137
family.BacteroidalesS24.7group.id.11173	ADHD	ADHD	family.BacteroidalesS24.7group.id.11173	MR Egger	7.71919	8	0.46137
phylum.Tenericutes.id.3919	ADHD	ADHD	phylum.Tenericutes.id.3919	Inverse variance weighted	10.7116	11	0.467735
genus..Ruminococcusgauvreauiigroup.id.11342	ADHD	ADHD	genus..Ruminococcusgauvreauiigroup.id.11342	MR Egger	9.69329	10	0.467802
order.Desulfovibrionales.id.3156	ADHD	ADHD	order.Desulfovibrionales.id.3156	Inverse variance weighted	10.6892	11	0.469653
genus.Subdoligranulum.id.2070	ADHD	ADHD	genus.Subdoligranulum.id.2070	Inverse variance weighted	11.6165	12	0.476947
family.Defluviitaleaceae.id.1924	ADHD	ADHD	family.Defluviitaleaceae.id.1924	Inverse variance weighted	25.6834	26	0.480609
genus.Coprobacter.id.949	ADHD	ADHD	genus.Coprobacter.id.949	MR Egger	30.6297	31	0.48498
genus.FamilyXIIIUCG001.id.11294	ADHD	ADHD	genus.FamilyXIIIUCG001.id.11294	MR Egger	6.47187	7	0.485853
genus.ChristensenellaceaeR.7group.id.11283	ADHD	ADHD	genus.ChristensenellaceaeR.7group.id.11283	Inverse variance weighted	7.46923	8	0.486952
genus.Barnesiella.id.944	ADHD	ADHD	genus.Barnesiella.id.944	MR Egger	12.4972	13	0.487357
family.Bacteroidaceae.id.917	ADHD	ADHD	family.Bacteroidaceae.id.917	Inverse variance weighted	9.47794	10	0.487424
order.Selenomonadales.id.2165	ADHD	ADHD	order.Selenomonadales.id.2165	MR Egger	10.4115	11	0.493793
class.Negativicutes.id.2164	ADHD	ADHD	class.Negativicutes.id.2164	MR Egger	10.4115	11	0.493793
order.Rhodospirillales.id.2667	ADHD	ADHD	order.Rhodospirillales.id.2667	Inverse variance weighted	12.2906	13	0.503969
family.Methanobacteriaceae.id.121	ADHD	ADHD	family.Methanobacteriaceae.id.121	MR Egger	8.30177	9	0.504044
class.Methanobacteria.id.119	ADHD	ADHD	class.Methanobacteria.id.119	MR Egger	8.30177	9	0.504044
genus.unknowngenus.id.959	ADHD	ADHD	genus.unknowngenus.id.959	MR Egger	11.2656	12	0.506307
genus..Eubacteriumoxidoreducensgroup.id.11339	ADHD	ADHD	genus..Eubacteriumoxidoreducensgroup.id.11339	Inverse variance weighted	4.3047	5	0.50643
genus.Coprobacter.id.949	ADHD	ADHD	genus.Coprobacter.id.949	Inverse variance weighted	31.1697	32	0.508402
genus.RuminococcaceaeUCG010.id.11367	ADHD	ADHD	genus.RuminococcaceaeUCG010.id.11367	MR Egger	5.16661	6	0.522629
genus.RuminococcaceaeUCG009.id.11366	ADHD	ADHD	genus.RuminococcaceaeUCG009.id.11366	MR Egger	9.85396	11	0.543569
genus.FamilyXIIIUCG001.id.11294	ADHD	ADHD	genus.FamilyXIIIUCG001.id.11294	Inverse variance weighted	6.92009	8	0.545279
genus.Barnesiella.id.944	ADHD	ADHD	genus.Barnesiella.id.944	Inverse variance weighted	12.7066	14	0.549747
genus.RuminococcaceaeUCG010.id.11367	ADHD	ADHD	genus.RuminococcaceaeUCG010.id.11367	Inverse variance weighted	5.88657	7	0.553055
genus.RuminococcaceaeUCG005.id.11363	ADHD	ADHD	genus.RuminococcaceaeUCG005.id.11363	MR Egger	13.6311	15	0.553671
genus.unknowngenus.id.1000006162	ADHD	ADHD	genus.unknowngenus.id.1000006162	MR Egger	11.6673	13	0.555096
family.unknownfamily.id.1000006161	ADHD	ADHD	family.unknownfamily.id.1000006161	MR Egger	11.6673	13	0.555096
genus.RuminococcaceaeUCG005.id.11363	ADHD	ADHD	genus.RuminococcaceaeUCG005.id.11363	Inverse variance weighted	14.5402	16	0.558534
order.Desulfovibrionales.id.3156	ADHD	ADHD	order.Desulfovibrionales.id.3156	MR Egger	8.70109	10	0.560687
family.Alcaligenaceae.id.2875	ADHD	ADHD	family.Alcaligenaceae.id.2875	MR Egger	12.4383	14	0.571151
order.Selenomonadales.id.2165	ADHD	ADHD	order.Selenomonadales.id.2165	Inverse variance weighted	10.4665	12	0.575103
class.Negativicutes.id.2164	ADHD	ADHD	class.Negativicutes.id.2164	Inverse variance weighted	10.4665	12	0.575103
genus.Ruminococcus1.id.11373	ADHD	ADHD	genus.Ruminococcus1.id.11373	MR Egger	68.079	71	0.576284
genus.ErysipelotrichaceaeUCG003.id.11384	ADHD	ADHD	genus.ErysipelotrichaceaeUCG003.id.11384	Inverse variance weighted	42.5199	45	0.577586
genus.unknowngenus.id.959	ADHD	ADHD	genus.unknowngenus.id.959	Inverse variance weighted	11.3653	13	0.580248
family.Methanobacteriaceae.id.121	ADHD	ADHD	family.Methanobacteriaceae.id.121	Inverse variance weighted	8.48669	10	0.581409
class.Methanobacteria.id.119	ADHD	ADHD	class.Methanobacteria.id.119	Inverse variance weighted	8.48669	10	0.581409
class.Deltaproteobacteria.id.3087	ADHD	ADHD	class.Deltaproteobacteria.id.3087	Inverse variance weighted	10.3755	12	0.583052
genus.ErysipelotrichaceaeUCG003.id.11384	ADHD	ADHD	genus.ErysipelotrichaceaeUCG003.id.11384	MR Egger	41.3835	44	0.584393
genus.Anaerofilum.id.2053	ADHD	ADHD	genus.Anaerofilum.id.2053	MR Egger	7.50401	9	0.584795
genus.Allisonella.id.2174	ADHD	ADHD	genus.Allisonella.id.2174	Inverse variance weighted	6.54051	8	0.586918
genus.Ruminococcus1.id.11373	ADHD	ADHD	genus.Ruminococcus1.id.11373	Inverse variance weighted	68.6909	72	0.588734
genus.RikenellaceaeRC9gutgroup.id.11191	ADHD	ADHD	genus.RikenellaceaeRC9gutgroup.id.11191	MR Egger	9.30379	11	0.593874
genus.Lactococcus.id.1851	ADHD	ADHD	genus.Lactococcus.id.1851	MR Egger	6.43788	8	0.598306
phylum.Proteobacteria.id.2375	ADHD	ADHD	phylum.Proteobacteria.id.2375	MR Egger	10.149	12	0.602893
order.Coriobacteriales.id.810	ADHD	ADHD	order.Coriobacteriales.id.810	MR Egger	12.0152	14	0.605078
family.Coriobacteriaceae.id.811	ADHD	ADHD	family.Coriobacteriaceae.id.811	MR Egger	12.0152	14	0.605078
class.Coriobacteriia.id.809	ADHD	ADHD	class.Coriobacteriia.id.809	MR Egger	12.0152	14	0.605078
family.Alcaligenaceae.id.2875	ADHD	ADHD	family.Alcaligenaceae.id.2875	Inverse variance weighted	12.8169	15	0.616436
genus.Olsenella.id.822	ADHD	ADHD	genus.Olsenella.id.822	MR Egger	6.2728	8	0.616704
genus..Eubacteriumoxidoreducensgroup.id.11339	ADHD	ADHD	genus..Eubacteriumoxidoreducensgroup.id.11339	MR Egger	2.64713	4	0.618497
family.Lachnospiraceae.id.1987	ADHD	ADHD	family.Lachnospiraceae.id.1987	MR Egger	11.8048	14	0.621978
genus..Eubacteriumxylanophilumgroup.id.14375	ADHD	ADHD	genus..Eubacteriumxylanophilumgroup.id.14375	MR Egger	7.13158	9	0.623422
genus.Coprococcus2.id.11302	ADHD	ADHD	genus.Coprococcus2.id.11302	Inverse variance weighted	6.19645	8	0.625237
class.Gammaproteobacteria.id.3303	ADHD	ADHD	class.Gammaproteobacteria.id.3303	MR Egger	5.27636	7	0.626278
genus.Slackia.id.825	ADHD	ADHD	genus.Slackia.id.825	MR Egger	5.27469	7	0.62648
genus.Anaerostipes.id.1991	ADHD	ADHD	genus.Anaerostipes.id.1991	MR Egger	0.888849	155	0.627196
genus.Anaerostipes.id.1991	ADHD	ADHD	genus.Anaerostipes.id.1991	Inverse variance weighted	10.2356	156	0.627461
genus.Lactococcus.id.1851	ADHD	ADHD	genus.Lactococcus.id.1851	Inverse variance weighted	7.08686	9	0.628077
order.Bacillales.id.1674	ADHD	ADHD	order.Bacillales.id.1674	MR Egger	5.26029	7	0.628233
order.Burkholderiales.id.2874	ADHD	ADHD	order.Burkholderiales.id.2874	MR Egger	3.93571	89	0.62856
genus.RuminococcaceaeUCG009.id.11366	ADHD	ADHD	genus.RuminococcaceaeUCG009.id.11366	Inverse variance weighted	9.85636	12	0.62856
order.Burkholderiales.id.2874	ADHD	ADHD	order.Burkholderiales.id.2874	Inverse variance weighted	6.17825	90	0.628847
genus.unknowngenus.id.1000006162	ADHD	ADHD	genus.unknowngenus.id.1000006162	Inverse variance weighted	11.6698	14	0.632801
family.unknownfamily.id.1000006161	ADHD	ADHD	family.unknownfamily.id.1000006161	Inverse variance weighted	11.6698	14	0.632801
genus.Ruminiclostridium5.id.11355	ADHD	ADHD	genus.Ruminiclostridium5.id.11355	Inverse variance weighted	20.3261	66	0.63498
genus.Ruminiclostridium5.id.11355	ADHD	ADHD	genus.Ruminiclostridium5.id.11355	MR Egger	6.43137	65	0.636201
order.Lactobacillales.id.1800	ADHD	ADHD	order.Lactobacillales.id.1800	MR Egger	178.201	71	0.639913
order.Lactobacillales.id.1800	ADHD	ADHD	order.Lactobacillales.id.1800	Inverse variance weighted	9.14466	72	0.640198
genus.Coprococcus1.id.11301	ADHD	ADHD	genus.Coprococcus1.id.11301	MR Egger	5.57729	12	0.641156
genus.RuminococcaceaeUCG004.id.11362	ADHD	ADHD	genus.RuminococcaceaeUCG004.id.11362	MR Egger	7.87208	10	0.64133
genus..Eubacteriumrectalegroup.id.14374	ADHD	ADHD	genus..Eubacteriumrectalegroup.id.14374	MR Egger	6.94968	9	0.642359
family.Victivallaceae.id.2255	ADHD	ADHD	family.Victivallaceae.id.2255	Inverse variance weighted	9.68781	12	0.643328
genus.Coprococcus1.id.11301	ADHD	ADHD	genus.Coprococcus1.id.11301	Inverse variance weighted	9.55214	13	0.643554
class.Deltaproteobacteria.id.3087	ADHD	ADHD	class.Deltaproteobacteria.id.3087	MR Egger	8.7374	11	0.646117
genus.LachnospiraceaeNK4A136group.id.11319	ADHD	ADHD	genus.LachnospiraceaeNK4A136group.id.11319	Inverse variance weighted	10.2356	54	0.650119
genus.Anaerofilum.id.2053	ADHD	ADHD	genus.Anaerofilum.id.2053	Inverse variance weighted	7.77716	10	0.650593
genus.RuminococcaceaeUCG002.id.11360	ADHD	ADHD	genus.RuminococcaceaeUCG002.id.11360	MR Egger	14.3212	20	0.652902
genus.Senegalimassilia.id.11160	ADHD	ADHD	genus.Senegalimassilia.id.11160	MR Egger	61.1587	24	0.653859
genus.RuminococcaceaeUCG002.id.11360	ADHD	ADHD	genus.RuminococcaceaeUCG002.id.11360	Inverse variance weighted	4.32569	21	0.65466
genus.Senegalimassilia.id.11160	ADHD	ADHD	genus.Senegalimassilia.id.11160	Inverse variance weighted	37.0534	25	0.657665
genus.Haemophilus.id.3698	ADHD	ADHD	genus.Haemophilus.id.3698	MR Egger	9.87514	17	0.657665
genus.Haemophilus.id.3698	ADHD	ADHD	genus.Haemophilus.id.3698	Inverse variance weighted	0.951433	18	0.665809
genus.unknowngenus.id.2001	ADHD	ADHD	genus.unknowngenus.id.2001	MR Egger	10.3081	7	0.668295
family.Victivallaceae.id.2255	ADHD	ADHD	family.Victivallaceae.id.2255	MR Egger	8.49395	11	0.668491
phylum.Proteobacteria.id.2375	ADHD	ADHD	phylum.Proteobacteria.id.2375	Inverse variance weighted	10.2606	13	0.672496
order.Coriobacteriales.id.810	ADHD	ADHD	order.Coriobacteriales.id.810	Inverse variance weighted	12.0538	15	0.67495
family.Coriobacteriaceae.id.811	ADHD	ADHD	family.Coriobacteriaceae.id.811	Inverse variance weighted	12.0538	15	0.67495
class.Coriobacteriia.id.809	ADHD	ADHD	class.Coriobacteriia.id.809	Inverse variance weighted	12.0538	15	0.67495
genus.Howardella.id.2000	ADHD	ADHD	genus.Howardella.id.2000	MR Egger	17.5781	21	0.675521
genus.Gordonibacter.id.821	ADHD	ADHD	genus.Gordonibacter.id.821	MR Egger	9.31754	12	0.675595
genus.RikenellaceaeRC9gutgroup.id.11191	ADHD	ADHD	genus.RikenellaceaeRC9gutgroup.id.11191	Inverse variance weighted	9.30444	12	0.676731
phylum.Euryarchaeota.id.55	ADHD	ADHD	phylum.Euryarchaeota.id.55	Inverse variance weighted	20.7343	10	0.676987
genus.LachnospiraceaeNC2004group.id.11316	ADHD	ADHD	genus.LachnospiraceaeNC2004group.id.11316	MR Egger	5.70672	8	0.680046
phylum.Euryarchaeota.id.55	ADHD	ADHD	phylum.Euryarchaeota.id.55	MR Egger	9.14466	9	0.681743
genus.Blautia.id.1992	ADHD	ADHD	genus.Blautia.id.1992	MR Egger	7.43155	10	0.684172
genus.LachnospiraceaeUCG010.id.11330	ADHD	ADHD	genus.LachnospiraceaeUCG010.id.11330	MR Egger	14.7192	10	0.684199
genus.unknowngenus.id.2001	ADHD	ADHD	genus.unknowngenus.id.2001	Inverse variance weighted	21.2551	8	0.688051
genus.Gordonibacter.id.821	ADHD	ADHD	genus.Gordonibacter.id.821	Inverse variance weighted	10.0718	13	0.688051
genus..Ruminococcustorquesgroup.id.14377	ADHD	ADHD	genus..Ruminococcustorquesgroup.id.14377	Inverse variance weighted	7.3678	10	0.690326
family.Lachnospiraceae.id.1987	ADHD	ADHD	family.Lachnospiraceae.id.1987	Inverse variance weighted	11.8059	15	0.693661
genus.LachnospiraceaeUCG010.id.11330	ADHD	ADHD	genus.LachnospiraceaeUCG010.id.11330	Inverse variance weighted	9.40361	11	0.697772
genus.unknowngenus.id.2071	ADHD	ADHD	genus.unknowngenus.id.2071	MR Egger	61.1587	15	0.701135
genus.Sutterella.id.2896	ADHD	ADHD	genus.Sutterella.id.2896	MR Egger	6.43137	10	0.703805
genus.Subdoligranulum.id.2070	ADHD	ADHD	genus.Subdoligranulum.id.2070	MR Egger	8.09228	11	0.705014
family.ClostridialesvadinBB60group.id.11286	ADHD	ADHD	family.ClostridialesvadinBB60group.id.11286	MR Egger	2.13643	14	0.705062
order.Gastranaerophilales.id.1591	ADHD	ADHD	order.Gastranaerophilales.id.1591	MR Egger	178.201	10	0.705336
genus.LachnospiraceaeUCG001.id.11321	ADHD	ADHD	genus.LachnospiraceaeUCG001.id.11321	Inverse variance weighted	10.7528	14	0.705336
genus.unknowngenus.id.1000001215	ADHD	ADHD	genus.unknowngenus.id.1000001215	MR Egger	9.14466	10	0.705595
family.unknownfamily.id.1000001214	ADHD	ADHD	family.unknownfamily.id.1000001214	MR Egger	5.57729	10	0.7059
genus.Butyricicoccus.id.2055	ADHD	ADHD	genus.Butyricicoccus.id.2055	Inverse variance weighted	9.55214	8	0.70782
genus..Eubacteriumeligensgroup.id.14372	ADHD	ADHD	genus..Eubacteriumeligensgroup.id.14372	Inverse variance weighted	9.03073	8	0.709073
genus..Eubacteriumeligensgroup.id.14372	ADHD	ADHD	genus..Eubacteriumeligensgroup.id.14372	MR Egger	14.0662	7	0.709446
genus.unknowngenus.id.2071	ADHD	ADHD	genus.unknowngenus.id.2071	Inverse variance weighted	26.208	16	0.709534
family.ClostridialesvadinBB60group.id.11286	ADHD	ADHD	family.ClostridialesvadinBB60group.id.11286	Inverse variance weighted	24.765	15	0.713198
genus.Ruminiclostridium6.id.11356	ADHD	ADHD	genus.Ruminiclostridium6.id.11356	MR Egger	23.4101	14	0.713754
class.Bacilli.id.1673	ADHD	ADHD	class.Bacilli.id.1673	Inverse variance weighted	32.3146	21	0.715177
class.Gammaproteobacteria.id.3303	ADHD	ADHD	class.Gammaproteobacteria.id.3303	Inverse variance weighted	5.39015	8	0.715177
genus.Roseburia.id.2012	ADHD	ADHD	genus.Roseburia.id.2012	Inverse variance weighted	24.6435	15	0.717993
phylum.Actinobacteria.id.400	ADHD	ADHD	phylum.Actinobacteria.id.400	MR Egger	9.70336	13	0.717993
genus.Slackia.id.825	ADHD	ADHD	genus.Slackia.id.825	Inverse variance weighted	5.31078	8	0.723901
genus.Holdemanella.id.11393	ADHD	ADHD	genus.Holdemanella.id.11393	MR Egger	8.68607	12	0.729485
genus..Eubacteriumrectalegroup.id.14374	ADHD	ADHD	genus..Eubacteriumrectalegroup.id.14374	Inverse variance weighted	6.94969	10	0.730186
genus.RuminococcaceaeUCG013.id.11370	ADHD	ADHD	genus.RuminococcaceaeUCG013.id.11370	MR Egger	23.0207	28	0.732001
order.MollicutesRF9.id.11579	ADHD	ADHD	order.MollicutesRF9.id.11579	MR Egger	8.63101	12	0.734082
genus..Ruminococcustorquesgroup.id.14377	ADHD	ADHD	genus..Ruminococcustorquesgroup.id.14377	MR Egger	6.05687	9	0.734214
genus.LachnospiraceaeNC2004group.id.11316	ADHD	ADHD	genus.LachnospiraceaeNC2004group.id.11316	Inverse variance weighted	6.02296	9	0.737618
order.Erysipelotrichales.id.2148	ADHD	ADHD	order.Erysipelotrichales.id.2148	MR Egger	50.7408	58	0.739483
genus.Butyrivibrio.id.1993	ADHD	ADHD	genus.Butyrivibrio.id.1993	MR Egger	10.2964	14	0.740206
class.Clostridia.id.1859	ADHD	ADHD	class.Clostridia.id.1859	MR Egger	11.1238	15	0.74377
genus.Blautia.id.1992	ADHD	ADHD	genus.Blautia.id.1992	Inverse variance weighted	7.63921	11	0.745212
genus.LachnospiraceaeND3007group.id.11317	ADHD	ADHD	genus.LachnospiraceaeND3007group.id.11317	Inverse variance weighted	0.579505	2	0.748449
genus.Collinsella.id.815	ADHD	ADHD	genus.Collinsella.id.815	MR Egger	5.87975	9	0.751891
order.Bacteroidales.id.913	ADHD	ADHD	order.Bacteroidales.id.913	Inverse variance weighted	9.24558	13	0.754153
class.Bacteroidia.id.912	ADHD	ADHD	class.Bacteroidia.id.912	Inverse variance weighted	9.24558	13	0.754153
genus.Streptococcus.id.1853	ADHD	ADHD	genus.Streptococcus.id.1853	Inverse variance weighted	9.14807	13	0.761671
genus.RuminococcaceaeUCG013.id.11370	ADHD	ADHD	genus.RuminococcaceaeUCG013.id.11370	Inverse variance weighted	23.3033	29	0.762483
genus.Coprococcus2.id.11302	ADHD	ADHD	genus.Coprococcus2.id.11302	MR Egger	4.13496	7	0.764108
family.Acidaminococcaceae.id.2166	ADHD	ADHD	family.Acidaminococcaceae.id.2166	MR Egger	3.32626	6	0.766923
phylum.Actinobacteria.id.400	ADHD	ADHD	phylum.Actinobacteria.id.400	Inverse variance weighted	9.92321	14	0.767776
genus.Collinsella.id.815	ADHD	ADHD	genus.Collinsella.id.815	Inverse variance weighted	6.4355	10	0.777444
genus.Alloprevotella.id.961	ADHD	ADHD	genus.Alloprevotella.id.961	MR Egger	1.76419	4	0.779028
genus.LachnospiraceaeUCG004.id.11324	ADHD	ADHD	genus.LachnospiraceaeUCG004.id.11324	MR Egger	7.2151	11	0.781407
genus.Actinomyces.id.423	ADHD	ADHD	genus.Actinomyces.id.423	MR Egger	6.38546	10	0.781906
genus.Holdemanella.id.11393	ADHD	ADHD	genus.Holdemanella.id.11393	Inverse variance weighted	8.75268	13	0.791356
order.Bacteroidales.id.913	ADHD	ADHD	order.Bacteroidales.id.913	MR Egger	7.90485	12	0.792521
class.Bacteroidia.id.912	ADHD	ADHD	class.Bacteroidia.id.912	MR Egger	7.90485	12	0.792521
genus.Paraprevotella.id.962	ADHD	ADHD	genus.Paraprevotella.id.962	MR Egger	62.9438	73	0.793324
family.FamilyXI.id.1936	ADHD	ADHD	family.FamilyXI.id.1936	MR Egger	4.60722	8	0.798612
family.Peptostreptococcaceae.id.2042	ADHD	ADHD	family.Peptostreptococcaceae.id.2042	Inverse variance weighted	9.47674	14	0.799353
order.MollicutesRF9.id.11579	ADHD	ADHD	order.MollicutesRF9.id.11579	Inverse variance weighted	8.63103	13	0.800204
genus.Clostridiumsensustricto1.id.1873	ADHD	ADHD	genus.Clostridiumsensustricto1.id.1873	MR Egger	3.03758	6	0.804116
genus.LachnospiraceaeUCG001.id.11321	ADHD	ADHD	genus.LachnospiraceaeUCG001.id.11321	MR Egger	8.40864	13	0.815997
genus.FamilyXIIIAD3011group.id.11293	ADHD	ADHD	genus.FamilyXIIIAD3011group.id.11293	MR Egger	8.35716	13	0.819579
genus.Catenibacterium.id.2153	ADHD	ADHD	genus.Catenibacterium.id.2153	MR Egger	0.393298	2	0.821479
genus.Allisonella.id.2174	ADHD	ADHD	genus.Allisonella.id.2174	MR Egger	3.616	7	0.82279
genus.LachnospiraceaeUCG004.id.11324	ADHD	ADHD	genus.LachnospiraceaeUCG004.id.11324	Inverse variance weighted	7.44181	12	0.827091
genus.Actinomyces.id.423	ADHD	ADHD	genus.Actinomyces.id.423	Inverse variance weighted	6.62365	11	0.828691
genus.Adlercreutzia.id.812	ADHD	ADHD	genus.Adlercreutzia.id.812	MR Egger	5.80288	10	0.831544
order.Enterobacteriales.id.3468	ADHD	ADHD	order.Enterobacteriales.id.3468	MR Egger	5.01688	9	0.832834
family.Enterobacteriaceae.id.3469	ADHD	ADHD	family.Enterobacteriaceae.id.3469	MR Egger	5.01688	9	0.832834
genus..Eubacteriumnodatumgroup.id.11297	ADHD	ADHD	genus..Eubacteriumnodatumgroup.id.11297	MR Egger	4.96128	9	0.83767
genus.FamilyXIIIAD3011group.id.11293	ADHD	ADHD	genus.FamilyXIIIAD3011group.id.11293	Inverse variance weighted	8.88263	14	0.838495
family.Prevotellaceae.id.960	ADHD	ADHD	family.Prevotellaceae.id.960	MR Egger	39.0067	49	0.8459
family.Christensenellaceae.id.1866	ADHD	ADHD	family.Christensenellaceae.id.1866	Inverse variance weighted	11.1982	17	0.846079
family.FamilyXI.id.1936	ADHD	ADHD	family.FamilyXI.id.1936	Inverse variance weighted	4.74873	9	0.855639
genus.Turicibacter.id.2162	ADHD	ADHD	genus.Turicibacter.id.2162	MR Egger	5.46776	10	0.857825
genus.Fusicatenibacter.id.11305	ADHD	ADHD	genus.Fusicatenibacter.id.11305	MR Egger	10.9591	17	0.858682
family.Prevotellaceae.id.960	ADHD	ADHD	family.Prevotellaceae.id.960	Inverse variance weighted	39.2488	50	0.863365
genus.Terrisporobacter.id.11348	ADHD	ADHD	genus.Terrisporobacter.id.11348	MR Egger	1.28319	4	0.864221
phylum.Firmicutes.id.1672	ADHD	ADHD	phylum.Firmicutes.id.1672	MR Egger	9.16664	15	0.868644
order.Enterobacteriales.id.3468	ADHD	ADHD	order.Enterobacteriales.id.3468	Inverse variance weighted	5.25207	10	0.873716
family.Enterobacteriaceae.id.3469	ADHD	ADHD	family.Enterobacteriaceae.id.3469	Inverse variance weighted	5.25207	10	0.873716
genus..Eubacteriumnodatumgroup.id.11297	ADHD	ADHD	genus..Eubacteriumnodatumgroup.id.11297	Inverse variance weighted	5.24887	10	0.873946
genus.Clostridiumsensustricto1.id.1873	ADHD	ADHD	genus.Clostridiumsensustricto1.id.1873	Inverse variance weighted	3.10675	7	0.874954
family.Peptostreptococcaceae.id.2042	ADHD	ADHD	family.Peptostreptococcaceae.id.2042	MR Egger	7.47465	13	0.876065
family.Christensenellaceae.id.1866	ADHD	ADHD	family.Christensenellaceae.id.1866	MR Egger	9.74139	16	0.87978
genus.Oscillospira.id.2064	ADHD	ADHD	genus.Oscillospira.id.2064	MR Egger	3.03121	7	0.8821
family.Ruminococcaceae.id.2050	ADHD	ADHD	family.Ruminococcaceae.id.2050	Inverse variance weighted	5.08753	10	0.885255
genus.Adlercreutzia.id.812	ADHD	ADHD	genus.Adlercreutzia.id.812	Inverse variance weighted	5.80875	11	0.885815
order.NB1n.id.3953	ADHD	ADHD	order.NB1n.id.3953	MR Egger	39.1759	51	0.886559
genus.Fusicatenibacter.id.11305	ADHD	ADHD	genus.Fusicatenibacter.id.11305	Inverse variance weighted	11.1438	18	0.888157
order.Verrucomicrobiales.id.4030	ADHD	ADHD	order.Verrucomicrobiales.id.4030	MR Egger	5.00046	10	0.891147
class.Verrucomicrobiae.id.4029	ADHD	ADHD	class.Verrucomicrobiae.id.4029	MR Egger	5.00046	10	0.891147
family.Verrucomicrobiaceae.id.4036	ADHD	ADHD	family.Verrucomicrobiaceae.id.4036	MR Egger	5.00045	10	0.891148
genus.Akkermansia.id.4037	ADHD	ADHD	genus.Akkermansia.id.4037	MR Egger	5.0004	10	0.891152
genus..Eubacteriumbrachygroup.id.11296	ADHD	ADHD	genus..Eubacteriumbrachygroup.id.11296	MR Egger	30.1827	41	0.893259
order.NB1n.id.3953	ADHD	ADHD	order.NB1n.id.3953	Inverse variance weighted	39.4255	52	0.900163
family.Desulfovibrionaceae.id.3169	ADHD	ADHD	family.Desulfovibrionaceae.id.3169	MR Egger	11.6226	19	0.901118
genus.Turicibacter.id.2162	ADHD	ADHD	genus.Turicibacter.id.2162	Inverse variance weighted	5.54537	11	0.901914
phylum.Firmicutes.id.1672	ADHD	ADHD	phylum.Firmicutes.id.1672	Inverse variance weighted	9.21712	16	0.904203
genus.Flavonifractor.id.2059	ADHD	ADHD	genus.Flavonifractor.id.2059	Inverse variance weighted	2.73386	7	0.908483
genus.Prevotella7.id.11182	ADHD	ADHD	genus.Prevotella7.id.11182	MR Egger	15.3272	24	0.910819
genus.Terrisporobacter.id.11348	ADHD	ADHD	genus.Terrisporobacter.id.11348	Inverse variance weighted	1.44521	5	0.919305
genus.Prevotella9.id.11183	ADHD	ADHD	genus.Prevotella9.id.11183	MR Egger	8.06599	15	0.92111
family.Desulfovibrionaceae.id.3169	ADHD	ADHD	family.Desulfovibrionaceae.id.3169	Inverse variance weighted	11.7869	20	0.923215
order.Clostridiales.id.1863	ADHD	ADHD	order.Clostridiales.id.1863	MR Egger	7.9823	15	0.92449
genus.Oscillospira.id.2064	ADHD	ADHD	genus.Oscillospira.id.2064	Inverse variance weighted	3.13952	8	0.925299
genus.Prevotella7.id.11182	ADHD	ADHD	genus.Prevotella7.id.11182	Inverse variance weighted	15.4898	25	0.929178
order.Verrucomicrobiales.id.4030	ADHD	ADHD	order.Verrucomicrobiales.id.4030	Inverse variance weighted	5.00216	11	0.931062
class.Verrucomicrobiae.id.4029	ADHD	ADHD	class.Verrucomicrobiae.id.4029	Inverse variance weighted	5.00216	11	0.931062
family.Verrucomicrobiaceae.id.4036	ADHD	ADHD	family.Verrucomicrobiaceae.id.4036	Inverse variance weighted	5.00196	11	0.931072
genus.Akkermansia.id.4037	ADHD	ADHD	genus.Akkermansia.id.4037	Inverse variance weighted	5.00152	11	0.931093
genus.Prevotella9.id.11183	ADHD	ADHD	genus.Prevotella9.id.11183	Inverse variance weighted	8.31617	16	0.938892
genus.Sellimonas.id.14369	ADHD	ADHD	genus.Sellimonas.id.14369	Inverse variance weighted	56.5568	75	0.944653
family.Ruminococcaceae.id.2050	ADHD	ADHD	family.Ruminococcaceae.id.2050	MR Egger	3.4254	9	0.945021
genus.Streptococcus.id.1853	ADHD	ADHD	genus.Streptococcus.id.1853	MR Egger	5.04954	12	0.956304
genus.LachnospiraceaeND3007group.id.11317	ADHD	ADHD	genus.LachnospiraceaeND3007group.id.11317	MR Egger	0.00199177	1	0.964403
genus.Enterorhabdus.id.820	ADHD	ADHD	genus.Enterorhabdus.id.820	MR Egger	18.3125	31	0.965422
genus.Enterorhabdus.id.820	ADHD	ADHD	genus.Enterorhabdus.id.820	Inverse variance weighted	18.9369	32	0.967356
genus.unknowngenus.id.2041	ADHD	ADHD	genus.unknowngenus.id.2041	Inverse variance weighted	25.8191	41	0.969113
genus.Victivallis.id.2256	ADHD	ADHD	genus.Victivallis.id.2256	MR Egger	3.25509	10	0.974768
genus.Sellimonas.id.14369	ADHD	ADHD	genus.Sellimonas.id.14369	MR Egger	52.0799	74	0.975139
class.Alphaproteobacteria.id.2379	ADHD	ADHD	class.Alphaproteobacteria.id.2379	MR Egger	4.23046	12	0.978909
genus.RuminococcaceaeUCG014.id.11371	ADHD	ADHD	genus.RuminococcaceaeUCG014.id.11371	MR Egger	32.2331	51	0.981429
genus.RuminococcaceaeNK4A214group.id.11358	ADHD	ADHD	genus.RuminococcaceaeNK4A214group.id.11358	MR Egger	5.19417	14	0.982923
genus..Clostridiuminnocuumgroup.id.14397	ADHD	ADHD	genus..Clostridiuminnocuumgroup.id.14397	MR Egger	12.2221	25	0.984688
genus.RuminococcaceaeUCG014.id.11371	ADHD	ADHD	genus.RuminococcaceaeUCG014.id.11371	Inverse variance weighted	32.2333	52	0.985773
genus..Eubacteriumfissicatenagroup.id.14373	ADHD	ADHD	genus..Eubacteriumfissicatenagroup.id.14373	MR Egger	9.38995	21	0.985799
genus.Victivallis.id.2256	ADHD	ADHD	genus.Victivallis.id.2256	Inverse variance weighted	3.27867	11	0.986507
class.Alphaproteobacteria.id.2379	ADHD	ADHD	class.Alphaproteobacteria.id.2379	Inverse variance weighted	4.33394	13	0.987093
genus..Clostridiuminnocuumgroup.id.14397	ADHD	ADHD	genus..Clostridiuminnocuumgroup.id.14397	Inverse variance weighted	12.5446	26	0.987662
genus.unknowngenus.id.2041	ADHD	ADHD	genus.unknowngenus.id.2041	MR Egger	22.4869	40	0.988478
genus.RuminococcaceaeNK4A214group.id.11358	ADHD	ADHD	genus.RuminococcaceaeNK4A214group.id.11358	Inverse variance weighted	5.30753	15	0.989187
genus.Flavonifractor.id.2059	ADHD	ADHD	genus.Flavonifractor.id.2059	MR Egger	0.888849	6	0.989477
genus..Eubacteriumfissicatenagroup.id.14373	ADHD	ADHD	genus..Eubacteriumfissicatenagroup.id.14373	Inverse variance weighted	9.40361	22	0.990954
genus.Romboutsia.id.11347	ADHD	ADHD	genus.Romboutsia.id.11347	Inverse variance weighted	24.5619	44	0.992208
order.Methanobacteriales.id.120	ADHD	ADHD	order.Methanobacteriales.id.120	Inverse variance weighted	36.94	61	0.993683
family.Clostridiaceae1.id.1869	ADHD	ADHD	family.Clostridiaceae1.id.1869	MR Egger	8.59988	22	0.995176
family.Clostridiaceae1.id.1869	ADHD	ADHD	family.Clostridiaceae1.id.1869	Inverse variance weighted	9.14466	23	0.995446
genus.Holdemania.id.2157	ADHD	ADHD	genus.Holdemania.id.2157	Inverse variance weighted	21.0171	41	0.995924
order.Methanobacteriales.id.120	ADHD	ADHD	order.Methanobacteriales.id.120	MR Egger	33.8218	60	0.997468
genus.Romboutsia.id.11347	ADHD	ADHD	genus.Romboutsia.id.11347	MR Egger	21.2551	43	0.997807
genus.Methanobrevibacter.id.123	ADHD	ADHD	genus.Methanobrevibacter.id.123	MR Egger	8.72777	24	0.998122
genus.CandidatusSoleaferrea.id.11350	ADHD	ADHD	genus.CandidatusSoleaferrea.id.11350	MR Egger	26.5645	51	0.998147
genus.Ruminococcus2.id.11374	ADHD	ADHD	genus.Ruminococcus2.id.11374	Inverse variance weighted	18.179	39	0.998202
genus.CandidatusSoleaferrea.id.11350	ADHD	ADHD	genus.CandidatusSoleaferrea.id.11350	Inverse variance weighted	26.8792	52	0.998479
genus.Alistipes.id.968	ADHD	ADHD	genus.Alistipes.id.968	Inverse variance weighted	35.831	65	0.99877
genus.Ruminococcus2.id.11374	ADHD	ADHD	genus.Ruminococcus2.id.11374	MR Egger	16.5073	38	0.999069
genus.Oxalobacter.id.2978	ADHD	ADHD	genus.Oxalobacter.id.2978	Inverse variance weighted	52.5254	89	0.999269
genus.Peptococcus.id.2037	ADHD	ADHD	genus.Peptococcus.id.2037	Inverse variance weighted	168.321	231	0.999312
genus.Oxalobacter.id.2978	ADHD	ADHD	genus.Oxalobacter.id.2978	MR Egger	49.8943	88	0.999646
genus.Odoribacter.id.952	ADHD	ADHD	genus.Odoribacter.id.952	MR Egger	18.2186	44	0.999794
genus.Odoribacter.id.952	ADHD	ADHD	genus.Odoribacter.id.952	Inverse variance weighted	18.8408	45	0.999795
family.Porphyromonadaceae.id.943	ADHD	ADHD	family.Porphyromonadaceae.id.943	MR Egger	22.5614	51	0.999813
genus..Eubacteriumruminantiumgroup.id.11340	ADHD	ADHD	genus..Eubacteriumruminantiumgroup.id.11340	MR Egger	27.0033	58	0.999833
genus.Holdemania.id.2157	ADHD	ADHD	genus.Holdemania.id.2157	MR Egger	15.4721	40	0.999835
family.Porphyromonadaceae.id.943	ADHD	ADHD	family.Porphyromonadaceae.id.943	Inverse variance weighted	22.7303	52	0.999864
genus..Eubacteriumruminantiumgroup.id.11340	ADHD	ADHD	genus..Eubacteriumruminantiumgroup.id.11340	Inverse variance weighted	27.1329	59	0.99988
order.Actinomycetales.id.420	ADHD	ADHD	order.Actinomycetales.id.420	MR Egger	5.71259	23	0.999906
genus.Erysipelatoclostridium.id.11381	ADHD	ADHD	genus.Erysipelatoclostridium.id.11381	Inverse variance weighted	18.6644	47	0.99993
order.Actinomycetales.id.420	ADHD	ADHD	order.Actinomycetales.id.420	Inverse variance weighted	5.73417	24	0.999953
genus.Alistipes.id.968	ADHD	ADHD	genus.Alistipes.id.968	MR Egger	28.4292	64	0.999966
genus.Lactobacillus.id.1837	ADHD	ADHD	genus.Lactobacillus.id.1837	Inverse variance weighted	5.01917	23	0.999971
genus.Erysipelatoclostridium.id.11381	ADHD	ADHD	genus.Erysipelatoclostridium.id.11381	MR Egger	16.9591	46	0.999972
genus.Lachnoclostridium.id.11308	ADHD	ADHD	genus.Lachnoclostridium.id.11308	Inverse variance weighted	55.4775	104	0.999975
family.Lactobacillaceae.id.1836	ADHD	ADHD	family.Lactobacillaceae.id.1836	Inverse variance weighted	4.64445	23	0.999986
family.Lactobacillaceae.id.1836	ADHD	ADHD	family.Lactobacillaceae.id.1836	MR Egger	3.74759	22	0.999995
genus.Lactobacillus.id.1837	ADHD	ADHD	genus.Lactobacillus.id.1837	MR Egger	3.64469	22	0.999996
genus.Intestinibacter.id.11345	ADHD	ADHD	genus.Intestinibacter.id.11345	Inverse variance weighted	37.0161	90	1
genus.Lachnoclostridium.id.11308	ADHD	ADHD	genus.Lachnoclostridium.id.11308	MR Egger	44.9356	103	1
genus.Peptococcus.id.2037	ADHD	ADHD	genus.Peptococcus.id.2037	MR Egger	133.629	230	1
genus.Intestinibacter.id.11345	ADHD	ADHD	genus.Intestinibacter.id.11345	MR Egger	32.7308	89	1
phylum.Bacteroidetes.id.905	ADHD	ADHD	phylum.Bacteroidetes.id.905	Inverse variance weighted	55.8727	127	1
family.Oxalobacteraceae.id.2966	ADHD	ADHD	family.Oxalobacteraceae.id.2966	Inverse variance weighted	27.2543	80	1
genus.unknowngenus.id.1868	ADHD	ADHD	genus.unknowngenus.id.1868	MR Egger	64.9492	146	1
genus.unknowngenus.id.1868	ADHD	ADHD	genus.unknowngenus.id.1868	Inverse variance weighted	64.997	147	1
phylum.Bacteroidetes.id.905	ADHD	ADHD	phylum.Bacteroidetes.id.905	MR Egger	51.0964	126	1
family.Oxalobacteraceae.id.2966	ADHD	ADHD	family.Oxalobacteraceae.id.2966	MR Egger	19.2122	79	1
phylum.Verrucomicrobia.id.3982	ADHD	ADHD	phylum.Verrucomicrobia.id.3982	MR Egger	11.0085	67	1
phylum.Verrucomicrobia.id.3982	ADHD	ADHD	phylum.Verrucomicrobia.id.3982	Inverse variance weighted	11.3973	68	1
genus.RuminococcaceaeUCG011.id.11368	ADHD	ADHD	genus.RuminococcaceaeUCG011.id.11368	MR Egger	35.3314	187	1
genus.RuminococcaceaeUCG011.id.11368	ADHD	ADHD	genus.RuminococcaceaeUCG011.id.11368	Inverse variance weighted	35.5956	188	1
genus.Oscillibacter.id.2063	anxiety neurosis	anxiety neurosis	genus.Oscillibacter.id.2063	MR Egger	23.1698	14	0.0575616
genus.Terrisporobacter.id.11348	anxiety neurosis	anxiety neurosis	genus.Terrisporobacter.id.11348	Inverse variance weighted	10.6969	5	0.0577321
genus.Tyzzerella3.id.11335	anxiety neurosis	anxiety neurosis	genus.Tyzzerella3.id.11335	Inverse variance weighted	68.505	52	0.0621314
genus.Veillonella.id.2198	anxiety neurosis	anxiety neurosis	genus.Veillonella.id.2198	MR Egger	10.4326	5	0.063865
genus.Faecalibacterium.id.2057	anxiety neurosis	anxiety neurosis	genus.Faecalibacterium.id.2057	Inverse variance weighted	32.8218	22	0.0644244
family.Oxalobacteraceae.id.2966	anxiety neurosis	anxiety neurosis	family.Oxalobacteraceae.id.2966	Inverse variance weighted	99.7967	80	0.0663387
genus.Oxalobacter.id.2978	anxiety neurosis	anxiety neurosis	genus.Oxalobacter.id.2978	Inverse variance weighted	109.594	89	0.0684464
genus.Dialister.id.2183	anxiety neurosis	anxiety neurosis	genus.Dialister.id.2183	Inverse variance weighted	19.8928	12	0.0691416
family.Oxalobacteraceae.id.2966	anxiety neurosis	anxiety neurosis	family.Oxalobacteraceae.id.2966	MR Egger	98.3317	79	0.0694501
order.Lactobacillales.id.1800	anxiety neurosis	anxiety neurosis	order.Lactobacillales.id.1800	MR Egger	26.2603	17	0.0698462
family.ClostridialesvadinBB60group.id.11286	anxiety neurosis	anxiety neurosis	family.ClostridialesvadinBB60group.id.11286	Inverse variance weighted	23.6383	15	0.0714959
genus.Lactococcus.id.1851	anxiety neurosis	anxiety neurosis	genus.Lactococcus.id.1851	Inverse variance weighted	15.7637	9	0.071984
genus.Bilophila.id.3170	anxiety neurosis	anxiety neurosis	genus.Bilophila.id.3170	MR Egger	41.8382	30	0.073887
family.FamilyXI.id.1936	anxiety neurosis	anxiety neurosis	family.FamilyXI.id.1936	Inverse variance weighted	15.645	9	0.0746742
genus.Bilophila.id.3170	anxiety neurosis	anxiety neurosis	genus.Bilophila.id.3170	Inverse variance weighted	42.8544	31	0.076365
order.NB1n.id.3953	anxiety neurosis	anxiety neurosis	order.NB1n.id.3953	Inverse variance weighted	22.0461	14	0.0776718
genus.unknowngenus.id.1000006162	anxiety neurosis	anxiety neurosis	genus.unknowngenus.id.1000006162	Inverse variance weighted	22.0461	14	0.0776718
family.unknownfamily.id.1000006161	anxiety neurosis	anxiety neurosis	family.unknownfamily.id.1000006161	Inverse variance weighted	22.0461	14	0.0776718
genus.Phascolarctobacterium.id.2168	anxiety neurosis	anxiety neurosis	genus.Phascolarctobacterium.id.2168	MR Egger	30.6454	21	0.0797646
genus.Actinomyces.id.423	anxiety neurosis	anxiety neurosis	genus.Actinomyces.id.423	MR Egger	11.1743	6	0.0831377
genus.Coprococcus3.id.11303	anxiety neurosis	anxiety neurosis	genus.Coprococcus3.id.11303	MR Egger	11.0914	6	0.0855934
family.FamilyXI.id.1936	anxiety neurosis	anxiety neurosis	family.FamilyXI.id.1936	MR Egger	13.8073	8	0.0869289
order.Lactobacillales.id.1800	anxiety neurosis	anxiety neurosis	order.Lactobacillales.id.1800	Inverse variance weighted	26.3234	18	0.0925894
genus.Senegalimassilia.id.11160	anxiety neurosis	anxiety neurosis	genus.Senegalimassilia.id.11160	MR Egger	33.4691	24	0.0945567
genus.Anaerofilum.id.2053	anxiety neurosis	anxiety neurosis	genus.Anaerofilum.id.2053	MR Egger	56.7107	44	0.0946878
genus.Phascolarctobacterium.id.2168	anxiety neurosis	anxiety neurosis	genus.Phascolarctobacterium.id.2168	Inverse variance weighted	30.7409	22	0.101541
genus.Sellimonas.id.14369	anxiety neurosis	anxiety neurosis	genus.Sellimonas.id.14369	Inverse variance weighted	14.5423	9	0.104299
family.Streptococcaceae.id.1850	anxiety neurosis	anxiety neurosis	family.Streptococcaceae.id.1850	Inverse variance weighted	19.6184	13	0.105141
genus.Sellimonas.id.14369	anxiety neurosis	anxiety neurosis	genus.Sellimonas.id.14369	MR Egger	13.1408	8	0.107097
genus.Veillonella.id.2198	anxiety neurosis	anxiety neurosis	genus.Veillonella.id.2198	Inverse variance weighted	10.4429	6	0.107198
genus.Anaerofilum.id.2053	anxiety neurosis	anxiety neurosis	genus.Anaerofilum.id.2053	Inverse variance weighted	56.7541	45	0.112376
order.Enterobacteriales.id.3468	anxiety neurosis	anxiety neurosis	order.Enterobacteriales.id.3468	MR Egger	22.8916	16	0.116662
family.Enterobacteriaceae.id.3469	anxiety neurosis	anxiety neurosis	family.Enterobacteriaceae.id.3469	MR Egger	22.8916	16	0.116662
genus.Holdemania.id.2157	anxiety neurosis	anxiety neurosis	genus.Holdemania.id.2157	Inverse variance weighted	22.7383	16	0.120911
genus.Oxalobacter.id.2978	anxiety neurosis	anxiety neurosis	genus.Oxalobacter.id.2978	MR Egger	103.695	88	0.121237
genus.Holdemania.id.2157	anxiety neurosis	anxiety neurosis	genus.Holdemania.id.2157	MR Egger	21.5052	15	0.121449
genus.unknowngenus.id.1868	anxiety neurosis	anxiety neurosis	genus.unknowngenus.id.1868	MR Egger	165.966	146	0.12351
genus.unknowngenus.id.1000005479	anxiety neurosis	anxiety neurosis	genus.unknowngenus.id.1000005479	MR Egger	12.641	8	0.124812
family.BacteroidalesS24.7group.id.11173	anxiety neurosis	anxiety neurosis	family.BacteroidalesS24.7group.id.11173	MR Egger	12.641	8	0.124812
order.Bacillales.id.1674	anxiety neurosis	anxiety neurosis	order.Bacillales.id.1674	MR Egger	11.2159	7	0.129473
genus.unknowngenus.id.1868	anxiety neurosis	anxiety neurosis	genus.unknowngenus.id.1868	Inverse variance weighted	166.285	147	0.131899
order.Enterobacteriales.id.3468	anxiety neurosis	anxiety neurosis	order.Enterobacteriales.id.3468	Inverse variance weighted	23.4933	17	0.13387
family.Enterobacteriaceae.id.3469	anxiety neurosis	anxiety neurosis	family.Enterobacteriaceae.id.3469	Inverse variance weighted	23.4933	17	0.13387
genus.RuminococcaceaeUCG004.id.11362	anxiety neurosis	anxiety neurosis	genus.RuminococcaceaeUCG004.id.11362	MR Egger	14.941	10	0.134227
order.Bacillales.id.1674	anxiety neurosis	anxiety neurosis	order.Bacillales.id.1674	Inverse variance weighted	12.2609	8	0.139938
family.Peptococcaceae.id.2024	anxiety neurosis	anxiety neurosis	family.Peptococcaceae.id.2024	Inverse variance weighted	26.7571	20	0.142236
genus.unknowngenus.id.2755	anxiety neurosis	anxiety neurosis	genus.unknowngenus.id.2755	MR Egger	17.0905	12	0.146225
genus.Clostridiumsensustricto1.id.1873	anxiety neurosis	anxiety neurosis	genus.Clostridiumsensustricto1.id.1873	MR Egger	20.7132	15	0.146247
genus.RuminococcaceaeUCG011.id.11368	anxiety neurosis	anxiety neurosis	genus.RuminococcaceaeUCG011.id.11368	Inverse variance weighted	10.8264	7	0.146373
genus.RuminococcaceaeUCG004.id.11362	anxiety neurosis	anxiety neurosis	genus.RuminococcaceaeUCG004.id.11362	Inverse variance weighted	15.759	11	0.150317
genus.Parabacteroides.id.954	anxiety neurosis	anxiety neurosis	genus.Parabacteroides.id.954	Inverse variance weighted	10.6755	7	0.153411
family.Streptococcaceae.id.1850	anxiety neurosis	anxiety neurosis	family.Streptococcaceae.id.1850	MR Egger	16.8796	12	0.154182
family.Peptococcaceae.id.2024	anxiety neurosis	anxiety neurosis	family.Peptococcaceae.id.2024	MR Egger	24.9255	19	0.163008
genus..Eubacteriumventriosumgroup.id.11341	anxiety neurosis	anxiety neurosis	genus..Eubacteriumventriosumgroup.id.11341	MR Egger	17.7585	13	0.166906
genus.Lactobacillus.id.1837	anxiety neurosis	anxiety neurosis	genus.Lactobacillus.id.1837	MR Egger	28.258	22	0.167286
genus.unknowngenus.id.1000005479	anxiety neurosis	anxiety neurosis	genus.unknowngenus.id.1000005479	Inverse variance weighted	12.6774	9	0.177755
family.BacteroidalesS24.7group.id.11173	anxiety neurosis	anxiety neurosis	family.BacteroidalesS24.7group.id.11173	Inverse variance weighted	12.6774	9	0.177755
genus.Clostridiumsensustricto1.id.1873	anxiety neurosis	anxiety neurosis	genus.Clostridiumsensustricto1.id.1873	Inverse variance weighted	21.005	16	0.178318
genus.Sutterella.id.2896	anxiety neurosis	anxiety neurosis	genus.Sutterella.id.2896	MR Egger	13.8544	10	0.179736
genus..Eubacteriumoxidoreducensgroup.id.11339	anxiety neurosis	anxiety neurosis	genus..Eubacteriumoxidoreducensgroup.id.11339	MR Egger	26.73	21	0.179971
genus.unknowngenus.id.2755	anxiety neurosis	anxiety neurosis	genus.unknowngenus.id.2755	Inverse variance weighted	17.3107	13	0.185487
genus.Lactobacillus.id.1837	anxiety neurosis	anxiety neurosis	genus.Lactobacillus.id.1837	Inverse variance weighted	28.8262	23	0.18614
genus.Alloprevotella.id.961	anxiety neurosis	anxiety neurosis	genus.Alloprevotella.id.961	Inverse variance weighted	7.44405	5	0.189654
family.Peptostreptococcaceae.id.2042	anxiety neurosis	anxiety neurosis	family.Peptostreptococcaceae.id.2042	MR Egger	17.1975	13	0.190432
genus.Ruminiclostridium5.id.11355	anxiety neurosis	anxiety neurosis	genus.Ruminiclostridium5.id.11355	Inverse variance weighted	18.2802	14	0.194315
genus.RuminococcaceaeUCG014.id.11371	anxiety neurosis	anxiety neurosis	genus.RuminococcaceaeUCG014.id.11371	Inverse variance weighted	19.3436	15	0.198585
genus..Eubacteriumventriosumgroup.id.11341	anxiety neurosis	anxiety neurosis	genus..Eubacteriumventriosumgroup.id.11341	Inverse variance weighted	18.0838	14	0.20299
genus.RuminococcaceaeUCG014.id.11371	anxiety neurosis	anxiety neurosis	genus.RuminococcaceaeUCG014.id.11371	MR Egger	18.0756	14	0.203361
genus.Coprobacter.id.949	anxiety neurosis	anxiety neurosis	genus.Coprobacter.id.949	MR Egger	15.6888	12	0.205909
genus.FamilyXIIIUCG001.id.11294	anxiety neurosis	anxiety neurosis	genus.FamilyXIIIUCG001.id.11294	MR Egger	9.59415	7	0.212763
genus..Ruminococcusgauvreauiigroup.id.11342	anxiety neurosis	anxiety neurosis	genus..Ruminococcusgauvreauiigroup.id.11342	Inverse variance weighted	43.5129	37	0.213808
genus.LachnospiraceaeUCG004.id.11324	anxiety neurosis	anxiety neurosis	genus.LachnospiraceaeUCG004.id.11324	Inverse variance weighted	15.4743	12	0.216519
genus.Barnesiella.id.944	anxiety neurosis	anxiety neurosis	genus.Barnesiella.id.944	MR Egger	25.7184	21	0.217391
genus.LachnospiraceaeUCG004.id.11324	anxiety neurosis	anxiety neurosis	genus.LachnospiraceaeUCG004.id.11324	MR Egger	14.1805	11	0.223168
family.Veillonellaceae.id.2172	anxiety neurosis	anxiety neurosis	family.Veillonellaceae.id.2172	Inverse variance weighted	23.3288	19	0.223169
genus.Lachnospira.id.2004	anxiety neurosis	anxiety neurosis	genus.Lachnospira.id.2004	MR Egger	6.91824	5	0.226792
family.Peptostreptococcaceae.id.2042	anxiety neurosis	anxiety neurosis	family.Peptostreptococcaceae.id.2042	Inverse variance weighted	17.5548	14	0.227817
genus..Ruminococcusgauvreauiigroup.id.11342	anxiety neurosis	anxiety neurosis	genus..Ruminococcusgauvreauiigroup.id.11342	MR Egger	41.8676	36	0.231229
genus.CandidatusSoleaferrea.id.11350	anxiety neurosis	anxiety neurosis	genus.CandidatusSoleaferrea.id.11350	Inverse variance weighted	14.0095	11	0.232467
genus.Sutterella.id.2896	anxiety neurosis	anxiety neurosis	genus.Sutterella.id.2896	Inverse variance weighted	13.975	11	0.234383
genus.Roseburia.id.2012	anxiety neurosis	anxiety neurosis	genus.Roseburia.id.2012	MR Egger	17.2609	14	0.242541
genus.RuminococcaceaeUCG011.id.11368	anxiety neurosis	anxiety neurosis	genus.RuminococcaceaeUCG011.id.11368	MR Egger	7.90656	6	0.245029
genus.Coprobacter.id.949	anxiety neurosis	anxiety neurosis	genus.Coprobacter.id.949	Inverse variance weighted	15.9216	13	0.253391
phylum.Firmicutes.id.1672	anxiety neurosis	anxiety neurosis	phylum.Firmicutes.id.1672	MR Egger	18.0799	15	0.258489
genus.Barnesiella.id.944	anxiety neurosis	anxiety neurosis	genus.Barnesiella.id.944	Inverse variance weighted	25.7337	22	0.26329
class.Methanobacteria.id.119	anxiety neurosis	anxiety neurosis	class.Methanobacteria.id.119	MR Egger	11.1819	9	0.263443
genus.Oscillospira.id.2064	anxiety neurosis	anxiety neurosis	genus.Oscillospira.id.2064	MR Egger	8.70358	7	0.274644
genus.FamilyXIIIUCG001.id.11294	anxiety neurosis	anxiety neurosis	genus.FamilyXIIIUCG001.id.11294	Inverse variance weighted	9.74296	8	0.283532
genus.Akkermansia.id.4037	anxiety neurosis	anxiety neurosis	genus.Akkermansia.id.4037	Inverse variance weighted	13.1109	11	0.286139
order.Verrucomicrobiales.id.4030	anxiety neurosis	anxiety neurosis	order.Verrucomicrobiales.id.4030	Inverse variance weighted	13.1091	11	0.286257
class.Verrucomicrobiae.id.4029	anxiety neurosis	anxiety neurosis	class.Verrucomicrobiae.id.4029	Inverse variance weighted	13.1091	11	0.286257
family.Verrucomicrobiaceae.id.4036	anxiety neurosis	anxiety neurosis	family.Verrucomicrobiaceae.id.4036	Inverse variance weighted	13.1086	11	0.28629
order.Pasteurellales.id.3688	anxiety neurosis	anxiety neurosis	order.Pasteurellales.id.3688	MR Egger	17.5153	15	0.289006
family.Pasteurellaceae.id.3689	anxiety neurosis	anxiety neurosis	family.Pasteurellaceae.id.3689	MR Egger	17.5153	15	0.289006
genus.Roseburia.id.2012	anxiety neurosis	anxiety neurosis	genus.Roseburia.id.2012	Inverse variance weighted	17.5095	15	0.289329
phylum.Firmicutes.id.1672	anxiety neurosis	anxiety neurosis	phylum.Firmicutes.id.1672	Inverse variance weighted	18.3618	16	0.303143
genus.Parabacteroides.id.954	anxiety neurosis	anxiety neurosis	genus.Parabacteroides.id.954	MR Egger	7.19387	6	0.30329
genus.Catenibacterium.id.2153	anxiety neurosis	anxiety neurosis	genus.Catenibacterium.id.2153	Inverse variance weighted	3.62116	3	0.305385
genus.Fusicatenibacter.id.11305	anxiety neurosis	anxiety neurosis	genus.Fusicatenibacter.id.11305	MR Egger	19.334	17	0.309701
class.Methanobacteria.id.119	anxiety neurosis	anxiety neurosis	class.Methanobacteria.id.119	Inverse variance weighted	11.599	10	0.31279
family.Christensenellaceae.id.1866	anxiety neurosis	anxiety neurosis	family.Christensenellaceae.id.1866	Inverse variance weighted	11.5482	10	0.316427
genus.Lachnospira.id.2004	anxiety neurosis	anxiety neurosis	genus.Lachnospira.id.2004	Inverse variance weighted	6.98828	6	0.321933
genus.Lachnoclostridium.id.11308	anxiety neurosis	anxiety neurosis	genus.Lachnoclostridium.id.11308	Inverse variance weighted	14.6785	13	0.327849
genus.Holdemanella.id.11393	anxiety neurosis	anxiety neurosis	genus.Holdemanella.id.11393	Inverse variance weighted	14.6635	13	0.32883
order.Clostridiales.id.1863	anxiety neurosis	anxiety neurosis	order.Clostridiales.id.1863	MR Egger	16.5771	15	0.344768
genus.LachnospiraceaeUCG010.id.11330	anxiety neurosis	anxiety neurosis	genus.LachnospiraceaeUCG010.id.11330	Inverse variance weighted	12.171	11	0.350927
order.Pasteurellales.id.3688	anxiety neurosis	anxiety neurosis	order.Pasteurellales.id.3688	Inverse variance weighted	17.5257	16	0.352394
family.Pasteurellaceae.id.3689	anxiety neurosis	anxiety neurosis	family.Pasteurellaceae.id.3689	Inverse variance weighted	17.5257	16	0.352394
genus.Fusicatenibacter.id.11305	anxiety neurosis	anxiety neurosis	genus.Fusicatenibacter.id.11305	Inverse variance weighted	19.6358	18	0.353691
genus.Butyricimonas.id.945	anxiety neurosis	anxiety neurosis	genus.Butyricimonas.id.945	Inverse variance weighted	64.3774	61	0.359259
genus.CandidatusSoleaferrea.id.11350	anxiety neurosis	anxiety neurosis	genus.CandidatusSoleaferrea.id.11350	MR Egger	10.9633	10	0.360387
genus.Escherichia.Shigella.id.3504	anxiety neurosis	anxiety neurosis	genus.Escherichia.Shigella.id.3504	Inverse variance weighted	15.2525	14	0.361115
genus.Lachnoclostridium.id.11308	anxiety neurosis	anxiety neurosis	genus.Lachnoclostridium.id.11308	MR Egger	13.0269	12	0.36709
genus.Oscillospira.id.2064	anxiety neurosis	anxiety neurosis	genus.Oscillospira.id.2064	Inverse variance weighted	8.70541	8	0.367753
genus.Prevotella7.id.11182	anxiety neurosis	anxiety neurosis	genus.Prevotella7.id.11182	MR Egger	25.6922	24	0.368965
genus.Prevotella7.id.11182	anxiety neurosis	anxiety neurosis	genus.Prevotella7.id.11182	Inverse variance weighted	26.5182	25	0.380375
genus.Holdemanella.id.11393	anxiety neurosis	anxiety neurosis	genus.Holdemanella.id.11393	MR Egger	12.8248	12	0.381902
phylum.Tenericutes.id.3919	anxiety neurosis	anxiety neurosis	phylum.Tenericutes.id.3919	MR Egger	10.6112	10	0.388601
class.Mollicutes.id.3920	anxiety neurosis	anxiety neurosis	class.Mollicutes.id.3920	MR Egger	10.6112	10	0.388601
phylum.Tenericutes.id.3919	anxiety neurosis	anxiety neurosis	phylum.Tenericutes.id.3919	Inverse variance weighted	11.6555	11	0.390089
class.Mollicutes.id.3920	anxiety neurosis	anxiety neurosis	class.Mollicutes.id.3920	Inverse variance weighted	11.6555	11	0.390089
order.Clostridiales.id.1863	anxiety neurosis	anxiety neurosis	order.Clostridiales.id.1863	Inverse variance weighted	16.9248	16	0.390482
genus.Bacteroides.id.918	anxiety neurosis	anxiety neurosis	genus.Bacteroides.id.918	MR Egger	9.40719	9	0.400567
genus.unknowngenus.id.826	anxiety neurosis	anxiety neurosis	genus.unknowngenus.id.826	MR Egger	12.5281	12	0.404249
genus.Escherichia.Shigella.id.3504	anxiety neurosis	anxiety neurosis	genus.Escherichia.Shigella.id.3504	MR Egger	13.537	13	0.407242
genus.Butyricicoccus.id.2055	anxiety neurosis	anxiety neurosis	genus.Butyricicoccus.id.2055	MR Egger	16.6441	16	0.408981
genus.Haemophilus.id.3698	anxiety neurosis	anxiety neurosis	genus.Haemophilus.id.3698	Inverse variance weighted	13.4837	13	0.411181
genus.RuminococcaceaeUCG005.id.11363	anxiety neurosis	anxiety neurosis	genus.RuminococcaceaeUCG005.id.11363	MR Egger	15.3547	15	0.42618
genus.Ruminiclostridium9.id.11357	anxiety neurosis	anxiety neurosis	genus.Ruminiclostridium9.id.11357	Inverse variance weighted	13.2473	13	0.428898
genus.RuminococcaceaeUCG005.id.11363	anxiety neurosis	anxiety neurosis	genus.RuminococcaceaeUCG005.id.11363	Inverse variance weighted	16.3467	16	0.429039
genus.Alloprevotella.id.961	anxiety neurosis	anxiety neurosis	genus.Alloprevotella.id.961	MR Egger	3.80968	4	0.432376
genus.Odoribacter.id.952	anxiety neurosis	anxiety neurosis	genus.Odoribacter.id.952	Inverse variance weighted	6.91523	7	0.437759
genus.Paraprevotella.id.962	anxiety neurosis	anxiety neurosis	genus.Paraprevotella.id.962	MR Egger	11.0081	11	0.442584
genus.Slackia.id.825	anxiety neurosis	anxiety neurosis	genus.Slackia.id.825	MR Egger	6.84041	7	0.445684
class.Clostridia.id.1859	anxiety neurosis	anxiety neurosis	class.Clostridia.id.1859	MR Egger	15.0211	15	0.449897
family.Lachnospiraceae.id.1987	anxiety neurosis	anxiety neurosis	family.Lachnospiraceae.id.1987	Inverse variance weighted	14.8843	15	0.459782
genus.unknowngenus.id.826	anxiety neurosis	anxiety neurosis	genus.unknowngenus.id.826	Inverse variance weighted	12.8404	13	0.460212
family.Veillonellaceae.id.2172	anxiety neurosis	anxiety neurosis	family.Veillonellaceae.id.2172	MR Egger	17.8645	18	0.464614
genus..Eubacteriumhalliigroup.id.11338	anxiety neurosis	anxiety neurosis	genus..Eubacteriumhalliigroup.id.11338	MR Egger	11.7325	12	0.467395
genus.Butyricicoccus.id.2055	anxiety neurosis	anxiety neurosis	genus.Butyricicoccus.id.2055	Inverse variance weighted	16.6551	17	0.477962
phylum.Actinobacteria.id.400	anxiety neurosis	anxiety neurosis	phylum.Actinobacteria.id.400	Inverse variance weighted	13.523	14	0.485814
genus.Bacteroides.id.918	anxiety neurosis	anxiety neurosis	genus.Bacteroides.id.918	Inverse variance weighted	9.44522	10	0.490435
family.Lachnospiraceae.id.1987	anxiety neurosis	anxiety neurosis	family.Lachnospiraceae.id.1987	MR Egger	13.4539	14	0.491137
genus..Eubacteriumhalliigroup.id.11338	anxiety neurosis	anxiety neurosis	genus..Eubacteriumhalliigroup.id.11338	Inverse variance weighted	12.3435	13	0.499701
genus.Paraprevotella.id.962	anxiety neurosis	anxiety neurosis	genus.Paraprevotella.id.962	Inverse variance weighted	11.3012	12	0.503297
order.Bifidobacteriales.id.432	anxiety neurosis	anxiety neurosis	order.Bifidobacteriales.id.432	Inverse variance weighted	14.2077	15	0.509839
family.Bifidobacteriaceae.id.433	anxiety neurosis	anxiety neurosis	family.Bifidobacteriaceae.id.433	Inverse variance weighted	14.2077	15	0.509839
genus.Haemophilus.id.3698	anxiety neurosis	anxiety neurosis	genus.Haemophilus.id.3698	MR Egger	11.1503	12	0.516086
genus.Ruminiclostridium9.id.11357	anxiety neurosis	anxiety neurosis	genus.Ruminiclostridium9.id.11357	MR Egger	11.0856	12	0.521597
class.Clostridia.id.1859	anxiety neurosis	anxiety neurosis	class.Clostridia.id.1859	Inverse variance weighted	15.0345	16	0.522113
genus.Enterorhabdus.id.820	anxiety neurosis	anxiety neurosis	genus.Enterorhabdus.id.820	Inverse variance weighted	30.8649	32	0.523884
family.Ruminococcaceae.id.2050	anxiety neurosis	anxiety neurosis	family.Ruminococcaceae.id.2050	Inverse variance weighted	20.6583	22	0.541931
genus.Dorea.id.1997	anxiety neurosis	anxiety neurosis	genus.Dorea.id.1997	MR Egger	8.89071	10	0.542506
genus.FamilyXIIIAD3011group.id.11293	anxiety neurosis	anxiety neurosis	genus.FamilyXIIIAD3011group.id.11293	Inverse variance weighted	60.1023	62	0.544638
family.unknownfamily.id.1000005471	anxiety neurosis	anxiety neurosis	family.unknownfamily.id.1000005471	MR Egger	10.81	12	0.545267
class.Gammaproteobacteria.id.3303	anxiety neurosis	anxiety neurosis	class.Gammaproteobacteria.id.3303	Inverse variance weighted	6.88272	8	0.549338
genus.Slackia.id.825	anxiety neurosis	anxiety neurosis	genus.Slackia.id.825	Inverse variance weighted	6.84523	8	0.553419
genus.Odoribacter.id.952	anxiety neurosis	anxiety neurosis	genus.Odoribacter.id.952	MR Egger	4.90767	6	0.555708
genus.LachnospiraceaeUCG010.id.11330	anxiety neurosis	anxiety neurosis	genus.LachnospiraceaeUCG010.id.11330	MR Egger	8.73916	10	0.557024
genus.Ruminiclostridium5.id.11355	anxiety neurosis	anxiety neurosis	genus.Ruminiclostridium5.id.11355	MR Egger	11.598	13	0.56085
genus.Romboutsia.id.11347	anxiety neurosis	anxiety neurosis	genus.Romboutsia.id.11347	MR Egger	10.5278	12	0.569763
order.Desulfovibrionales.id.3156	anxiety neurosis	anxiety neurosis	order.Desulfovibrionales.id.3156	MR Egger	8.57312	10	0.573037
family.Actinomycetaceae.id.421	anxiety neurosis	anxiety neurosis	family.Actinomycetaceae.id.421	Inverse variance weighted	22.0429	24	0.576705
family.Desulfovibrionaceae.id.3169	anxiety neurosis	anxiety neurosis	family.Desulfovibrionaceae.id.3169	MR Egger	7.58068	9	0.576892
phylum.Actinobacteria.id.400	anxiety neurosis	anxiety neurosis	phylum.Actinobacteria.id.400	MR Egger	11.3318	13	0.583042
class.Actinobacteria.id.419	anxiety neurosis	anxiety neurosis	class.Actinobacteria.id.419	Inverse variance weighted	14.2104	16	0.583046
genus.Desulfovibrio.id.3173	anxiety neurosis	anxiety neurosis	genus.Desulfovibrio.id.3173	MR Egger	7.51787	9	0.583364
genus..Ruminococcusgnavusgroup.id.14376	anxiety neurosis	anxiety neurosis	genus..Ruminococcusgnavusgroup.id.14376	Inverse variance weighted	8.40278	10	0.589557
genus.RuminococcaceaeUCG003.id.11361	anxiety neurosis	anxiety neurosis	genus.RuminococcaceaeUCG003.id.11361	Inverse variance weighted	11.1576	13	0.597613
genus.Dorea.id.1997	anxiety neurosis	anxiety neurosis	genus.Dorea.id.1997	Inverse variance weighted	9.25633	11	0.598245
family.Rikenellaceae.id.967	anxiety neurosis	anxiety neurosis	family.Rikenellaceae.id.967	MR Egger	13.9332	16	0.60369
family.Prevotellaceae.id.960	anxiety neurosis	anxiety neurosis	family.Prevotellaceae.id.960	MR Egger	13.932	16	0.603783
family.unknownfamily.id.1000005471	anxiety neurosis	anxiety neurosis	family.unknownfamily.id.1000005471	Inverse variance weighted	11.0051	13	0.61039
family.Actinomycetaceae.id.421	anxiety neurosis	anxiety neurosis	family.Actinomycetaceae.id.421	MR Egger	20.4546	23	0.614359
genus.RikenellaceaeRC9gutgroup.id.11191	anxiety neurosis	anxiety neurosis	genus.RikenellaceaeRC9gutgroup.id.11191	MR Egger	8.99772	11	0.622103
genus.Anaerostipes.id.1991	anxiety neurosis	anxiety neurosis	genus.Anaerostipes.id.1991	MR Egger	32.2333	155	0.622451
genus.Anaerostipes.id.1991	anxiety neurosis	anxiety neurosis	genus.Anaerostipes.id.1991	Inverse variance weighted	9.38995	156	0.622869
genus.Marvinbryantia.id.2005	anxiety neurosis	anxiety neurosis	genus.Marvinbryantia.id.2005	Inverse variance weighted	3.27867	53	0.623422
genus.LachnospiraceaeFCS020group.id.11314	anxiety neurosis	anxiety neurosis	genus.LachnospiraceaeFCS020group.id.11314	Inverse variance weighted	4.33394	83	0.623612
genus.RuminococcaceaeUCG003.id.11361	anxiety neurosis	anxiety neurosis	genus.RuminococcaceaeUCG003.id.11361	MR Egger	9.91278	12	0.623612
genus.LachnospiraceaeFCS020group.id.11314	anxiety neurosis	anxiety neurosis	genus.LachnospiraceaeFCS020group.id.11314	MR Egger	0.951433	82	0.62382
genus.Turicibacter.id.2162	anxiety neurosis	anxiety neurosis	genus.Turicibacter.id.2162	Inverse variance weighted	22.4869	62	0.624196
genus.Turicibacter.id.2162	anxiety neurosis	anxiety neurosis	genus.Turicibacter.id.2162	MR Egger	18.7536	61	0.625237
genus.unknowngenus.id.1000000073	anxiety neurosis	anxiety neurosis	genus.unknowngenus.id.1000000073	Inverse variance weighted	19.4572	82	0.626003
genus.LachnospiraceaeUCG001.id.11321	anxiety neurosis	anxiety neurosis	genus.LachnospiraceaeUCG001.id.11321	Inverse variance weighted	19.4572	65	0.626278
genus.LachnospiraceaeUCG001.id.11321	anxiety neurosis	anxiety neurosis	genus.LachnospiraceaeUCG001.id.11321	MR Egger	5.30753	64	0.626296
genus.unknowngenus.id.1000000073	anxiety neurosis	anxiety neurosis	genus.unknowngenus.id.1000000073	MR Egger	10.3081	81	0.62648
genus.Methanobrevibacter.id.123	anxiety neurosis	anxiety neurosis	genus.Methanobrevibacter.id.123	Inverse variance weighted	22.1432	25	0.627461
genus.unknowngenus.id.2071	anxiety neurosis	anxiety neurosis	genus.unknowngenus.id.2071	Inverse variance weighted	9.40361	71	0.628164
family.Bacteroidaceae.id.917	anxiety neurosis	anxiety neurosis	family.Bacteroidaceae.id.917	MR Egger	18.328	21	0.628164
genus.Marvinbryantia.id.2005	anxiety neurosis	anxiety neurosis	genus.Marvinbryantia.id.2005	MR Egger	4.54644	52	0.628233
family.Acidaminococcaceae.id.2166	anxiety neurosis	anxiety neurosis	family.Acidaminococcaceae.id.2166	MR Egger	4.34363	6	0.63028
genus.unknowngenus.id.2071	anxiety neurosis	anxiety neurosis	genus.unknowngenus.id.2071	MR Egger	14.3212	70	0.630307
genus..Clostridiuminnocuumgroup.id.14397	anxiety neurosis	anxiety neurosis	genus..Clostridiuminnocuumgroup.id.14397	MR Egger	6.09727	8	0.636337
genus.Bifidobacterium.id.436	anxiety neurosis	anxiety neurosis	genus.Bifidobacterium.id.436	Inverse variance weighted	10.6589	13	0.639371
genus.Romboutsia.id.11347	anxiety neurosis	anxiety neurosis	genus.Romboutsia.id.11347	Inverse variance weighted	10.6088	13	0.643554
phylum.Bacteroidetes.id.905	anxiety neurosis	anxiety neurosis	phylum.Bacteroidetes.id.905	Inverse variance weighted	4.3284	11	0.644153
genus.LachnospiraceaeNC2004group.id.11316	anxiety neurosis	anxiety neurosis	genus.LachnospiraceaeNC2004group.id.11316	MR Egger	6.02553	8	0.644372
family.Christensenellaceae.id.1866	anxiety neurosis	anxiety neurosis	family.Christensenellaceae.id.1866	MR Egger	6.92164	9	0.645277
genus.DefluviitaleaceaeUCG011.id.11287	anxiety neurosis	anxiety neurosis	genus.DefluviitaleaceaeUCG011.id.11287	MR Egger	21.2551	8	0.645734
phylum.Bacteroidetes.id.905	anxiety neurosis	anxiety neurosis	phylum.Bacteroidetes.id.905	MR Egger	12.5446	10	0.647504
genus.Erysipelatoclostridium.id.11381	anxiety neurosis	anxiety neurosis	genus.Erysipelatoclostridium.id.11381	MR Egger	11.486	14	0.647504
genus.DefluviitaleaceaeUCG011.id.11287	anxiety neurosis	anxiety neurosis	genus.DefluviitaleaceaeUCG011.id.11287	Inverse variance weighted	18.7536	9	0.648691
order.Bacteroidales.id.913	anxiety neurosis	anxiety neurosis	order.Bacteroidales.id.913	Inverse variance weighted	10.3081	13	0.649283
class.Bacteroidia.id.912	anxiety neurosis	anxiety neurosis	class.Bacteroidia.id.912	Inverse variance weighted	0.888849	13	0.649481
genus..Eubacteriumbrachygroup.id.11296	anxiety neurosis	anxiety neurosis	genus..Eubacteriumbrachygroup.id.11296	Inverse variance weighted	7.76666	10	0.651617
family.Clostridiaceae1.id.1869	anxiety neurosis	anxiety neurosis	family.Clostridiaceae1.id.1869	MR Egger	28.3577	22	0.652095
order.Desulfovibrionales.id.3156	anxiety neurosis	anxiety neurosis	order.Desulfovibrionales.id.3156	Inverse variance weighted	8.66723	11	0.652578
order.Bacteroidales.id.913	anxiety neurosis	anxiety neurosis	order.Bacteroidales.id.913	MR Egger	7.04394	12	0.655805
class.Bacteroidia.id.912	anxiety neurosis	anxiety neurosis	class.Bacteroidia.id.912	MR Egger	9.49678	12	0.656185
genus.unknowngenus.id.2041	anxiety neurosis	anxiety neurosis	genus.unknowngenus.id.2041	MR Egger	7.7198	10	0.656185
family.Clostridiaceae1.id.1869	anxiety neurosis	anxiety neurosis	family.Clostridiaceae1.id.1869	Inverse variance weighted	6.43137	23	0.657086
genus..Clostridiuminnocuumgroup.id.14397	anxiety neurosis	anxiety neurosis	genus..Clostridiuminnocuumgroup.id.14397	Inverse variance weighted	6.80668	9	0.657238
genus.Desulfovibrio.id.3173	anxiety neurosis	anxiety neurosis	genus.Desulfovibrio.id.3173	Inverse variance weighted	7.69773	10	0.658335
class.Bacilli.id.1673	anxiety neurosis	anxiety neurosis	class.Bacilli.id.1673	MR Egger	21.0171	20	0.658943
family.Rikenellaceae.id.967	anxiety neurosis	anxiety neurosis	family.Rikenellaceae.id.967	Inverse variance weighted	14.1073	17	0.65949
genus.Senegalimassilia.id.11160	anxiety neurosis	anxiety neurosis	genus.Senegalimassilia.id.11160	Inverse variance weighted	14.7192	25	0.65986
genus.Ruminococcus1.id.11373	anxiety neurosis	anxiety neurosis	genus.Ruminococcus1.id.11373	MR Egger	9.55214	12	0.65986
class.Bacilli.id.1673	anxiety neurosis	anxiety neurosis	class.Bacilli.id.1673	Inverse variance weighted	4.3284	21	0.661265
genus..Eubacteriumoxidoreducensgroup.id.11339	anxiety neurosis	anxiety neurosis	genus..Eubacteriumoxidoreducensgroup.id.11339	Inverse variance weighted	12.5446	22	0.666203
family.Prevotellaceae.id.960	anxiety neurosis	anxiety neurosis	family.Prevotellaceae.id.960	Inverse variance weighted	13.9951	17	0.667452
genus.Olsenella.id.822	anxiety neurosis	anxiety neurosis	genus.Olsenella.id.822	MR Egger	19.4572	33	0.668034
genus.RuminococcaceaeUCG010.id.11367	anxiety neurosis	anxiety neurosis	genus.RuminococcaceaeUCG010.id.11367	MR Egger	5.30753	6	0.668034
class.Alphaproteobacteria.id.2379	anxiety neurosis	anxiety neurosis	class.Alphaproteobacteria.id.2379	MR Egger	0.888849	6	0.668491
class.Alphaproteobacteria.id.2379	anxiety neurosis	anxiety neurosis	class.Alphaproteobacteria.id.2379	Inverse variance weighted	10.2356	7	0.669716
family.Desulfovibrionaceae.id.3169	anxiety neurosis	anxiety neurosis	family.Desulfovibrionaceae.id.3169	Inverse variance weighted	7.58073	10	0.669716
genus.Ruminococcus1.id.11373	anxiety neurosis	anxiety neurosis	genus.Ruminococcus1.id.11373	Inverse variance weighted	4.66006	13	0.67042
genus.unknowngenus.id.2001	anxiety neurosis	anxiety neurosis	genus.unknowngenus.id.2001	Inverse variance weighted	9.40361	8	0.671587
genus.Hungatella.id.11306	anxiety neurosis	anxiety neurosis	genus.Hungatella.id.11306	MR Egger	14.3212	3	0.67495
genus.Olsenella.id.822	anxiety neurosis	anxiety neurosis	genus.Olsenella.id.822	Inverse variance weighted	10.3098	34	0.67495
genus.Hungatella.id.11306	anxiety neurosis	anxiety neurosis	genus.Hungatella.id.11306	Inverse variance weighted	21.0171	4	0.683906
family.Bacteroidaceae.id.917	anxiety neurosis	anxiety neurosis	family.Bacteroidaceae.id.917	Inverse variance weighted	18.358	22	0.684562
genus.Blautia.id.1992	anxiety neurosis	anxiety neurosis	genus.Blautia.id.1992	MR Egger	30.5082	35	0.684764
genus.Streptococcus.id.1853	anxiety neurosis	anxiety neurosis	genus.Streptococcus.id.1853	MR Egger	10.0578	12	0.685446
family.Rhodospirillaceae.id.2717	anxiety neurosis	anxiety neurosis	family.Rhodospirillaceae.id.2717	MR Egger	1.20877	14	0.685764
order.Coriobacteriales.id.810	anxiety neurosis	anxiety neurosis	order.Coriobacteriales.id.810	Inverse variance weighted	33.3489	15	0.687104
genus..Eubacteriumbrachygroup.id.11296	anxiety neurosis	anxiety neurosis	genus..Eubacteriumbrachygroup.id.11296	MR Egger	6.51855	9	0.687104
family.Coriobacteriaceae.id.811	anxiety neurosis	anxiety neurosis	family.Coriobacteriaceae.id.811	Inverse variance weighted	33.8218	15	0.687243
class.Coriobacteriia.id.809	anxiety neurosis	anxiety neurosis	class.Coriobacteriia.id.809	Inverse variance weighted	9.03073	15	0.687645
genus.Streptococcus.id.1853	anxiety neurosis	anxiety neurosis	genus.Streptococcus.id.1853	Inverse variance weighted	9.38995	13	0.689034
family.Porphyromonadaceae.id.943	anxiety neurosis	anxiety neurosis	family.Porphyromonadaceae.id.943	MR Egger	5.62202	8	0.689487
genus.Terrisporobacter.id.11348	anxiety neurosis	anxiety neurosis	genus.Terrisporobacter.id.11348	MR Egger	0.951433	4	0.690326
genus.RuminococcaceaeUCG010.id.11367	anxiety neurosis	anxiety neurosis	genus.RuminococcaceaeUCG010.id.11367	Inverse variance weighted	22.4869	7	0.693661
genus.Coprococcus3.id.11303	anxiety neurosis	anxiety neurosis	genus.Coprococcus3.id.11303	Inverse variance weighted	18.7536	7	0.69405
family.Ruminococcaceae.id.2050	anxiety neurosis	anxiety neurosis	family.Ruminococcaceae.id.2050	MR Egger	17.2236	21	0.697468
genus..Eubacteriumcoprostanoligenesgroup.id.11375	anxiety neurosis	anxiety neurosis	genus..Eubacteriumcoprostanoligenesgroup.id.11375	MR Egger	10.2356	11	0.69766
genus.Oscillibacter.id.2063	anxiety neurosis	anxiety neurosis	genus.Oscillibacter.id.2063	Inverse variance weighted	3.93571	15	0.698469
genus.Actinomyces.id.423	anxiety neurosis	anxiety neurosis	genus.Actinomyces.id.423	Inverse variance weighted	6.17825	7	0.698701
family.Acidaminococcaceae.id.2166	anxiety neurosis	anxiety neurosis	family.Acidaminococcaceae.id.2166	Inverse variance weighted	4.67782	7	0.699212
genus.RikenellaceaeRC9gutgroup.id.11191	anxiety neurosis	anxiety neurosis	genus.RikenellaceaeRC9gutgroup.id.11191	Inverse variance weighted	9.04279	12	0.699272
genus.unknowngenus.id.2001	anxiety neurosis	anxiety neurosis	genus.unknowngenus.id.2001	MR Egger	14.3212	7	0.701015
genus.LachnospiraceaeNC2004group.id.11316	anxiety neurosis	anxiety neurosis	genus.LachnospiraceaeNC2004group.id.11316	Inverse variance weighted	6.36411	9	0.702995
family.Lactobacillaceae.id.1836	anxiety neurosis	anxiety neurosis	family.Lactobacillaceae.id.1836	Inverse variance weighted	20.3261	8	0.703497
family.Rhodospirillaceae.id.2717	anxiety neurosis	anxiety neurosis	family.Rhodospirillaceae.id.2717	Inverse variance weighted	20.7343	15	0.704015
family.FamilyXIII.id.1957	anxiety neurosis	anxiety neurosis	family.FamilyXIII.id.1957	MR Egger	5.4912	8	0.704015
genus.unknowngenus.id.2041	anxiety neurosis	anxiety neurosis	genus.unknowngenus.id.2041	Inverse variance weighted	8.08583	11	0.705595
genus.Lactococcus.id.1851	anxiety neurosis	anxiety neurosis	genus.Lactococcus.id.1851	MR Egger	21.0171	8	0.706504
genus.Erysipelatoclostridium.id.11381	anxiety neurosis	anxiety neurosis	genus.Erysipelatoclostridium.id.11381	Inverse variance weighted	11.6213	15	0.707435
order.Coriobacteriales.id.810	anxiety neurosis	anxiety neurosis	order.Coriobacteriales.id.810	MR Egger	1.20877	14	0.708957
family.Coriobacteriaceae.id.811	anxiety neurosis	anxiety neurosis	family.Coriobacteriaceae.id.811	MR Egger	33.3489	14	0.709008
class.Coriobacteriia.id.809	anxiety neurosis	anxiety neurosis	class.Coriobacteriia.id.809	MR Egger	33.8218	14	0.709073
family.ClostridialesvadinBB60group.id.11286	anxiety neurosis	anxiety neurosis	family.ClostridialesvadinBB60group.id.11286	MR Egger	23.5826	14	0.710058
order.Selenomonadales.id.2165	anxiety neurosis	anxiety neurosis	order.Selenomonadales.id.2165	MR Egger	8.0362	11	0.710058
class.Negativicutes.id.2164	anxiety neurosis	anxiety neurosis	class.Negativicutes.id.2164	MR Egger	8.0362	11	0.710058
genus..Eubacteriumcoprostanoligenesgroup.id.11375	anxiety neurosis	anxiety neurosis	genus..Eubacteriumcoprostanoligenesgroup.id.11375	Inverse variance weighted	20.8473	12	0.710727
genus.Tyzzerella3.id.11335	anxiety neurosis	anxiety neurosis	genus.Tyzzerella3.id.11335	MR Egger	68.3442	51	0.71132
genus.Faecalibacterium.id.2057	anxiety neurosis	anxiety neurosis	genus.Faecalibacterium.id.2057	MR Egger	32.4251	21	0.713198
genus.Dialister.id.2183	anxiety neurosis	anxiety neurosis	genus.Dialister.id.2183	MR Egger	19.413	11	0.715
genus.Collinsella.id.815	anxiety neurosis	anxiety neurosis	genus.Collinsella.id.815	Inverse variance weighted	7.06173	10	0.719605
order.Bifidobacteriales.id.432	anxiety neurosis	anxiety neurosis	order.Bifidobacteriales.id.432	MR Egger	10.5268	14	0.722741
family.Bifidobacteriaceae.id.433	anxiety neurosis	anxiety neurosis	family.Bifidobacteriaceae.id.433	MR Egger	10.5268	14	0.722741
family.Defluviitaleaceae.id.1924	anxiety neurosis	anxiety neurosis	family.Defluviitaleaceae.id.1924	MR Egger	37.1409	25	0.723901
order.NB1n.id.3953	anxiety neurosis	anxiety neurosis	order.NB1n.id.3953	MR Egger	21.9481	13	0.724607
genus.unknowngenus.id.1000006162	anxiety neurosis	anxiety neurosis	genus.unknowngenus.id.1000006162	MR Egger	21.9481	13	0.726054
genus.Blautia.id.1992	anxiety neurosis	anxiety neurosis	genus.Blautia.id.1992	Inverse variance weighted	30.5293	36	0.726054
family.unknownfamily.id.1000006161	anxiety neurosis	anxiety neurosis	family.unknownfamily.id.1000006161	MR Egger	21.9481	13	0.727393
family.Defluviitaleaceae.id.1924	anxiety neurosis	anxiety neurosis	family.Defluviitaleaceae.id.1924	Inverse variance weighted	38.3069	26	0.727616
class.Deltaproteobacteria.id.3087	anxiety neurosis	anxiety neurosis	class.Deltaproteobacteria.id.3087	MR Egger	7.8299	11	0.728455
family.Lactobacillaceae.id.1836	anxiety neurosis	anxiety neurosis	family.Lactobacillaceae.id.1836	MR Egger	13.6744	7	0.729032
order.Gastranaerophilales.id.1591	anxiety neurosis	anxiety neurosis	order.Gastranaerophilales.id.1591	MR Egger	6.9232	10	0.732675
genus.unknowngenus.id.1000001215	anxiety neurosis	anxiety neurosis	genus.unknowngenus.id.1000001215	MR Egger	6.9232	10	0.732675
family.unknownfamily.id.1000001214	anxiety neurosis	anxiety neurosis	family.unknownfamily.id.1000001214	MR Egger	6.9232	10	0.732675
class.Actinobacteria.id.419	anxiety neurosis	anxiety neurosis	class.Actinobacteria.id.419	MR Egger	11.2701	15	0.733225
genus.Bifidobacterium.id.436	anxiety neurosis	anxiety neurosis	genus.Bifidobacterium.id.436	MR Egger	8.52538	12	0.742845
genus.RuminococcaceaeUCG009.id.11366	anxiety neurosis	anxiety neurosis	genus.RuminococcaceaeUCG009.id.11366	Inverse variance weighted	8.50116	12	0.744843
genus.Howardella.id.2000	anxiety neurosis	anxiety neurosis	genus.Howardella.id.2000	Inverse variance weighted	17.0849	22	0.758657
genus.Enterorhabdus.id.820	anxiety neurosis	anxiety neurosis	genus.Enterorhabdus.id.820	MR Egger	25.1635	31	0.760354
genus.Coprococcus1.id.11301	anxiety neurosis	anxiety neurosis	genus.Coprococcus1.id.11301	Inverse variance weighted	26.0653	32	0.760712
order.Gastranaerophilales.id.1591	anxiety neurosis	anxiety neurosis	order.Gastranaerophilales.id.1591	Inverse variance weighted	7.4301	11	0.763261
genus.unknowngenus.id.1000001215	anxiety neurosis	anxiety neurosis	genus.unknowngenus.id.1000001215	Inverse variance weighted	7.4301	11	0.763261
family.unknownfamily.id.1000001214	anxiety neurosis	anxiety neurosis	family.unknownfamily.id.1000001214	Inverse variance weighted	7.4301	11	0.763261
order.Selenomonadales.id.2165	anxiety neurosis	anxiety neurosis	order.Selenomonadales.id.2165	Inverse variance weighted	8.1859	12	0.770439
class.Negativicutes.id.2164	anxiety neurosis	anxiety neurosis	class.Negativicutes.id.2164	Inverse variance weighted	8.1859	12	0.770439
genus.ChristensenellaceaeR.7group.id.11283	anxiety neurosis	anxiety neurosis	genus.ChristensenellaceaeR.7group.id.11283	Inverse variance weighted	47.9153	56	0.770443
family.Porphyromonadaceae.id.943	anxiety neurosis	anxiety neurosis	family.Porphyromonadaceae.id.943	Inverse variance weighted	5.68342	9	0.771137
order.Victivallales.id.2254	anxiety neurosis	anxiety neurosis	order.Victivallales.id.2254	MR Egger	4.84262	8	0.774257
class.Lentisphaeria.id.2250	anxiety neurosis	anxiety neurosis	class.Lentisphaeria.id.2250	MR Egger	4.84262	8	0.774257
class.Gammaproteobacteria.id.3303	anxiety neurosis	anxiety neurosis	class.Gammaproteobacteria.id.3303	MR Egger	3.94963	7	0.785561
genus..Eubacteriumnodatumgroup.id.11297	anxiety neurosis	anxiety neurosis	genus..Eubacteriumnodatumgroup.id.11297	MR Egger	5.49133	9	0.789549
family.FamilyXIII.id.1957	anxiety neurosis	anxiety neurosis	family.FamilyXIII.id.1957	Inverse variance weighted	5.49123	9	0.789558
order.Burkholderiales.id.2874	anxiety neurosis	anxiety neurosis	order.Burkholderiales.id.2874	Inverse variance weighted	7.08275	11	0.792343
genus..Eubacteriumrectalegroup.id.14374	anxiety neurosis	anxiety neurosis	genus..Eubacteriumrectalegroup.id.14374	Inverse variance weighted	19.0725	25	0.793631
genus.unknowngenus.id.959	anxiety neurosis	anxiety neurosis	genus.unknowngenus.id.959	Inverse variance weighted	36.1428	44	0.794209
class.Deltaproteobacteria.id.3087	anxiety neurosis	anxiety neurosis	class.Deltaproteobacteria.id.3087	Inverse variance weighted	7.87235	12	0.795025
genus.Ruminiclostridium6.id.11356	anxiety neurosis	anxiety neurosis	genus.Ruminiclostridium6.id.11356	MR Egger	9.34301	14	0.80847
genus.Akkermansia.id.4037	anxiety neurosis	anxiety neurosis	genus.Akkermansia.id.4037	MR Egger	6.01369	10	0.814112
order.Burkholderiales.id.2874	anxiety neurosis	anxiety neurosis	order.Burkholderiales.id.2874	MR Egger	6.0127	10	0.814195
order.Verrucomicrobiales.id.4030	anxiety neurosis	anxiety neurosis	order.Verrucomicrobiales.id.4030	MR Egger	5.98228	10	0.81675
class.Verrucomicrobiae.id.4029	anxiety neurosis	anxiety neurosis	class.Verrucomicrobiae.id.4029	MR Egger	5.98228	10	0.81675
family.Verrucomicrobiaceae.id.4036	anxiety neurosis	anxiety neurosis	family.Verrucomicrobiaceae.id.4036	MR Egger	5.97939	10	0.816992
genus.RuminococcaceaeUCG002.id.11360	anxiety neurosis	anxiety neurosis	genus.RuminococcaceaeUCG002.id.11360	Inverse variance weighted	54.5412	65	0.819212
genus..Ruminococcustorquesgroup.id.14377	anxiety neurosis	anxiety neurosis	genus..Ruminococcustorquesgroup.id.14377	Inverse variance weighted	5.90777	10	0.822952
genus.Ruminiclostridium6.id.11356	anxiety neurosis	anxiety neurosis	genus.Ruminiclostridium6.id.11356	Inverse variance weighted	9.91412	15	0.825107
genus.Coprococcus1.id.11301	anxiety neurosis	anxiety neurosis	genus.Coprococcus1.id.11301	MR Egger	23.5557	31	0.828248
genus.Prevotella9.id.11183	anxiety neurosis	anxiety neurosis	genus.Prevotella9.id.11183	Inverse variance weighted	39.5605	49	0.830002
genus.Eggerthella.id.819	anxiety neurosis	anxiety neurosis	genus.Eggerthella.id.819	MR Egger	3.51122	7	0.834036
genus.Collinsella.id.815	anxiety neurosis	anxiety neurosis	genus.Collinsella.id.815	MR Egger	4.93794	9	0.839685
order.Actinomycetales.id.420	anxiety neurosis	anxiety neurosis	order.Actinomycetales.id.420	MR Egger	0.34004	2	0.843648
class.Betaproteobacteria.id.2867	anxiety neurosis	anxiety neurosis	class.Betaproteobacteria.id.2867	Inverse variance weighted	7.19941	12	0.844159
genus..Eubacteriumnodatumgroup.id.11297	anxiety neurosis	anxiety neurosis	genus..Eubacteriumnodatumgroup.id.11297	Inverse variance weighted	5.63972	10	0.84457
order.Erysipelotrichales.id.2148	anxiety neurosis	anxiety neurosis	order.Erysipelotrichales.id.2148	MR Egger	6.39343	11	0.845867
family.Erysipelotrichaceae.id.2149	anxiety neurosis	anxiety neurosis	family.Erysipelotrichaceae.id.2149	MR Egger	6.39343	11	0.845867
order.Erysipelotrichales.id.2148	anxiety neurosis	anxiety neurosis	order.Erysipelotrichales.id.2148	Inverse variance weighted	7.16098	12	0.846794
family.Erysipelotrichaceae.id.2149	anxiety neurosis	anxiety neurosis	family.Erysipelotrichaceae.id.2149	Inverse variance weighted	7.16098	12	0.846794
order.Victivallales.id.2254	anxiety neurosis	anxiety neurosis	order.Victivallales.id.2254	Inverse variance weighted	4.84353	9	0.847729
class.Lentisphaeria.id.2250	anxiety neurosis	anxiety neurosis	class.Lentisphaeria.id.2250	Inverse variance weighted	4.84353	9	0.847729
genus.Catenibacterium.id.2153	anxiety neurosis	anxiety neurosis	genus.Catenibacterium.id.2153	MR Egger	0.307004	2	0.857699
genus.Butyricimonas.id.945	anxiety neurosis	anxiety neurosis	genus.Butyricimonas.id.945	MR Egger	48.3417	60	0.859991
class.Melainabacteria.id.1589	anxiety neurosis	anxiety neurosis	class.Melainabacteria.id.1589	MR Egger	6.10442	11	0.866307
genus.Prevotella9.id.11183	anxiety neurosis	anxiety neurosis	genus.Prevotella9.id.11183	MR Egger	37.1577	48	0.871495
genus.FamilyXIIIAD3011group.id.11293	anxiety neurosis	anxiety neurosis	genus.FamilyXIIIAD3011group.id.11293	MR Egger	48.6167	61	0.874101
class.Melainabacteria.id.1589	anxiety neurosis	anxiety neurosis	class.Melainabacteria.id.1589	Inverse variance weighted	6.73312	12	0.874734
genus.Intestinibacter.id.11345	anxiety neurosis	anxiety neurosis	genus.Intestinibacter.id.11345	MR Egger	8.24165	14	0.87636
genus..Eubacteriumeligensgroup.id.14372	anxiety neurosis	anxiety neurosis	genus..Eubacteriumeligensgroup.id.14372	MR Egger	3.05651	7	0.879726
genus.Parasutterella.id.2892	anxiety neurosis	anxiety neurosis	genus.Parasutterella.id.2892	MR Egger	8.09677	14	0.884224
genus.Parasutterella.id.2892	anxiety neurosis	anxiety neurosis	genus.Parasutterella.id.2892	Inverse variance weighted	8.72863	15	0.891274
genus..Eubacteriumxylanophilumgroup.id.14375	anxiety neurosis	anxiety neurosis	genus..Eubacteriumxylanophilumgroup.id.14375	MR Egger	4.22475	9	0.896007
class.Betaproteobacteria.id.2867	anxiety neurosis	anxiety neurosis	class.Betaproteobacteria.id.2867	MR Egger	5.64325	11	0.896076
genus.Eggerthella.id.819	anxiety neurosis	anxiety neurosis	genus.Eggerthella.id.819	Inverse variance weighted	3.51122	8	0.898317
genus.RuminococcaceaeUCG013.id.11370	anxiety neurosis	anxiety neurosis	genus.RuminococcaceaeUCG013.id.11370	MR Egger	5.57226	11	0.900327
genus.Intestinibacter.id.11345	anxiety neurosis	anxiety neurosis	genus.Intestinibacter.id.11345	Inverse variance weighted	8.50648	15	0.901878
genus.RuminococcaceaeUCG013.id.11370	anxiety neurosis	anxiety neurosis	genus.RuminococcaceaeUCG013.id.11370	Inverse variance weighted	6.26387	12	0.9022
genus..Eubacteriumxylanophilumgroup.id.14375	anxiety neurosis	anxiety neurosis	genus..Eubacteriumxylanophilumgroup.id.14375	Inverse variance weighted	4.82014	10	0.902864
genus.RuminococcaceaeUCG009.id.11366	anxiety neurosis	anxiety neurosis	genus.RuminococcaceaeUCG009.id.11366	MR Egger	5.50217	11	0.904435
genus.Alistipes.id.968	anxiety neurosis	anxiety neurosis	genus.Alistipes.id.968	Inverse variance weighted	50.4775	65	0.907176
genus.Butyrivibrio.id.1993	anxiety neurosis	anxiety neurosis	genus.Butyrivibrio.id.1993	MR Egger	7.59159	14	0.9095
genus.Coprococcus2.id.11302	anxiety neurosis	anxiety neurosis	genus.Coprococcus2.id.11302	MR Egger	2.62447	7	0.917436
genus..Eubacteriumeligensgroup.id.14372	anxiety neurosis	anxiety neurosis	genus..Eubacteriumeligensgroup.id.14372	Inverse variance weighted	3.22601	8	0.919384
genus..Eubacteriumrectalegroup.id.14374	anxiety neurosis	anxiety neurosis	genus..Eubacteriumrectalegroup.id.14374	MR Egger	14.8016	24	0.926428
genus..Ruminococcusgnavusgroup.id.14376	anxiety neurosis	anxiety neurosis	genus..Ruminococcusgnavusgroup.id.14376	MR Egger	3.7356	9	0.927938
genus.Coprococcus2.id.11302	anxiety neurosis	anxiety neurosis	genus.Coprococcus2.id.11302	Inverse variance weighted	3.098	8	0.928058
genus.Victivallis.id.2256	anxiety neurosis	anxiety neurosis	genus.Victivallis.id.2256	MR Egger	26.8109	39	0.93055
order.Actinomycetales.id.420	anxiety neurosis	anxiety neurosis	order.Actinomycetales.id.420	Inverse variance weighted	0.435597	3	0.932795
genus.Butyrivibrio.id.1993	anxiety neurosis	anxiety neurosis	genus.Butyrivibrio.id.1993	Inverse variance weighted	7.75977	15	0.933052
genus.Intestinimonas.id.2062	anxiety neurosis	anxiety neurosis	genus.Intestinimonas.id.2062	MR Egger	8.34749	16	0.937842
genus.Intestinimonas.id.2062	anxiety neurosis	anxiety neurosis	genus.Intestinimonas.id.2062	Inverse variance weighted	9.0223	17	0.939559
genus.Victivallis.id.2256	anxiety neurosis	anxiety neurosis	genus.Victivallis.id.2256	Inverse variance weighted	26.8851	40	0.944044
order.Rhodospirillales.id.2667	anxiety neurosis	anxiety neurosis	order.Rhodospirillales.id.2667	MR Egger	46.9813	64	0.945499
genus..Eubacteriumruminantiumgroup.id.11340	anxiety neurosis	anxiety neurosis	genus..Eubacteriumruminantiumgroup.id.11340	MR Egger	41.735	58	0.947022
genus..Eubacteriumruminantiumgroup.id.11340	anxiety neurosis	anxiety neurosis	genus..Eubacteriumruminantiumgroup.id.11340	Inverse variance weighted	42.3169	59	0.950265
genus..Eubacteriumfissicatenagroup.id.14373	anxiety neurosis	anxiety neurosis	genus..Eubacteriumfissicatenagroup.id.14373	MR Egger	11.5213	21	0.951649
order.Rhodospirillales.id.2667	anxiety neurosis	anxiety neurosis	order.Rhodospirillales.id.2667	Inverse variance weighted	47.1929	65	0.95281
genus..Ruminococcustorquesgroup.id.14377	anxiety neurosis	anxiety neurosis	genus..Ruminococcustorquesgroup.id.14377	MR Egger	3.16652	9	0.957325
genus..Eubacteriumfissicatenagroup.id.14373	anxiety neurosis	anxiety neurosis	genus..Eubacteriumfissicatenagroup.id.14373	Inverse variance weighted	11.7093	22	0.963095
family.Alcaligenaceae.id.2875	anxiety neurosis	anxiety neurosis	family.Alcaligenaceae.id.2875	MR Egger	6.07035	14	0.964687
genus.ErysipelotrichaceaeUCG003.id.11384	anxiety neurosis	anxiety neurosis	genus.ErysipelotrichaceaeUCG003.id.11384	MR Egger	6.71782	15	0.965012
genus.RuminococcaceaeUCG002.id.11360	anxiety neurosis	anxiety neurosis	genus.RuminococcaceaeUCG002.id.11360	MR Egger	44.7429	64	0.967868
genus.unknowngenus.id.959	anxiety neurosis	anxiety neurosis	genus.unknowngenus.id.959	MR Egger	27.3824	43	0.969392
genus.LachnospiraceaeUCG008.id.11328	anxiety neurosis	anxiety neurosis	genus.LachnospiraceaeUCG008.id.11328	Inverse variance weighted	63.636	87	0.971847
genus.Howardella.id.2000	anxiety neurosis	anxiety neurosis	genus.Howardella.id.2000	MR Egger	10.3927	21	0.97335
genus.ErysipelotrichaceaeUCG003.id.11384	anxiety neurosis	anxiety neurosis	genus.ErysipelotrichaceaeUCG003.id.11384	Inverse variance weighted	6.75766	16	0.977654
family.Alcaligenaceae.id.2875	anxiety neurosis	anxiety neurosis	family.Alcaligenaceae.id.2875	Inverse variance weighted	6.1008	15	0.978004
genus.LachnospiraceaeUCG008.id.11328	anxiety neurosis	anxiety neurosis	genus.LachnospiraceaeUCG008.id.11328	MR Egger	61.348	86	0.979564
genus.Eisenbergiella.id.11304	anxiety neurosis	anxiety neurosis	genus.Eisenbergiella.id.11304	Inverse variance weighted	18.9624	34	0.982566
genus.Methanobrevibacter.id.123	anxiety neurosis	anxiety neurosis	genus.Methanobrevibacter.id.123	MR Egger	11.4257	24	0.985638
order.MollicutesRF9.id.11579	anxiety neurosis	anxiety neurosis	order.MollicutesRF9.id.11579	MR Egger	18.7536	35	0.988738
genus.unknowngenus.id.1000005472	anxiety neurosis	anxiety neurosis	genus.unknowngenus.id.1000005472	MR Egger	18.7536	35	0.988738
order.MollicutesRF9.id.11579	anxiety neurosis	anxiety neurosis	order.MollicutesRF9.id.11579	Inverse variance weighted	19.4572	36	0.988871
genus.unknowngenus.id.1000005472	anxiety neurosis	anxiety neurosis	genus.unknowngenus.id.1000005472	Inverse variance weighted	19.4572	36	0.988871
genus.Flavonifractor.id.2059	anxiety neurosis	anxiety neurosis	genus.Flavonifractor.id.2059	MR Egger	10.2356	23	0.989723
phylum.Lentisphaerae.id.2238	anxiety neurosis	anxiety neurosis	phylum.Lentisphaerae.id.2238	MR Egger	6.17825	17	0.991906
genus.Flavonifractor.id.2059	anxiety neurosis	anxiety neurosis	genus.Flavonifractor.id.2059	Inverse variance weighted	10.3653	24	0.992868
genus.RuminococcaceaeNK4A214group.id.11358	anxiety neurosis	anxiety neurosis	genus.RuminococcaceaeNK4A214group.id.11358	MR Egger	9.49678	23	0.993983
phylum.Lentisphaerae.id.2238	anxiety neurosis	anxiety neurosis	phylum.Lentisphaerae.id.2238	Inverse variance weighted	6.43137	18	0.994109
genus.Subdoligranulum.id.2070	anxiety neurosis	anxiety neurosis	genus.Subdoligranulum.id.2070	MR Egger	36.2991	61	0.995003
genus.Subdoligranulum.id.2070	anxiety neurosis	anxiety neurosis	genus.Subdoligranulum.id.2070	Inverse variance weighted	37.0534	62	0.995028
phylum.Euryarchaeota.id.55	anxiety neurosis	anxiety neurosis	phylum.Euryarchaeota.id.55	Inverse variance weighted	27.4403	50	0.996071
genus.RuminococcaceaeNK4A214group.id.11358	anxiety neurosis	anxiety neurosis	genus.RuminococcaceaeNK4A214group.id.11358	Inverse variance weighted	9.55214	24	0.99616
family.Victivallaceae.id.2255	anxiety neurosis	anxiety neurosis	family.Victivallaceae.id.2255	Inverse variance weighted	33.3489	59	0.997163
genus.Gordonibacter.id.821	anxiety neurosis	anxiety neurosis	genus.Gordonibacter.id.821	MR Egger	9.03073	24	0.997529
family.Victivallaceae.id.2255	anxiety neurosis	anxiety neurosis	family.Victivallaceae.id.2255	MR Egger	31.7035	58	0.99808
genus.Gordonibacter.id.821	anxiety neurosis	anxiety neurosis	genus.Gordonibacter.id.821	Inverse variance weighted	9.03324	25	0.998552
genus.Alistipes.id.968	anxiety neurosis	anxiety neurosis	genus.Alistipes.id.968	MR Egger	34.2673	64	0.999154
family.Methanobacteriaceae.id.121	anxiety neurosis	anxiety neurosis	family.Methanobacteriaceae.id.121	Inverse variance weighted	29.2044	61	0.999815
order.Methanobacteriales.id.120	anxiety neurosis	anxiety neurosis	order.Methanobacteriales.id.120	Inverse variance weighted	29.2041	61	0.999815
genus.Ruminococcus2.id.11374	anxiety neurosis	anxiety neurosis	genus.Ruminococcus2.id.11374	Inverse variance weighted	13.7966	39	0.999937
genus.Adlercreutzia.id.812	anxiety neurosis	anxiety neurosis	genus.Adlercreutzia.id.812	MR Egger	10.8698	34	0.999945
genus.Adlercreutzia.id.812	anxiety neurosis	anxiety neurosis	genus.Adlercreutzia.id.812	Inverse variance weighted	10.9398	35	0.999967
genus.Ruminococcus2.id.11374	anxiety neurosis	anxiety neurosis	genus.Ruminococcus2.id.11374	MR Egger	12.5315	38	0.999969
genus.ChristensenellaceaeR.7group.id.11283	anxiety neurosis	anxiety neurosis	genus.ChristensenellaceaeR.7group.id.11283	MR Egger	22.4388	55	0.999972
class.Erysipelotrichia.id.2147	anxiety neurosis	anxiety neurosis	class.Erysipelotrichia.id.2147	Inverse variance weighted	23.8039	59	0.999988
phylum.Euryarchaeota.id.55	anxiety neurosis	anxiety neurosis	phylum.Euryarchaeota.id.55	MR Egger	17.6053	49	0.99999
genus.Anaerotruncus.id.2054	anxiety neurosis	anxiety neurosis	genus.Anaerotruncus.id.2054	Inverse variance weighted	48.9549	99	0.999994
genus.LachnospiraceaeNK4A136group.id.11319	anxiety neurosis	anxiety neurosis	genus.LachnospiraceaeNK4A136group.id.11319	Inverse variance weighted	19.4555	54	0.999996
genus.Eisenbergiella.id.11304	anxiety neurosis	anxiety neurosis	genus.Eisenbergiella.id.11304	MR Egger	7.76365	33	0.999998
class.Erysipelotrichia.id.2147	anxiety neurosis	anxiety neurosis	class.Erysipelotrichia.id.2147	MR Egger	20.5416	58	0.999999
order.Methanobacteriales.id.120	anxiety neurosis	anxiety neurosis	order.Methanobacteriales.id.120	MR Egger	20.0266	60	1
family.Methanobacteriaceae.id.121	anxiety neurosis	anxiety neurosis	family.Methanobacteriaceae.id.121	MR Egger	20.024	60	1
genus.Anaerotruncus.id.2054	anxiety neurosis	anxiety neurosis	genus.Anaerotruncus.id.2054	MR Egger	42.6155	98	1
genus.LachnospiraceaeNK4A136group.id.11319	anxiety neurosis	anxiety neurosis	genus.LachnospiraceaeNK4A136group.id.11319	MR Egger	15.0622	53	1
genus.LachnospiraceaeND3007group.id.11317	anxiety neurosis	anxiety neurosis	genus.LachnospiraceaeND3007group.id.11317	Inverse variance weighted	0.703326	16	1
genus.LachnospiraceaeND3007group.id.11317	anxiety neurosis	anxiety neurosis	genus.LachnospiraceaeND3007group.id.11317	MR Egger	0.488967	15	1
phylum.Verrucomicrobia.id.3982	anxiety neurosis	anxiety neurosis	phylum.Verrucomicrobia.id.3982	MR Egger	19.1798	67	1
phylum.Verrucomicrobia.id.3982	anxiety neurosis	anxiety neurosis	phylum.Verrucomicrobia.id.3982	Inverse variance weighted	19.3057	68	1
phylum.Cyanobacteria.id.1500	anxiety neurosis	anxiety neurosis	phylum.Cyanobacteria.id.1500	Inverse variance weighted	16.2498	69	1
phylum.Cyanobacteria.id.1500	anxiety neurosis	anxiety neurosis	phylum.Cyanobacteria.id.1500	MR Egger	15.6247	68	1
phylum.Proteobacteria.id.2375	anxiety neurosis	anxiety neurosis	phylum.Proteobacteria.id.2375	MR Egger	12.2536	75	1
phylum.Proteobacteria.id.2375	anxiety neurosis	anxiety neurosis	phylum.Proteobacteria.id.2375	Inverse variance weighted	12.9908	76	1
genus.Peptococcus.id.2037	anxiety neurosis	anxiety neurosis	genus.Peptococcus.id.2037	MR Egger	88.1833	230	1
genus.Peptococcus.id.2037	anxiety neurosis	anxiety neurosis	genus.Peptococcus.id.2037	Inverse variance weighted	88.2443	231	1
genus.Allisonella.id.2174	anxiety neurosis	anxiety neurosis	genus.Allisonella.id.2174	MR Egger	13.4833	108	1
genus.Allisonella.id.2174	anxiety neurosis	anxiety neurosis	genus.Allisonella.id.2174	Inverse variance weighted	13.8954	109	1
genus.Holdemania.id.2157	autism	autism	genus.Holdemania.id.2157	MR Egger	23.9796	15	0.0654411
phylum.Euryarchaeota.id.55	autism	autism	phylum.Euryarchaeota.id.55	MR Egger	15.9216	9	0.068538
phylum.Euryarchaeota.id.55	autism	autism	phylum.Euryarchaeota.id.55	Inverse variance weighted	17.2265	10	0.069499
genus.Butyricicoccus.id.2055	autism	autism	genus.Butyricicoccus.id.2055	Inverse variance weighted	14.4129	8	0.0716178
genus.Prevotella9.id.11183	autism	autism	genus.Prevotella9.id.11183	MR Egger	23.2985	15	0.0780047
genus.Holdemania.id.2157	autism	autism	genus.Holdemania.id.2157	Inverse variance weighted	24.2795	16	0.083575
genus.Prevotella9.id.11183	autism	autism	genus.Prevotella9.id.11183	Inverse variance weighted	24.2623	16	0.0839292
phylum.Tenericutes.id.3919	autism	autism	phylum.Tenericutes.id.3919	Inverse variance weighted	17.5289	11	0.0931744
phylum.Tenericutes.id.3919	autism	autism	phylum.Tenericutes.id.3919	MR Egger	16.1681	10	0.0949212
genus.Ruminococcus2.id.11374	autism	autism	genus.Ruminococcus2.id.11374	Inverse variance weighted	20.981	14	0.102121
genus.unknowngenus.id.826	autism	autism	genus.unknowngenus.id.826	Inverse variance weighted	19.7285	13	0.102189
genus.Akkermansia.id.4037	autism	autism	genus.Akkermansia.id.4037	MR Egger	15.7643	10	0.106582
genus.Ruminococcus2.id.11374	autism	autism	genus.Ruminococcus2.id.11374	MR Egger	19.5574	13	0.10681
family.FamilyXIII.id.1957	autism	autism	family.FamilyXIII.id.1957	Inverse variance weighted	14.4614	9	0.106834
family.Verrucomicrobiaceae.id.4036	autism	autism	family.Verrucomicrobiaceae.id.4036	MR Egger	15.7513	10	0.106975
order.Verrucomicrobiales.id.4030	autism	autism	order.Verrucomicrobiales.id.4030	MR Egger	15.7479	10	0.107081
class.Verrucomicrobiae.id.4029	autism	autism	class.Verrucomicrobiae.id.4029	MR Egger	15.7479	10	0.107081
family.FamilyXI.id.1936	autism	autism	family.FamilyXI.id.1936	MR Egger	13.1279	8	0.107523
family.FamilyXIII.id.1957	autism	autism	family.FamilyXIII.id.1957	MR Egger	13.0953	8	0.108613
phylum.Verrucomicrobia.id.3982	autism	autism	phylum.Verrucomicrobia.id.3982	MR Egger	15.6295	10	0.11074
genus.Erysipelatoclostridium.id.11381	autism	autism	genus.Erysipelatoclostridium.id.11381	MR Egger	57.8526	46	0.112882
genus.Lachnospira.id.2004	autism	autism	genus.Lachnospira.id.2004	MR Egger	8.90411	5	0.11295
family.Christensenellaceae.id.1866	autism	autism	family.Christensenellaceae.id.1866	MR Egger	22.8245	16	0.118508
genus.Peptococcus.id.2037	autism	autism	genus.Peptococcus.id.2037	Inverse variance weighted	21.5594	15	0.119888
order.Erysipelotrichales.id.2148	autism	autism	order.Erysipelotrichales.id.2148	Inverse variance weighted	71.8522	59	0.121583
genus.Erysipelatoclostridium.id.11381	autism	autism	genus.Erysipelatoclostridium.id.11381	Inverse variance weighted	58.4715	47	0.121765
genus.Alloprevotella.id.961	autism	autism	genus.Alloprevotella.id.961	MR Egger	7.09762	4	0.130819
family.Christensenellaceae.id.1866	autism	autism	family.Christensenellaceae.id.1866	Inverse variance weighted	23.557	17	0.131981
order.Enterobacteriales.id.3468	autism	autism	order.Enterobacteriales.id.3468	Inverse variance weighted	23.4979	17	0.133733
genus.Parasutterella.id.2892	autism	autism	genus.Parasutterella.id.2892	MR Egger	19.7939	14	0.136774
genus.Akkermansia.id.4037	autism	autism	genus.Akkermansia.id.4037	Inverse variance weighted	16.0347	11	0.139847
family.Verrucomicrobiaceae.id.4036	autism	autism	family.Verrucomicrobiaceae.id.4036	Inverse variance weighted	16.0291	11	0.140054
order.Verrucomicrobiales.id.4030	autism	autism	order.Verrucomicrobiales.id.4030	Inverse variance weighted	16.0277	11	0.140105
class.Verrucomicrobiae.id.4029	autism	autism	class.Verrucomicrobiae.id.4029	Inverse variance weighted	16.0277	11	0.140105
genus.Parasutterella.id.2892	autism	autism	genus.Parasutterella.id.2892	Inverse variance weighted	20.822	15	0.142613
genus.RuminococcaceaeUCG011.id.11368	autism	autism	genus.RuminococcaceaeUCG011.id.11368	Inverse variance weighted	10.8935	7	0.143334
family.FamilyXI.id.1936	autism	autism	family.FamilyXI.id.1936	Inverse variance weighted	13.193	9	0.154064
phylum.Verrucomicrobia.id.3982	autism	autism	phylum.Verrucomicrobia.id.3982	Inverse variance weighted	15.6345	11	0.155252
genus.Alloprevotella.id.961	autism	autism	genus.Alloprevotella.id.961	Inverse variance weighted	7.95262	5	0.158866
genus.Bifidobacterium.id.436	autism	autism	genus.Bifidobacterium.id.436	MR Egger	16.693	12	0.161515
genus.Holdemanella.id.11393	autism	autism	genus.Holdemanella.id.11393	Inverse variance weighted	17.8857	13	0.161908
genus.Senegalimassilia.id.11160	autism	autism	genus.Senegalimassilia.id.11160	Inverse variance weighted	7.82862	5	0.165937
genus.Peptococcus.id.2037	autism	autism	genus.Peptococcus.id.2037	MR Egger	18.9537	14	0.166728
order.Enterobacteriales.id.3468	autism	autism	order.Enterobacteriales.id.3468	MR Egger	21.1923	16	0.171236
genus.Lachnospira.id.2004	autism	autism	genus.Lachnospira.id.2004	Inverse variance weighted	9.02249	6	0.172317
genus.Subdoligranulum.id.2070	autism	autism	genus.Subdoligranulum.id.2070	Inverse variance weighted	71.0584	61	0.177605
genus.Anaerostipes.id.1991	autism	autism	genus.Anaerostipes.id.1991	MR Egger	17.4672	13	0.178817
genus.unknowngenus.id.826	autism	autism	genus.unknowngenus.id.826	MR Egger	16.1207	12	0.185768
genus.Adlercreutzia.id.812	autism	autism	genus.Adlercreutzia.id.812	MR Egger	13.6938	10	0.187421
class.Alphaproteobacteria.id.2379	autism	autism	class.Alphaproteobacteria.id.2379	Inverse variance weighted	9.95411	7	0.191189
genus.LachnospiraceaeNC2004group.id.11316	autism	autism	genus.LachnospiraceaeNC2004group.id.11316	MR Egger	11.187	8	0.191329
genus.ChristensenellaceaeR.7group.id.11283	autism	autism	genus.ChristensenellaceaeR.7group.id.11283	MR Egger	9.93105	7	0.192515
family.Veillonellaceae.id.2172	autism	autism	family.Veillonellaceae.id.2172	Inverse variance weighted	47.4652	40	0.194549
genus..Eubacteriumxylanophilumgroup.id.14375	autism	autism	genus..Eubacteriumxylanophilumgroup.id.14375	MR Egger	12.3294	9	0.195371
genus.Coprobacter.id.949	autism	autism	genus.Coprobacter.id.949	Inverse variance weighted	16.9668	13	0.200827
genus.RuminococcaceaeNK4A214group.id.11358	autism	autism	genus.RuminococcaceaeNK4A214group.id.11358	MR Egger	18.071	14	0.203565
family.Veillonellaceae.id.2172	autism	autism	family.Veillonellaceae.id.2172	MR Egger	45.9713	39	0.205768
genus.Bifidobacterium.id.436	autism	autism	genus.Bifidobacterium.id.436	Inverse variance weighted	16.8136	13	0.207964
genus.unknowngenus.id.2071	autism	autism	genus.unknowngenus.id.2071	Inverse variance weighted	20.2718	16	0.208227
genus.Eisenbergiella.id.11304	autism	autism	genus.Eisenbergiella.id.11304	MR Egger	13.2179	10	0.211741
genus..Eubacteriumxylanophilumgroup.id.14375	autism	autism	genus..Eubacteriumxylanophilumgroup.id.14375	Inverse variance weighted	13.1697	10	0.214338
genus.Eisenbergiella.id.11304	autism	autism	genus.Eisenbergiella.id.11304	Inverse variance weighted	14.3474	11	0.214362
genus.Hungatella.id.11306	autism	autism	genus.Hungatella.id.11306	Inverse variance weighted	5.74802	4	0.218773
genus.Anaerostipes.id.1991	autism	autism	genus.Anaerostipes.id.1991	Inverse variance weighted	17.6672	14	0.222363
genus.RikenellaceaeRC9gutgroup.id.11191	autism	autism	genus.RikenellaceaeRC9gutgroup.id.11191	Inverse variance weighted	15.3118	12	0.224824
genus.ChristensenellaceaeR.7group.id.11283	autism	autism	genus.ChristensenellaceaeR.7group.id.11283	Inverse variance weighted	10.5793	8	0.226697
genus.Sellimonas.id.14369	autism	autism	genus.Sellimonas.id.14369	Inverse variance weighted	83.3978	75	0.237115
genus.RuminococcaceaeNK4A214group.id.11358	autism	autism	genus.RuminococcaceaeNK4A214group.id.11358	Inverse variance weighted	18.4572	15	0.239392
genus.Fusicatenibacter.id.11305	autism	autism	genus.Fusicatenibacter.id.11305	MR Egger	49.1498	43	0.240378
genus.LachnospiraceaeNC2004group.id.11316	autism	autism	genus.LachnospiraceaeNC2004group.id.11316	Inverse variance weighted	11.4956	9	0.243258
family.Lachnospiraceae.id.1987	autism	autism	family.Lachnospiraceae.id.1987	Inverse variance weighted	18.1065	15	0.257107
class.Alphaproteobacteria.id.2379	autism	autism	class.Alphaproteobacteria.id.2379	MR Egger	7.71715	6	0.259566
genus.Ruminococcus1.id.11373	autism	autism	genus.Ruminococcus1.id.11373	MR Egger	14.606	12	0.263693
genus.RuminococcaceaeUCG011.id.11368	autism	autism	genus.RuminococcaceaeUCG011.id.11368	MR Egger	7.65035	6	0.264854
genus.Hungatella.id.11306	autism	autism	genus.Hungatella.id.11306	MR Egger	3.96696	3	0.265055
genus.Coprobacter.id.949	autism	autism	genus.Coprobacter.id.949	MR Egger	14.4776	12	0.271252
genus.Fusicatenibacter.id.11305	autism	autism	genus.Fusicatenibacter.id.11305	Inverse variance weighted	49.1653	44	0.273948
genus..Ruminococcusgnavusgroup.id.14376	autism	autism	genus..Ruminococcusgnavusgroup.id.14376	MR Egger	11.0129	9	0.274828
class.Gammaproteobacteria.id.3303	autism	autism	class.Gammaproteobacteria.id.3303	MR Egger	8.56001	7	0.285807
family.Desulfovibrionaceae.id.3169	autism	autism	family.Desulfovibrionaceae.id.3169	Inverse variance weighted	11.7403	10	0.302812
genus.Ruminococcus1.id.11373	autism	autism	genus.Ruminococcus1.id.11373	Inverse variance weighted	14.755	13	0.322895
genus.Anaerofilum.id.2053	autism	autism	genus.Anaerofilum.id.2053	Inverse variance weighted	11.4303	10	0.324988
genus.Senegalimassilia.id.11160	autism	autism	genus.Senegalimassilia.id.11160	MR Egger	4.64908	4	0.325234
class.Gammaproteobacteria.id.3303	autism	autism	class.Gammaproteobacteria.id.3303	Inverse variance weighted	9.18124	8	0.327239
genus.RuminococcaceaeUCG005.id.11363	autism	autism	genus.RuminococcaceaeUCG005.id.11363	MR Egger	16.7954	15	0.33124
genus.Parabacteroides.id.954	autism	autism	genus.Parabacteroides.id.954	MR Egger	6.85215	6	0.334737
class.Deltaproteobacteria.id.3087	autism	autism	class.Deltaproteobacteria.id.3087	Inverse variance weighted	13.4257	12	0.338872
family.Desulfovibrionaceae.id.3169	autism	autism	family.Desulfovibrionaceae.id.3169	MR Egger	10.0665	9	0.345125
genus..Ruminococcusgnavusgroup.id.14376	autism	autism	genus..Ruminococcusgnavusgroup.id.14376	Inverse variance weighted	11.1479	10	0.34611
order.Rhodospirillales.id.2667	autism	autism	order.Rhodospirillales.id.2667	Inverse variance weighted	14.3183	13	0.351814
genus.Coprococcus1.id.11301	autism	autism	genus.Coprococcus1.id.11301	Inverse variance weighted	14.312	13	0.352241
genus..Eubacteriumhalliigroup.id.11338	autism	autism	genus..Eubacteriumhalliigroup.id.11338	Inverse variance weighted	14.2397	13	0.357184
phylum.Firmicutes.id.1672	autism	autism	phylum.Firmicutes.id.1672	Inverse variance weighted	17.3218	16	0.365073
genus.Dorea.id.1997	autism	autism	genus.Dorea.id.1997	Inverse variance weighted	11.9136	11	0.370169
order.Bifidobacteriales.id.432	autism	autism	order.Bifidobacteriales.id.432	MR Egger	15.0523	14	0.37459
family.Peptostreptococcaceae.id.2042	autism	autism	family.Peptostreptococcaceae.id.2042	MR Egger	13.9809	13	0.375193
class.Deltaproteobacteria.id.3087	autism	autism	class.Deltaproteobacteria.id.3087	MR Egger	11.84	11	0.375789
family.ClostridialesvadinBB60group.id.11286	autism	autism	family.ClostridialesvadinBB60group.id.11286	MR Egger	14.9953	14	0.378474
order.Desulfovibrionales.id.3156	autism	autism	order.Desulfovibrionales.id.3156	Inverse variance weighted	11.7879	11	0.379792
genus.Turicibacter.id.2162	autism	autism	genus.Turicibacter.id.2162	Inverse variance weighted	11.7839	11	0.380107
genus.Collinsella.id.815	autism	autism	genus.Collinsella.id.815	Inverse variance weighted	22.3271	21	0.380877
genus.Turicibacter.id.2162	autism	autism	genus.Turicibacter.id.2162	MR Egger	10.6924	10	0.381976
family.Peptostreptococcaceae.id.2042	autism	autism	family.Peptostreptococcaceae.id.2042	Inverse variance weighted	14.9337	14	0.382699
order.Rhodospirillales.id.2667	autism	autism	order.Rhodospirillales.id.2667	MR Egger	12.7635	12	0.386465
order.Bifidobacteriales.id.432	autism	autism	order.Bifidobacteriales.id.432	Inverse variance weighted	15.8753	15	0.390386
genus.Slackia.id.825	autism	autism	genus.Slackia.id.825	Inverse variance weighted	24.2052	23	0.392521
genus.RuminococcaceaeUCG005.id.11363	autism	autism	genus.RuminococcaceaeUCG005.id.11363	Inverse variance weighted	16.8181	16	0.397458
genus.Holdemanella.id.11393	autism	autism	genus.Holdemanella.id.11393	MR Egger	12.6146	12	0.397665
phylum.Cyanobacteria.id.1500	autism	autism	phylum.Cyanobacteria.id.1500	MR Egger	8.31448	8	0.403369
genus..Ruminococcusgauvreauiigroup.id.11342	autism	autism	genus..Ruminococcusgauvreauiigroup.id.11342	MR Egger	37.4076	36	0.404317
genus.Ruminiclostridium5.id.11355	autism	autism	genus.Ruminiclostridium5.id.11355	MR Egger	13.4403	13	0.414404
genus.LachnospiraceaeUCG004.id.11324	autism	autism	genus.LachnospiraceaeUCG004.id.11324	MR Egger	11.3342	11	0.415704
genus.Parabacteroides.id.954	autism	autism	genus.Parabacteroides.id.954	Inverse variance weighted	7.12518	7	0.415964
phylum.Firmicutes.id.1672	autism	autism	phylum.Firmicutes.id.1672	MR Egger	15.4401	15	0.420204
family.Actinomycetaceae.id.421	autism	autism	family.Actinomycetaceae.id.421	MR Egger	1.73205	2	0.42062
genus.Paraprevotella.id.962	autism	autism	genus.Paraprevotella.id.962	Inverse variance weighted	12.309	12	0.421193
order.Actinomycetales.id.420	autism	autism	order.Actinomycetales.id.420	MR Egger	1.72485	2	0.422138
genus.Blautia.id.1992	autism	autism	genus.Blautia.id.1992	Inverse variance weighted	11.2545	11	0.422194
genus.unknowngenus.id.1000006162	autism	autism	genus.unknowngenus.id.1000006162	Inverse variance weighted	53.314	52	0.423451
genus.Dorea.id.1997	autism	autism	genus.Dorea.id.1997	MR Egger	10.1336	10	0.428855
genus.LachnospiraceaeUCG004.id.11324	autism	autism	genus.LachnospiraceaeUCG004.id.11324	Inverse variance weighted	12.1881	12	0.430693
family.Actinomycetaceae.id.421	autism	autism	family.Actinomycetaceae.id.421	Inverse variance weighted	2.75027	3	0.431753
order.Actinomycetales.id.420	autism	autism	order.Actinomycetales.id.420	Inverse variance weighted	2.74976	3	0.431837
family.Lachnospiraceae.id.1987	autism	autism	family.Lachnospiraceae.id.1987	MR Egger	14.2316	14	0.432607
genus.Sutterella.id.2896	autism	autism	genus.Sutterella.id.2896	Inverse variance weighted	11.0767	11	0.436861
order.Desulfovibrionales.id.3156	autism	autism	order.Desulfovibrionales.id.3156	MR Egger	10.0284	10	0.438008
family.ClostridialesvadinBB60group.id.11286	autism	autism	family.ClostridialesvadinBB60group.id.11286	Inverse variance weighted	15.151	15	0.440595
order.Victivallales.id.2254	autism	autism	order.Victivallales.id.2254	MR Egger	7.92251	8	0.441076
class.Lentisphaeria.id.2250	autism	autism	class.Lentisphaeria.id.2250	MR Egger	7.92251	8	0.441076
genus.ErysipelotrichaceaeUCG003.id.11384	autism	autism	genus.ErysipelotrichaceaeUCG003.id.11384	Inverse variance weighted	45.7122	45	0.442379
genus.FamilyXIIIAD3011group.id.11293	autism	autism	genus.FamilyXIIIAD3011group.id.11293	MR Egger	13.0122	13	0.44687
genus..Ruminococcusgauvreauiigroup.id.11342	autism	autism	genus..Ruminococcusgauvreauiigroup.id.11342	Inverse variance weighted	37.4802	37	0.447059
genus.Oscillibacter.id.2063	autism	autism	genus.Oscillibacter.id.2063	Inverse variance weighted	15.0424	15	0.448366
class.Clostridia.id.1859	autism	autism	class.Clostridia.id.1859	Inverse variance weighted	16.0631	16	0.448564
genus.unknowngenus.id.1000001215	autism	autism	genus.unknowngenus.id.1000001215	Inverse variance weighted	10.9365	11	0.448594
genus.RuminococcaceaeUCG013.id.11370	autism	autism	genus.RuminococcaceaeUCG013.id.11370	Inverse variance weighted	11.8806	12	0.455319
genus..Eubacteriumeligensgroup.id.14372	autism	autism	genus..Eubacteriumeligensgroup.id.14372	Inverse variance weighted	7.74513	8	0.458754
genus.Marvinbryantia.id.2005	autism	autism	genus.Marvinbryantia.id.2005	Inverse variance weighted	8.75189	9	0.460485
genus.RikenellaceaeRC9gutgroup.id.11191	autism	autism	genus.RikenellaceaeRC9gutgroup.id.11191	MR Egger	10.7452	11	0.46485
family.Victivallaceae.id.2255	autism	autism	family.Victivallaceae.id.2255	Inverse variance weighted	59.1894	59	0.468588
genus.Roseburia.id.2012	autism	autism	genus.Roseburia.id.2012	Inverse variance weighted	14.7387	15	0.470395
genus.Oscillibacter.id.2063	autism	autism	genus.Oscillibacter.id.2063	MR Egger	13.6093	14	0.479206
genus.Ruminiclostridium5.id.11355	autism	autism	genus.Ruminiclostridium5.id.11355	Inverse variance weighted	13.6008	14	0.479856
phylum.Cyanobacteria.id.1500	autism	autism	phylum.Cyanobacteria.id.1500	Inverse variance weighted	8.5137	9	0.483317
genus..Eubacteriumeligensgroup.id.14372	autism	autism	genus..Eubacteriumeligensgroup.id.14372	MR Egger	6.46958	7	0.486108
family.Defluviitaleaceae.id.1924	autism	autism	family.Defluviitaleaceae.id.1924	MR Egger	24.4322	25	0.494527
genus.LachnospiraceaeND3007group.id.11317	autism	autism	genus.LachnospiraceaeND3007group.id.11317	Inverse variance weighted	1.39982	2	0.49663
order.Pasteurellales.id.3688	autism	autism	order.Pasteurellales.id.3688	MR Egger	14.3725	15	0.497489
family.Pasteurellaceae.id.3689	autism	autism	family.Pasteurellaceae.id.3689	MR Egger	14.3725	15	0.497489
genus.RuminococcaceaeUCG013.id.11370	autism	autism	genus.RuminococcaceaeUCG013.id.11370	MR Egger	10.3171	11	0.50211
order.Victivallales.id.2254	autism	autism	order.Victivallales.id.2254	Inverse variance weighted	8.31515	9	0.502725
class.Lentisphaeria.id.2250	autism	autism	class.Lentisphaeria.id.2250	Inverse variance weighted	8.31515	9	0.502725
phylum.Lentisphaerae.id.2238	autism	autism	phylum.Lentisphaerae.id.2238	MR Egger	8.29489	9	0.504723
genus.Collinsella.id.815	autism	autism	genus.Collinsella.id.815	MR Egger	19.067	20	0.517473
genus.Intestinibacter.id.11345	autism	autism	genus.Intestinibacter.id.11345	Inverse variance weighted	14.1015	15	0.517845
class.Betaproteobacteria.id.2867	autism	autism	class.Betaproteobacteria.id.2867	Inverse variance weighted	59.7994	61	0.519508
genus.Coprococcus1.id.11301	autism	autism	genus.Coprococcus1.id.11301	MR Egger	11.1002	12	0.52035
genus.FamilyXIIIAD3011group.id.11293	autism	autism	genus.FamilyXIIIAD3011group.id.11293	Inverse variance weighted	13.0184	14	0.525072
class.Melainabacteria.id.1589	autism	autism	class.Melainabacteria.id.1589	Inverse variance weighted	11.0422	12	0.525303
genus.Anaerofilum.id.2053	autism	autism	genus.Anaerofilum.id.2053	MR Egger	8.08631	9	0.525472
genus.ErysipelotrichaceaeUCG003.id.11384	autism	autism	genus.ErysipelotrichaceaeUCG003.id.11384	MR Egger	42.7236	44	0.526345
genus.RuminococcaceaeUCG004.id.11362	autism	autism	genus.RuminococcaceaeUCG004.id.11362	Inverse variance weighted	9.98707	11	0.53155
order.Erysipelotrichales.id.2148	autism	autism	order.Erysipelotrichales.id.2148	MR Egger	56.4898	58	0.53163
genus.Desulfovibrio.id.3173	autism	autism	genus.Desulfovibrio.id.3173	Inverse variance weighted	19.8145	21	0.533036
genus.Tyzzerella3.id.11335	autism	autism	genus.Tyzzerella3.id.11335	MR Egger	9.90602	11	0.53886
family.Defluviitaleaceae.id.1924	autism	autism	family.Defluviitaleaceae.id.1924	Inverse variance weighted	24.4384	26	0.550913
genus.Butyrivibrio.id.1993	autism	autism	genus.Butyrivibrio.id.1993	MR Egger	12.6389	14	0.555131
genus.LachnospiraceaeNK4A136group.id.11319	autism	autism	genus.LachnospiraceaeNK4A136group.id.11319	MR Egger	11.6197	13	0.559051
genus.unknowngenus.id.1000006162	autism	autism	genus.unknowngenus.id.1000006162	MR Egger	48.8511	51	0.559432
genus.Subdoligranulum.id.2070	autism	autism	genus.Subdoligranulum.id.2070	MR Egger	57.7202	60	0.559506
genus.LachnospiraceaeNK4A136group.id.11319	autism	autism	genus.LachnospiraceaeNK4A136group.id.11319	Inverse variance weighted	12.56	14	0.56142
genus..Eubacteriumrectalegroup.id.14374	autism	autism	genus..Eubacteriumrectalegroup.id.14374	MR Egger	7.72611	9	0.561966
order.Pasteurellales.id.3688	autism	autism	order.Pasteurellales.id.3688	Inverse variance weighted	14.4738	16	0.563461
family.Pasteurellaceae.id.3689	autism	autism	family.Pasteurellaceae.id.3689	Inverse variance weighted	14.4738	16	0.563461
family.Rhodospirillaceae.id.2717	autism	autism	family.Rhodospirillaceae.id.2717	Inverse variance weighted	73.3908	76	0.563497
phylum.Lentisphaerae.id.2238	autism	autism	phylum.Lentisphaerae.id.2238	Inverse variance weighted	8.64588	10	0.566008
class.Clostridia.id.1859	autism	autism	class.Clostridia.id.1859	MR Egger	13.3899	15	0.572208
genus.Phascolarctobacterium.id.2168	autism	autism	genus.Phascolarctobacterium.id.2168	MR Egger	6.65193	8	0.574609
genus.Faecalibacterium.id.2057	autism	autism	genus.Faecalibacterium.id.2057	Inverse variance weighted	10.469	12	0.574883
genus.Faecalibacterium.id.2057	autism	autism	genus.Faecalibacterium.id.2057	MR Egger	9.42936	11	0.582324
genus.Butyrivibrio.id.1993	autism	autism	genus.Butyrivibrio.id.1993	Inverse variance weighted	13.1897	15	0.587648
genus.Intestinimonas.id.2062	autism	autism	genus.Intestinimonas.id.2062	Inverse variance weighted	15.0993	17	0.588327
family.Streptococcaceae.id.1850	autism	autism	family.Streptococcaceae.id.1850	MR Egger	10.2425	12	0.594691
genus.Desulfovibrio.id.3173	autism	autism	genus.Desulfovibrio.id.3173	MR Egger	17.8754	20	0.595615
genus.RuminococcaceaeUCG014.id.11371	autism	autism	genus.RuminococcaceaeUCG014.id.11371	Inverse variance weighted	13.0601	15	0.597656
genus.Paraprevotella.id.962	autism	autism	genus.Paraprevotella.id.962	MR Egger	9.25131	11	0.598708
genus.unknowngenus.id.1000001215	autism	autism	genus.unknowngenus.id.1000001215	MR Egger	8.27975	10	0.601532
family.Peptococcaceae.id.2024	autism	autism	family.Peptococcaceae.id.2024	MR Egger	5.42274	7	0.608519
genus.LachnospiraceaeUCG001.id.11321	autism	autism	genus.LachnospiraceaeUCG001.id.11321	Inverse variance weighted	11.9525	14	0.610114
genus.Sutterella.id.2896	autism	autism	genus.Sutterella.id.2896	MR Egger	8.18044	10	0.611217
genus.RuminococcaceaeUCG010.id.11367	autism	autism	genus.RuminococcaceaeUCG010.id.11367	Inverse variance weighted	16.6673	19	0.612393
genus..Clostridiuminnocuumgroup.id.14397	autism	autism	genus..Clostridiuminnocuumgroup.id.14397	MR Egger	6.30167	8	0.61348
genus.Tyzzerella3.id.11335	autism	autism	genus.Tyzzerella3.id.11335	Inverse variance weighted	10.0182	12	0.614361
family.Rhodospirillaceae.id.2717	autism	autism	family.Rhodospirillaceae.id.2717	MR Egger	70.7266	75	0.61831
family.Peptococcaceae.id.2024	autism	autism	family.Peptococcaceae.id.2024	Inverse variance weighted	6.25302	8	0.618913
genus..Ruminococcustorquesgroup.id.14377	autism	autism	genus..Ruminococcustorquesgroup.id.14377	MR Egger	7.14309	9	0.622224
genus.Sellimonas.id.14369	autism	autism	genus.Sellimonas.id.14369	MR Egger	69.6293	74	0.622285
genus.Marvinbryantia.id.2005	autism	autism	genus.Marvinbryantia.id.2005	MR Egger	6.21763	8	0.622869
genus..Eubacteriumrectalegroup.id.14374	autism	autism	genus..Eubacteriumrectalegroup.id.14374	Inverse variance weighted	8.05111	10	0.623845
genus.Catenibacterium.id.2153	autism	autism	genus.Catenibacterium.id.2153	MR Egger	6.17893	8	0.627196
genus.unknowngenus.id.959	autism	autism	genus.unknowngenus.id.959	MR Egger	9.8531	12	0.628847
class.Methanobacteria.id.119	autism	autism	class.Methanobacteria.id.119	Inverse variance weighted	10.3653	61	0.63028
genus..Clostridiuminnocuumgroup.id.14397	autism	autism	genus..Clostridiuminnocuumgroup.id.14397	Inverse variance weighted	7.06543	9	0.630307
order.Methanobacteriales.id.120	autism	autism	order.Methanobacteriales.id.120	Inverse variance weighted	61.1587	10	0.630407
family.Methanobacteriaceae.id.121	autism	autism	family.Methanobacteriaceae.id.121	Inverse variance weighted	10.3098	10	0.630785
genus.Lactococcus.id.1851	autism	autism	genus.Lactococcus.id.1851	Inverse variance weighted	7.06084	9	0.630785
order.Methanobacteriales.id.120	autism	autism	order.Methanobacteriales.id.120	MR Egger	4.32569	9	0.631621
family.Streptococcaceae.id.1850	autism	autism	family.Streptococcaceae.id.1850	Inverse variance weighted	10.7516	13	0.631621
family.Methanobacteriaceae.id.121	autism	autism	family.Methanobacteriaceae.id.121	MR Egger	36.94	9	0.632207
class.Methanobacteria.id.119	autism	autism	class.Methanobacteria.id.119	MR Egger	20.7343	60	0.636337
order.Gastranaerophilales.id.1591	autism	autism	order.Gastranaerophilales.id.1591	Inverse variance weighted	9.87514	56	0.637746
genus.Lactobacillus.id.1837	autism	autism	genus.Lactobacillus.id.1837	MR Egger	4.28814	6	0.637746
family.unknownfamily.id.1000001214	autism	autism	family.unknownfamily.id.1000001214	Inverse variance weighted	8.59988	56	0.637889
genus.RuminococcaceaeUCG010.id.11367	autism	autism	genus.RuminococcaceaeUCG010.id.11367	MR Egger	15.3156	18	0.640198
genus.Oxalobacter.id.2978	autism	autism	genus.Oxalobacter.id.2978	MR Egger	21.0171	10	0.64133
genus.RuminococcaceaeUCG002.id.11360	autism	autism	genus.RuminococcaceaeUCG002.id.11360	MR Egger	27.4403	20	0.642359
genus..Eubacteriumruminantiumgroup.id.11340	autism	autism	genus..Eubacteriumruminantiumgroup.id.11340	Inverse variance weighted	14.7192	59	0.643328
genus.Oxalobacter.id.2978	autism	autism	genus.Oxalobacter.id.2978	Inverse variance weighted	33.3489	11	0.645135
genus.RuminococcaceaeUCG002.id.11360	autism	autism	genus.RuminococcaceaeUCG002.id.11360	Inverse variance weighted	33.8218	21	0.645277
genus.unknowngenus.id.2755	autism	autism	genus.unknowngenus.id.2755	Inverse variance weighted	10.5734	13	0.646509
genus.Phascolarctobacterium.id.2168	autism	autism	genus.Phascolarctobacterium.id.2168	Inverse variance weighted	6.88126	9	0.649481
genus..Eubacteriumventriosumgroup.id.11341	autism	autism	genus..Eubacteriumventriosumgroup.id.11341	MR Egger	4.66006	13	0.650346
genus.Dialister.id.2183	autism	autism	genus.Dialister.id.2183	MR Egger	26.4477	30	0.652095
family.Ruminococcaceae.id.2050	autism	autism	family.Ruminococcaceae.id.2050	MR Egger	10.3653	21	0.652728
genus..Eubacteriumventriosumgroup.id.11341	autism	autism	genus..Eubacteriumventriosumgroup.id.11341	Inverse variance weighted	36.94	14	0.654858
family.Clostridiaceae1.id.1869	autism	autism	family.Clostridiaceae1.id.1869	MR Egger	20.3261	9	0.657052
order.Clostridiales.id.1863	autism	autism	order.Clostridiales.id.1863	Inverse variance weighted	13.214	16	0.657052
family.Ruminococcaceae.id.2050	autism	autism	family.Ruminococcaceae.id.2050	Inverse variance weighted	2.13643	22	0.658548
genus.Anaerotruncus.id.2054	autism	autism	genus.Anaerotruncus.id.2054	MR Egger	11.3475	14	0.658548
genus..Eubacteriumruminantiumgroup.id.11340	autism	autism	genus..Eubacteriumruminantiumgroup.id.11340	MR Egger	178.201	58	0.658597
genus.Methanobrevibacter.id.123	autism	autism	genus.Methanobrevibacter.id.123	MR Egger	27.4403	6	0.65949
order.NB1n.id.3953	autism	autism	order.NB1n.id.3953	MR Egger	10.413	13	0.65986
family.unknownfamily.id.1000006161	autism	autism	family.unknownfamily.id.1000006161	MR Egger	10.413	13	0.65986
genus.Veillonella.id.2198	autism	autism	genus.Veillonella.id.2198	MR Egger	3.25969	5	0.660018
family.Erysipelotrichaceae.id.2149	autism	autism	family.Erysipelotrichaceae.id.2149	Inverse variance weighted	33.3489	12	0.663578
class.Erysipelotrichia.id.2147	autism	autism	class.Erysipelotrichia.id.2147	Inverse variance weighted	33.8218	12	0.663646
family.Clostridiaceae1.id.1869	autism	autism	family.Clostridiaceae1.id.1869	Inverse variance weighted	21.2551	10	0.663986
genus.Eggerthella.id.819	autism	autism	genus.Eggerthella.id.819	MR Egger	4.96659	7	0.66404
genus.Lactococcus.id.1851	autism	autism	genus.Lactococcus.id.1851	MR Egger	5.8341	8	0.665809
genus.unknowngenus.id.1868	autism	autism	genus.unknowngenus.id.1868	MR Egger	22.4869	8	0.666994
genus.Methanobrevibacter.id.123	autism	autism	genus.Methanobrevibacter.id.123	Inverse variance weighted	18.7536	7	0.667452
genus.Intestinibacter.id.11345	autism	autism	genus.Intestinibacter.id.11345	MR Egger	11.232	14	0.667726
genus.DefluviitaleaceaeUCG011.id.11287	autism	autism	genus.DefluviitaleaceaeUCG011.id.11287	Inverse variance weighted	6.70276	9	0.668034
genus.RuminococcaceaeUCG014.id.11371	autism	autism	genus.RuminococcaceaeUCG014.id.11371	MR Egger	11.2248	14	0.668295
family.Acidaminococcaceae.id.2166	autism	autism	family.Acidaminococcaceae.id.2166	MR Egger	4.04623	6	0.67042
genus.unknowngenus.id.1868	autism	autism	genus.unknowngenus.id.1868	Inverse variance weighted	4.54644	9	0.671816
family.Erysipelotrichaceae.id.2149	autism	autism	family.Erysipelotrichaceae.id.2149	MR Egger	28.3577	11	0.672496
class.Erysipelotrichia.id.2147	autism	autism	class.Erysipelotrichia.id.2147	MR Egger	24.5619	11	0.673558
genus.RuminococcaceaeUCG004.id.11362	autism	autism	genus.RuminococcaceaeUCG004.id.11362	MR Egger	7.53372	10	0.674279
genus.Dialister.id.2183	autism	autism	genus.Dialister.id.2183	Inverse variance weighted	36.94	31	0.675595
genus.unknowngenus.id.2755	autism	autism	genus.unknowngenus.id.2755	MR Egger	9.27407	12	0.67936
genus.Anaerotruncus.id.2054	autism	autism	genus.Anaerotruncus.id.2054	Inverse variance weighted	11.9868	15	0.680028
genus.Bilophila.id.3170	autism	autism	genus.Bilophila.id.3170	MR Egger	178.201	30	0.680046
genus.Prevotella7.id.11182	autism	autism	genus.Prevotella7.id.11182	MR Egger	7.4343	10	0.683906
genus.Lactobacillus.id.1837	autism	autism	genus.Lactobacillus.id.1837	Inverse variance weighted	4.7956	7	0.684891
genus.Howardella.id.2000	autism	autism	genus.Howardella.id.2000	Inverse variance weighted	6.53154	9	0.685764
genus.Bilophila.id.3170	autism	autism	genus.Bilophila.id.3170	Inverse variance weighted	32.2333	31	0.688722
genus.Adlercreutzia.id.812	autism	autism	genus.Adlercreutzia.id.812	Inverse variance weighted	3.27867	11	0.689487
genus.Alistipes.id.968	autism	autism	genus.Alistipes.id.968	Inverse variance weighted	58.8862	65	0.68971
genus.Flavonifractor.id.2059	autism	autism	genus.Flavonifractor.id.2059	MR Egger	19.4572	23	0.695274
family.Bacteroidaceae.id.917	autism	autism	family.Bacteroidaceae.id.917	MR Egger	6.43929	9	0.695274
family.Enterobacteriaceae.id.3469	autism	autism	family.Enterobacteriaceae.id.3469	MR Egger	4.66006	9	0.697692
genus.DefluviitaleaceaeUCG011.id.11287	autism	autism	genus.DefluviitaleaceaeUCG011.id.11287	MR Egger	5.54251	8	0.698326
genus.Eggerthella.id.819	autism	autism	genus.Eggerthella.id.819	Inverse variance weighted	5.54122	8	0.698469
family.Oxalobacteraceae.id.2966	autism	autism	family.Oxalobacteraceae.id.2966	MR Egger	28.3577	13	0.699212
genus.Oscillospira.id.2064	autism	autism	genus.Oscillospira.id.2064	MR Egger	24.5619	7	0.699272
family.Enterobacteriaceae.id.3469	autism	autism	family.Enterobacteriaceae.id.3469	Inverse variance weighted	10.3653	10	0.700305
class.Melainabacteria.id.1589	autism	autism	class.Melainabacteria.id.1589	MR Egger	8.14449	11	0.700305
genus.unknowngenus.id.959	autism	autism	genus.unknowngenus.id.959	Inverse variance weighted	9.89652	13	0.702373
family.Oxalobacteraceae.id.2966	autism	autism	family.Oxalobacteraceae.id.2966	Inverse variance weighted	7.04394	14	0.703391
genus.Flavonifractor.id.2059	autism	autism	genus.Flavonifractor.id.2059	Inverse variance weighted	9.49678	24	0.703476
genus..Ruminococcustorquesgroup.id.14377	autism	autism	genus..Ruminococcustorquesgroup.id.14377	Inverse variance weighted	7.22488	10	0.704058
genus.Butyricicoccus.id.2055	autism	autism	genus.Butyricicoccus.id.2055	MR Egger	27.4403	7	0.707374
genus.LachnospiraceaeUCG001.id.11321	autism	autism	genus.LachnospiraceaeUCG001.id.11321	MR Egger	9.82942	13	0.70782
genus.Intestinimonas.id.2062	autism	autism	genus.Intestinimonas.id.2062	MR Egger	12.4994	16	0.708945
order.NB1n.id.3953	autism	autism	order.NB1n.id.3953	Inverse variance weighted	10.7046	14	0.709073
family.unknownfamily.id.1000006161	autism	autism	family.unknownfamily.id.1000006161	Inverse variance weighted	10.7046	14	0.709073
order.Clostridiales.id.1863	autism	autism	order.Clostridiales.id.1863	MR Egger	11.5362	15	0.713742
genus.Catenibacterium.id.2153	autism	autism	genus.Catenibacterium.id.2153	Inverse variance weighted	6.23103	9	0.716592
genus.Oscillospira.id.2064	autism	autism	genus.Oscillospira.id.2064	Inverse variance weighted	15.1577	8	0.724599
genus.LachnospiraceaeUCG008.id.11328	autism	autism	genus.LachnospiraceaeUCG008.id.11328	MR Egger	6.10433	9	0.729433
family.Porphyromonadaceae.id.943	autism	autism	family.Porphyromonadaceae.id.943	Inverse variance weighted	6.06144	9	0.733754
genus.Blautia.id.1992	autism	autism	genus.Blautia.id.1992	MR Egger	6.86777	10	0.737867
class.Actinobacteria.id.419	autism	autism	class.Actinobacteria.id.419	MR Egger	11.1637	15	0.740904
family.Porphyromonadaceae.id.943	autism	autism	family.Porphyromonadaceae.id.943	MR Egger	5.14547	8	0.741921
order.Bacillales.id.1674	autism	autism	order.Bacillales.id.1674	Inverse variance weighted	5.048	8	0.752433
genus.LachnospiraceaeUCG008.id.11328	autism	autism	genus.LachnospiraceaeUCG008.id.11328	Inverse variance weighted	6.68633	10	0.754688
genus..Eubacteriumbrachygroup.id.11296	autism	autism	genus..Eubacteriumbrachygroup.id.11296	Inverse variance weighted	6.67235	10	0.755973
genus.Roseburia.id.2012	autism	autism	genus.Roseburia.id.2012	MR Egger	10.0427	14	0.759055
genus.Prevotella7.id.11182	autism	autism	genus.Prevotella7.id.11182	Inverse variance weighted	7.46849	11	0.759975
genus.Howardella.id.2000	autism	autism	genus.Howardella.id.2000	MR Egger	4.96906	8	0.760878
genus.Allisonella.id.2174	autism	autism	genus.Allisonella.id.2174	Inverse variance weighted	4.96307	8	0.761516
genus.RuminococcaceaeUCG009.id.11366	autism	autism	genus.RuminococcaceaeUCG009.id.11366	MR Egger	7.43587	11	0.762768
order.Bacillales.id.1674	autism	autism	order.Bacillales.id.1674	MR Egger	4.12913	7	0.764789
genus..Eubacteriumfissicatenagroup.id.14373	autism	autism	genus..Eubacteriumfissicatenagroup.id.14373	MR Egger	4.10343	7	0.76779
genus.unknowngenus.id.2001	autism	autism	genus.unknowngenus.id.2001	Inverse variance weighted	4.88448	8	0.769849
family.Acidaminococcaceae.id.2166	autism	autism	family.Acidaminococcaceae.id.2166	Inverse variance weighted	4.07759	7	0.770799
phylum.Bacteroidetes.id.905	autism	autism	phylum.Bacteroidetes.id.905	MR Egger	6.48219	10	0.773257
order.Bacteroidales.id.913	autism	autism	order.Bacteroidales.id.913	MR Egger	8.12243	12	0.775492
class.Bacteroidia.id.912	autism	autism	class.Bacteroidia.id.912	MR Egger	8.12243	12	0.775492
genus.Veillonella.id.2198	autism	autism	genus.Veillonella.id.2198	Inverse variance weighted	3.25972	6	0.775613
order.MollicutesRF9.id.11579	autism	autism	order.MollicutesRF9.id.11579	MR Egger	8.11511	12	0.776071
family.Bacteroidaceae.id.917	autism	autism	family.Bacteroidaceae.id.917	Inverse variance weighted	6.44765	10	0.776357
order.Bacteroidales.id.913	autism	autism	order.Bacteroidales.id.913	Inverse variance weighted	8.91721	13	0.779167
class.Bacteroidia.id.912	autism	autism	class.Bacteroidia.id.912	Inverse variance weighted	8.91721	13	0.779167
genus.RuminococcaceaeUCG009.id.11366	autism	autism	genus.RuminococcaceaeUCG009.id.11366	Inverse variance weighted	8.07097	12	0.77956
genus..Eubacteriumnodatumgroup.id.11297	autism	autism	genus..Eubacteriumnodatumgroup.id.11297	MR Egger	5.56379	9	0.782657
class.Betaproteobacteria.id.2867	autism	autism	class.Betaproteobacteria.id.2867	MR Egger	51.0108	60	0.789267
genus.unknowngenus.id.2071	autism	autism	genus.unknowngenus.id.2071	MR Egger	10.4348	15	0.791535
genus.Haemophilus.id.3698	autism	autism	genus.Haemophilus.id.3698	MR Egger	7.91754	12	0.791541
genus.Butyricimonas.id.945	autism	autism	genus.Butyricimonas.id.945	MR Egger	50.7438	60	0.797038
family.Prevotellaceae.id.960	autism	autism	family.Prevotellaceae.id.960	Inverse variance weighted	41.5049	50	0.798229
class.Actinobacteria.id.419	autism	autism	class.Actinobacteria.id.419	Inverse variance weighted	11.1676	16	0.799024
genus..Eubacteriumbrachygroup.id.11296	autism	autism	genus..Eubacteriumbrachygroup.id.11296	MR Egger	5.37368	9	0.800593
genus.LachnospiraceaeND3007group.id.11317	autism	autism	genus.LachnospiraceaeND3007group.id.11317	MR Egger	0.0623191	1	0.802867
genus..Eubacteriumcoprostanoligenesgroup.id.11375	autism	autism	genus..Eubacteriumcoprostanoligenesgroup.id.11375	Inverse variance weighted	7.76117	12	0.803504
genus.FamilyXIIIUCG001.id.11294	autism	autism	genus.FamilyXIIIUCG001.id.11294	MR Egger	3.75504	7	0.80752
genus.Escherichia.Shigella.id.3504	autism	autism	genus.Escherichia.Shigella.id.3504	Inverse variance weighted	15.2761	21	0.808848
phylum.Bacteroidetes.id.905	autism	autism	phylum.Bacteroidetes.id.905	Inverse variance weighted	6.8255	11	0.813033
order.MollicutesRF9.id.11579	autism	autism	order.MollicutesRF9.id.11579	Inverse variance weighted	8.41098	13	0.815834
genus.unknowngenus.id.2001	autism	autism	genus.unknowngenus.id.2001	MR Egger	3.67141	7	0.81675
genus.Clostridiumsensustricto1.id.1873	autism	autism	genus.Clostridiumsensustricto1.id.1873	MR Egger	10.0356	15	0.817497
genus.Odoribacter.id.952	autism	autism	genus.Odoribacter.id.952	MR Egger	2.90342	6	0.820867
genus.Butyricimonas.id.945	autism	autism	genus.Butyricimonas.id.945	Inverse variance weighted	50.795	61	0.821174
family.Lactobacillaceae.id.1836	autism	autism	family.Lactobacillaceae.id.1836	Inverse variance weighted	4.36987	8	0.822307
family.Lactobacillaceae.id.1836	autism	autism	family.Lactobacillaceae.id.1836	MR Egger	3.53695	7	0.831296
genus..Eubacteriumcoprostanoligenesgroup.id.11375	autism	autism	genus..Eubacteriumcoprostanoligenesgroup.id.11375	MR Egger	6.56	11	0.833515
genus..Eubacteriumhalliigroup.id.11338	autism	autism	genus..Eubacteriumhalliigroup.id.11338	MR Egger	7.18967	12	0.844829
genus.Actinomyces.id.423	autism	autism	genus.Actinomyces.id.423	MR Egger	2.69268	6	0.846311
genus.Romboutsia.id.11347	autism	autism	genus.Romboutsia.id.11347	MR Egger	7.1639	12	0.846595
genus..Eubacteriumfissicatenagroup.id.14373	autism	autism	genus..Eubacteriumfissicatenagroup.id.14373	Inverse variance weighted	4.10398	8	0.847622
genus.Haemophilus.id.3698	autism	autism	genus.Haemophilus.id.3698	Inverse variance weighted	7.92017	13	0.848762
genus.Clostridiumsensustricto1.id.1873	autism	autism	genus.Clostridiumsensustricto1.id.1873	Inverse variance weighted	10.3128	16	0.849793
genus..Eubacteriumnodatumgroup.id.11297	autism	autism	genus..Eubacteriumnodatumgroup.id.11297	Inverse variance weighted	5.5638	10	0.850484
genus.Streptococcus.id.1853	autism	autism	genus.Streptococcus.id.1853	MR Egger	7.09705	12	0.851134
family.Prevotellaceae.id.960	autism	autism	family.Prevotellaceae.id.960	MR Egger	38.8131	49	0.851252
genus.Escherichia.Shigella.id.3504	autism	autism	genus.Escherichia.Shigella.id.3504	MR Egger	13.511	20	0.854401
genus.Ruminiclostridium6.id.11356	autism	autism	genus.Ruminiclostridium6.id.11356	MR Egger	8.51211	14	0.860979
genus.Alistipes.id.968	autism	autism	genus.Alistipes.id.968	MR Egger	51.8609	64	0.862033
genus.Actinomyces.id.423	autism	autism	genus.Actinomyces.id.423	Inverse variance weighted	3.1491	7	0.870875
genus.FamilyXIIIUCG001.id.11294	autism	autism	genus.FamilyXIIIUCG001.id.11294	Inverse variance weighted	3.7982	8	0.874856
genus.Romboutsia.id.11347	autism	autism	genus.Romboutsia.id.11347	Inverse variance weighted	7.44212	13	0.877954
genus.unknowngenus.id.1000005472	autism	autism	genus.unknowngenus.id.1000005472	Inverse variance weighted	26.3566	36	0.880395
family.unknownfamily.id.1000005471	autism	autism	family.unknownfamily.id.1000005471	Inverse variance weighted	26.3566	36	0.880395
genus.Odoribacter.id.952	autism	autism	genus.Odoribacter.id.952	Inverse variance weighted	3.04185	7	0.881104
genus.Ruminiclostridium6.id.11356	autism	autism	genus.Ruminiclostridium6.id.11356	Inverse variance weighted	8.9212	15	0.881602
genus.Streptococcus.id.1853	autism	autism	genus.Streptococcus.id.1853	Inverse variance weighted	7.33536	13	0.884052
genus.CandidatusSoleaferrea.id.11350	autism	autism	genus.CandidatusSoleaferrea.id.11350	Inverse variance weighted	39.9753	52	0.888365
genus.Enterorhabdus.id.820	autism	autism	genus.Enterorhabdus.id.820	MR Egger	1.67195	5	0.892414
genus.CandidatusSoleaferrea.id.11350	autism	autism	genus.CandidatusSoleaferrea.id.11350	MR Egger	38.8949	51	0.892828
order.Selenomonadales.id.2165	autism	autism	order.Selenomonadales.id.2165	MR Egger	5.55481	11	0.901359
class.Negativicutes.id.2164	autism	autism	class.Negativicutes.id.2164	MR Egger	5.55481	11	0.901359
genus.unknowngenus.id.1000005479	autism	autism	genus.unknowngenus.id.1000005479	Inverse variance weighted	4.14679	9	0.901488
genus.unknowngenus.id.1000005472	autism	autism	genus.unknowngenus.id.1000005472	MR Egger	24.7143	35	0.902164
family.unknownfamily.id.1000005471	autism	autism	family.unknownfamily.id.1000005471	MR Egger	24.7143	35	0.902164
genus.Olsenella.id.822	autism	autism	genus.Olsenella.id.822	MR Egger	3.44241	8	0.903613
genus.unknowngenus.id.1000005479	autism	autism	genus.unknowngenus.id.1000005479	MR Egger	3.42228	8	0.905137
genus.Victivallis.id.2256	autism	autism	genus.Victivallis.id.2256	MR Egger	27.8672	39	0.907911
order.Selenomonadales.id.2165	autism	autism	order.Selenomonadales.id.2165	Inverse variance weighted	6.05896	12	0.913081
class.Negativicutes.id.2164	autism	autism	class.Negativicutes.id.2164	Inverse variance weighted	6.05896	12	0.913081
family.Rikenellaceae.id.967	autism	autism	family.Rikenellaceae.id.967	Inverse variance weighted	9.4965	17	0.923387
genus.Allisonella.id.2174	autism	autism	genus.Allisonella.id.2174	MR Egger	2.54548	7	0.923633
genus.Victivallis.id.2256	autism	autism	genus.Victivallis.id.2256	Inverse variance weighted	27.9524	40	0.924464
genus.LachnospiraceaeFCS020group.id.11314	autism	autism	genus.LachnospiraceaeFCS020group.id.11314	MR Egger	6.53462	13	0.924518
genus.Bacteroides.id.918	autism	autism	genus.Bacteroides.id.918	Inverse variance weighted	12.8126	22	0.938255
order.Gastranaerophilales.id.1591	autism	autism	order.Gastranaerophilales.id.1591	MR Egger	39.6165	55	0.941338
family.unknownfamily.id.1000001214	autism	autism	family.unknownfamily.id.1000001214	MR Egger	39.6165	55	0.941338
genus.Enterorhabdus.id.820	autism	autism	genus.Enterorhabdus.id.820	Inverse variance weighted	1.72905	6	0.942856
genus.Olsenella.id.822	autism	autism	genus.Olsenella.id.822	Inverse variance weighted	3.45399	9	0.943553
genus.LachnospiraceaeFCS020group.id.11314	autism	autism	genus.LachnospiraceaeFCS020group.id.11314	Inverse variance weighted	6.56829	14	0.950076
family.BacteroidalesS24.7group.id.11173	autism	autism	family.BacteroidalesS24.7group.id.11173	Inverse variance weighted	28.0357	42	0.951579
genus.Bacteroides.id.918	autism	autism	genus.Bacteroides.id.918	MR Egger	11.0371	21	0.962059
class.Mollicutes.id.3920	autism	autism	class.Mollicutes.id.3920	Inverse variance weighted	68.8815	92	0.965791
family.Victivallaceae.id.2255	autism	autism	family.Victivallaceae.id.2255	MR Egger	39.8165	58	0.967301
genus.unknowngenus.id.2041	autism	autism	genus.unknowngenus.id.2041	MR Egger	24.5712	40	0.973715
phylum.Proteobacteria.id.2375	autism	autism	phylum.Proteobacteria.id.2375	Inverse variance weighted	53.3085	76	0.977711
genus.unknowngenus.id.2041	autism	autism	genus.unknowngenus.id.2041	Inverse variance weighted	24.7861	41	0.978624
genus.Slackia.id.825	autism	autism	genus.Slackia.id.825	MR Egger	10.589	22	0.980132
genus.Barnesiella.id.944	autism	autism	genus.Barnesiella.id.944	MR Egger	4.65988	13	0.981938
family.Rikenellaceae.id.967	autism	autism	family.Rikenellaceae.id.967	MR Egger	6.47787	16	0.982063
genus.Coprococcus3.id.11303	autism	autism	genus.Coprococcus3.id.11303	MR Egger	1.07013	6	0.982813
genus.Coprococcus3.id.11303	autism	autism	genus.Coprococcus3.id.11303	Inverse variance weighted	1.42945	7	0.984652
genus.Barnesiella.id.944	autism	autism	genus.Barnesiella.id.944	Inverse variance weighted	4.66006	14	0.990004
class.Mollicutes.id.3920	autism	autism	class.Mollicutes.id.3920	MR Egger	61.1587	91	0.993115
order.Coriobacteriales.id.810	autism	autism	order.Coriobacteriales.id.810	MR Egger	4.32569	14	0.993166
genus.Gordonibacter.id.821	autism	autism	genus.Gordonibacter.id.821	MR Egger	9.87514	24	0.995043
genus.Coprococcus2.id.11302	autism	autism	genus.Coprococcus2.id.11302	Inverse variance weighted	14.7192	32	0.996131
genus.Terrisporobacter.id.11348	autism	autism	genus.Terrisporobacter.id.11348	Inverse variance weighted	2.45095	11	0.996179
order.Coriobacteriales.id.810	autism	autism	order.Coriobacteriales.id.810	Inverse variance weighted	4.3284	15	0.996447
genus.Gordonibacter.id.821	autism	autism	genus.Gordonibacter.id.821	Inverse variance weighted	10.0578	25	0.996494
class.Bacilli.id.1673	autism	autism	class.Bacilli.id.1673	MR Egger	36.226	66	0.998939
class.Bacilli.id.1673	autism	autism	class.Bacilli.id.1673	Inverse variance weighted	36.3318	67	0.999197
genus.Terrisporobacter.id.11348	autism	autism	genus.Terrisporobacter.id.11348	MR Egger	1.31978	10	0.999396
genus.LachnospiraceaeUCG010.id.11330	autism	autism	genus.LachnospiraceaeUCG010.id.11330	Inverse variance weighted	9.5175	28	0.999565
genus.Coprococcus2.id.11302	autism	autism	genus.Coprococcus2.id.11302	MR Egger	11.0637	31	0.99963
genus.RuminococcaceaeUCG003.id.11361	autism	autism	genus.RuminococcaceaeUCG003.id.11361	MR Egger	54.9004	95	0.999679
order.Burkholderiales.id.2874	autism	autism	order.Burkholderiales.id.2874	Inverse variance weighted	50.5186	90	0.999752
genus.RuminococcaceaeUCG003.id.11361	autism	autism	genus.RuminococcaceaeUCG003.id.11361	Inverse variance weighted	54.979	96	0.999753
genus.unknowngenus.id.1000000073	autism	autism	genus.unknowngenus.id.1000000073	Inverse variance weighted	43.445	82	0.999855
genus.unknowngenus.id.1000000073	autism	autism	genus.unknowngenus.id.1000000073	MR Egger	42.6001	81	0.999864
order.Burkholderiales.id.2874	autism	autism	order.Burkholderiales.id.2874	MR Egger	47.9949	89	0.999885
family.BacteroidalesS24.7group.id.11173	autism	autism	family.BacteroidalesS24.7group.id.11173	MR Egger	15.4202	41	0.999905
family.Coriobacteriaceae.id.811	autism	autism	family.Coriobacteriaceae.id.811	MR Egger	8.11584	29	0.999954
class.Coriobacteriia.id.809	autism	autism	class.Coriobacteriia.id.809	MR Egger	8.11584	29	0.999954
family.Coriobacteriaceae.id.811	autism	autism	family.Coriobacteriaceae.id.811	Inverse variance weighted	8.20694	30	0.999973
class.Coriobacteriia.id.809	autism	autism	class.Coriobacteriia.id.809	Inverse variance weighted	8.20694	30	0.999973
phylum.Proteobacteria.id.2375	autism	autism	phylum.Proteobacteria.id.2375	MR Egger	33.7228	75	0.99999
order.Lactobacillales.id.1800	autism	autism	order.Lactobacillales.id.1800	MR Egger	28.5969	71	0.999998
order.Lactobacillales.id.1800	autism	autism	order.Lactobacillales.id.1800	Inverse variance weighted	28.7593	72	0.999999
genus.LachnospiraceaeUCG010.id.11330	autism	autism	genus.LachnospiraceaeUCG010.id.11330	MR Egger	4.9681	27	0.999999
genus.Lachnoclostridium.id.11308	autism	autism	genus.Lachnoclostridium.id.11308	MR Egger	47.9908	103	0.999999
genus.Lachnoclostridium.id.11308	autism	autism	genus.Lachnoclostridium.id.11308	Inverse variance weighted	48.3608	104	0.999999
genus..Eubacteriumoxidoreducensgroup.id.11339	autism	autism	genus..Eubacteriumoxidoreducensgroup.id.11339	MR Egger	1.9347	21	1
genus..Eubacteriumoxidoreducensgroup.id.11339	autism	autism	genus..Eubacteriumoxidoreducensgroup.id.11339	Inverse variance weighted	1.94142	22	1
family.Alcaligenaceae.id.2875	autism	autism	family.Alcaligenaceae.id.2875	MR Egger	50.5457	129	1
family.Alcaligenaceae.id.2875	autism	autism	family.Alcaligenaceae.id.2875	Inverse variance weighted	50.5462	130	1
genus.Ruminiclostridium9.id.11357	autism	autism	genus.Ruminiclostridium9.id.11357	Inverse variance weighted	82.6252	189	1
phylum.Actinobacteria.id.400	autism	autism	phylum.Actinobacteria.id.400	MR Egger	70.7044	315	1
phylum.Actinobacteria.id.400	autism	autism	phylum.Actinobacteria.id.400	Inverse variance weighted	78.104	316	1
genus.Ruminiclostridium9.id.11357	autism	autism	genus.Ruminiclostridium9.id.11357	MR Egger	52.3981	188	1
family.Bifidobacteriaceae.id.433	autism	autism	family.Bifidobacteriaceae.id.433	MR Egger	165.771	607	1
family.Bifidobacteriaceae.id.433	autism	autism	family.Bifidobacteriaceae.id.433	Inverse variance weighted	172.691	608	1
phylum.Tenericutes.id.3919	Behavioral emotional disorder	Behavioral emotional disorder	phylum.Tenericutes.id.3919	Inverse variance weighted	19.2141	11	0.0573572
class.Mollicutes.id.3920	Behavioral emotional disorder	Behavioral emotional disorder	class.Mollicutes.id.3920	Inverse variance weighted	19.2141	11	0.0573572
genus.Sellimonas.id.14369	Behavioral emotional disorder	Behavioral emotional disorder	genus.Sellimonas.id.14369	Inverse variance weighted	16.4314	9	0.0584015
genus.RuminococcaceaeUCG002.id.11360	Behavioral emotional disorder	Behavioral emotional disorder	genus.RuminococcaceaeUCG002.id.11360	MR Egger	30.642	20	0.0600972
genus.ChristensenellaceaeR.7group.id.11283	Behavioral emotional disorder	Behavioral emotional disorder	genus.ChristensenellaceaeR.7group.id.11283	MR Egger	13.413	7	0.0626633
genus.Eisenbergiella.id.11304	Behavioral emotional disorder	Behavioral emotional disorder	genus.Eisenbergiella.id.11304	Inverse variance weighted	18.8826	11	0.0632342
genus.RuminococcaceaeUCG003.id.11361	Behavioral emotional disorder	Behavioral emotional disorder	genus.RuminococcaceaeUCG003.id.11361	Inverse variance weighted	21.4501	13	0.0644907
family.Coriobacteriaceae.id.811	Behavioral emotional disorder	Behavioral emotional disorder	family.Coriobacteriaceae.id.811	Inverse variance weighted	42.4739	30	0.0651473
class.Coriobacteriia.id.809	Behavioral emotional disorder	Behavioral emotional disorder	class.Coriobacteriia.id.809	Inverse variance weighted	42.4739	30	0.0651473
family.Porphyromonadaceae.id.943	Behavioral emotional disorder	Behavioral emotional disorder	family.Porphyromonadaceae.id.943	MR Egger	14.5435	8	0.0686538
phylum.Euryarchaeota.id.55	Behavioral emotional disorder	Behavioral emotional disorder	phylum.Euryarchaeota.id.55	Inverse variance weighted	17.0877	10	0.0724465
genus.RuminococcaceaeUCG002.id.11360	Behavioral emotional disorder	Behavioral emotional disorder	genus.RuminococcaceaeUCG002.id.11360	Inverse variance weighted	30.8898	21	0.0755117
genus.Escherichia.Shigella.id.3504	Behavioral emotional disorder	Behavioral emotional disorder	genus.Escherichia.Shigella.id.3504	Inverse variance weighted	22.0337	14	0.077925
genus.Escherichia.Shigella.id.3504	Behavioral emotional disorder	Behavioral emotional disorder	genus.Escherichia.Shigella.id.3504	MR Egger	20.7448	13	0.0781309
genus.unknowngenus.id.2041	Behavioral emotional disorder	Behavioral emotional disorder	genus.unknowngenus.id.2041	Inverse variance weighted	18.1321	11	0.0785649
genus.ChristensenellaceaeR.7group.id.11283	Behavioral emotional disorder	Behavioral emotional disorder	genus.ChristensenellaceaeR.7group.id.11283	Inverse variance weighted	13.7131	8	0.0895575
order.Selenomonadales.id.2165	Behavioral emotional disorder	Behavioral emotional disorder	order.Selenomonadales.id.2165	Inverse variance weighted	18.7662	12	0.0943303
class.Negativicutes.id.2164	Behavioral emotional disorder	Behavioral emotional disorder	class.Negativicutes.id.2164	Inverse variance weighted	18.7662	12	0.0943303
family.Porphyromonadaceae.id.943	Behavioral emotional disorder	Behavioral emotional disorder	family.Porphyromonadaceae.id.943	Inverse variance weighted	14.6911	9	0.0997769
order.Victivallales.id.2254	Behavioral emotional disorder	Behavioral emotional disorder	order.Victivallales.id.2254	MR Egger	13.298	8	0.102
order.Selenomonadales.id.2165	Behavioral emotional disorder	Behavioral emotional disorder	order.Selenomonadales.id.2165	MR Egger	17.1414	11	0.103763
class.Negativicutes.id.2164	Behavioral emotional disorder	Behavioral emotional disorder	class.Negativicutes.id.2164	MR Egger	17.1414	11	0.103763
genus.Eisenbergiella.id.11304	Behavioral emotional disorder	Behavioral emotional disorder	genus.Eisenbergiella.id.11304	MR Egger	15.7429	10	0.107233
genus.Olsenella.id.822	Behavioral emotional disorder	Behavioral emotional disorder	genus.Olsenella.id.822	Inverse variance weighted	44.252	34	0.112068
genus..Eubacteriumventriosumgroup.id.11341	Behavioral emotional disorder	Behavioral emotional disorder	genus..Eubacteriumventriosumgroup.id.11341	MR Egger	19.0204	13	0.122473
order.Rhodospirillales.id.2667	Behavioral emotional disorder	Behavioral emotional disorder	order.Rhodospirillales.id.2667	Inverse variance weighted	78.417	65	0.12264
family.Clostridiaceae1.id.1869	Behavioral emotional disorder	Behavioral emotional disorder	family.Clostridiaceae1.id.1869	MR Egger	29.7527	22	0.1246
genus.Butyricimonas.id.945	Behavioral emotional disorder	Behavioral emotional disorder	genus.Butyricimonas.id.945	MR Egger	20.1116	14	0.126663
family.Lachnospiraceae.id.1987	Behavioral emotional disorder	Behavioral emotional disorder	family.Lachnospiraceae.id.1987	MR Egger	19.8609	14	0.134588
genus..Eubacteriumventriosumgroup.id.11341	Behavioral emotional disorder	Behavioral emotional disorder	genus..Eubacteriumventriosumgroup.id.11341	Inverse variance weighted	19.7971	14	0.136669
genus..Ruminococcusgnavusgroup.id.14376	Behavioral emotional disorder	Behavioral emotional disorder	genus..Ruminococcusgnavusgroup.id.14376	MR Egger	13.3827	9	0.14604
class.Clostridia.id.1859	Behavioral emotional disorder	Behavioral emotional disorder	class.Clostridia.id.1859	Inverse variance weighted	21.8984	16	0.146503
phylum.Lentisphaerae.id.2238	Behavioral emotional disorder	Behavioral emotional disorder	phylum.Lentisphaerae.id.2238	MR Egger	13.3545	9	0.147211
order.Victivallales.id.2254	Behavioral emotional disorder	Behavioral emotional disorder	order.Victivallales.id.2254	Inverse variance weighted	13.3118	9	0.148997
order.Bacillales.id.1674	Behavioral emotional disorder	Behavioral emotional disorder	order.Bacillales.id.1674	Inverse variance weighted	12.0359	8	0.14961
class.Bacilli.id.1673	Behavioral emotional disorder	Behavioral emotional disorder	class.Bacilli.id.1673	Inverse variance weighted	78.8139	67	0.153174
family.Lachnospiraceae.id.1987	Behavioral emotional disorder	Behavioral emotional disorder	family.Lachnospiraceae.id.1987	Inverse variance weighted	20.4633	15	0.154872
family.Clostridiaceae1.id.1869	Behavioral emotional disorder	Behavioral emotional disorder	family.Clostridiaceae1.id.1869	Inverse variance weighted	29.7793	23	0.155842
genus.Ruminiclostridium9.id.11357	Behavioral emotional disorder	Behavioral emotional disorder	genus.Ruminiclostridium9.id.11357	MR Egger	16.7134	12	0.1607
genus.Butyricimonas.id.945	Behavioral emotional disorder	Behavioral emotional disorder	genus.Butyricimonas.id.945	Inverse variance weighted	20.2787	15	0.1615
family.Coriobacteriaceae.id.811	Behavioral emotional disorder	Behavioral emotional disorder	family.Coriobacteriaceae.id.811	MR Egger	36.2654	29	0.165961
class.Coriobacteriia.id.809	Behavioral emotional disorder	Behavioral emotional disorder	class.Coriobacteriia.id.809	MR Egger	36.2654	29	0.165961
genus.Lactococcus.id.1851	Behavioral emotional disorder	Behavioral emotional disorder	genus.Lactococcus.id.1851	MR Egger	11.6679	8	0.166646
genus.Ruminiclostridium9.id.11357	Behavioral emotional disorder	Behavioral emotional disorder	genus.Ruminiclostridium9.id.11357	Inverse variance weighted	17.7505	13	0.167223
order.Bacillales.id.1674	Behavioral emotional disorder	Behavioral emotional disorder	order.Bacillales.id.1674	MR Egger	10.3661	7	0.168759
genus.Ruminococcus2.id.11374	Behavioral emotional disorder	Behavioral emotional disorder	genus.Ruminococcus2.id.11374	MR Egger	17.639	13	0.171713
genus..Eubacteriumrectalegroup.id.14374	Behavioral emotional disorder	Behavioral emotional disorder	genus..Eubacteriumrectalegroup.id.14374	Inverse variance weighted	31.4651	25	0.174077
genus..Ruminococcusgnavusgroup.id.14376	Behavioral emotional disorder	Behavioral emotional disorder	genus..Ruminococcusgnavusgroup.id.14376	Inverse variance weighted	13.8748	10	0.178777
family.Desulfovibrionaceae.id.3169	Behavioral emotional disorder	Behavioral emotional disorder	family.Desulfovibrionaceae.id.3169	Inverse variance weighted	13.8365	10	0.180583
genus..Eubacteriumrectalegroup.id.14374	Behavioral emotional disorder	Behavioral emotional disorder	genus..Eubacteriumrectalegroup.id.14374	MR Egger	30.1243	24	0.180665
genus.Lactococcus.id.1851	Behavioral emotional disorder	Behavioral emotional disorder	genus.Lactococcus.id.1851	Inverse variance weighted	12.5432	9	0.18439
order.Bifidobacteriales.id.432	Behavioral emotional disorder	Behavioral emotional disorder	order.Bifidobacteriales.id.432	Inverse variance weighted	19.6607	15	0.185339
family.Bifidobacteriaceae.id.433	Behavioral emotional disorder	Behavioral emotional disorder	family.Bifidobacteriaceae.id.433	Inverse variance weighted	19.6607	15	0.185339
genus.LachnospiraceaeUCG008.id.11328	Behavioral emotional disorder	Behavioral emotional disorder	genus.LachnospiraceaeUCG008.id.11328	MR Egger	12.41	9	0.19117
genus.LachnospiraceaeFCS020group.id.11314	Behavioral emotional disorder	Behavioral emotional disorder	genus.LachnospiraceaeFCS020group.id.11314	Inverse variance weighted	18.2062	14	0.197548
order.Desulfovibrionales.id.3156	Behavioral emotional disorder	Behavioral emotional disorder	order.Desulfovibrionales.id.3156	Inverse variance weighted	14.6444	11	0.199362
order.Bifidobacteriales.id.432	Behavioral emotional disorder	Behavioral emotional disorder	order.Bifidobacteriales.id.432	MR Egger	18.1569	14	0.199726
family.Bifidobacteriaceae.id.433	Behavioral emotional disorder	Behavioral emotional disorder	family.Bifidobacteriaceae.id.433	MR Egger	18.1569	14	0.199726
phylum.Lentisphaerae.id.2238	Behavioral emotional disorder	Behavioral emotional disorder	phylum.Lentisphaerae.id.2238	Inverse variance weighted	13.3619	10	0.204136
genus.Sellimonas.id.14369	Behavioral emotional disorder	Behavioral emotional disorder	genus.Sellimonas.id.14369	MR Egger	10.9495	8	0.204579
order.Coriobacteriales.id.810	Behavioral emotional disorder	Behavioral emotional disorder	order.Coriobacteriales.id.810	Inverse variance weighted	19.1399	15	0.207463
genus.Intestinimonas.id.2062	Behavioral emotional disorder	Behavioral emotional disorder	genus.Intestinimonas.id.2062	MR Egger	20.2807	16	0.207842
genus.Ruminococcus2.id.11374	Behavioral emotional disorder	Behavioral emotional disorder	genus.Ruminococcus2.id.11374	Inverse variance weighted	17.8915	14	0.211768
genus.Intestinimonas.id.2062	Behavioral emotional disorder	Behavioral emotional disorder	genus.Intestinimonas.id.2062	Inverse variance weighted	21.3271	17	0.212
genus.Odoribacter.id.952	Behavioral emotional disorder	Behavioral emotional disorder	genus.Odoribacter.id.952	MR Egger	8.32831	6	0.215024
order.Rhodospirillales.id.2667	Behavioral emotional disorder	Behavioral emotional disorder	order.Rhodospirillales.id.2667	MR Egger	72.5267	64	0.217426
genus.Clostridiumsensustricto1.id.1873	Behavioral emotional disorder	Behavioral emotional disorder	genus.Clostridiumsensustricto1.id.1873	Inverse variance weighted	9.50837	7	0.218186
genus.Lachnospira.id.2004	Behavioral emotional disorder	Behavioral emotional disorder	genus.Lachnospira.id.2004	MR Egger	6.96579	5	0.223197
genus.Faecalibacterium.id.2057	Behavioral emotional disorder	Behavioral emotional disorder	genus.Faecalibacterium.id.2057	MR Egger	14.1326	11	0.225743
genus.LachnospiraceaeUCG010.id.11330	Behavioral emotional disorder	Behavioral emotional disorder	genus.LachnospiraceaeUCG010.id.11330	Inverse variance weighted	14.0958	11	0.227738
family.Christensenellaceae.id.1866	Behavioral emotional disorder	Behavioral emotional disorder	family.Christensenellaceae.id.1866	MR Egger	11.6355	9	0.234645
genus.LachnospiraceaeUCG008.id.11328	Behavioral emotional disorder	Behavioral emotional disorder	genus.LachnospiraceaeUCG008.id.11328	Inverse variance weighted	12.6692	10	0.242762
genus.Clostridiumsensustricto1.id.1873	Behavioral emotional disorder	Behavioral emotional disorder	genus.Clostridiumsensustricto1.id.1873	MR Egger	7.9364	6	0.2428
family.Christensenellaceae.id.1866	Behavioral emotional disorder	Behavioral emotional disorder	family.Christensenellaceae.id.1866	Inverse variance weighted	12.5712	10	0.248644
genus..Ruminococcusgauvreauiigroup.id.11342	Behavioral emotional disorder	Behavioral emotional disorder	genus..Ruminococcusgauvreauiigroup.id.11342	Inverse variance weighted	13.7146	11	0.24919
genus.unknowngenus.id.2041	Behavioral emotional disorder	Behavioral emotional disorder	genus.unknowngenus.id.2041	MR Egger	12.508	10	0.252494
genus.Intestinibacter.id.11345	Behavioral emotional disorder	Behavioral emotional disorder	genus.Intestinibacter.id.11345	Inverse variance weighted	18.1887	15	0.252874
order.MollicutesRF9.id.11579	Behavioral emotional disorder	Behavioral emotional disorder	order.MollicutesRF9.id.11579	MR Egger	14.7751	12	0.253966
genus.unknowngenus.id.1000005472	Behavioral emotional disorder	Behavioral emotional disorder	genus.unknowngenus.id.1000005472	MR Egger	14.7751	12	0.253966
genus.LachnospiraceaeFCS020group.id.11314	Behavioral emotional disorder	Behavioral emotional disorder	genus.LachnospiraceaeFCS020group.id.11314	MR Egger	15.8658	13	0.256453
genus.Olsenella.id.822	Behavioral emotional disorder	Behavioral emotional disorder	genus.Olsenella.id.822	MR Egger	37.7101	33	0.262544
genus.RuminococcaceaeUCG011.id.11368	Behavioral emotional disorder	Behavioral emotional disorder	genus.RuminococcaceaeUCG011.id.11368	MR Egger	7.65305	6	0.264639
order.Lactobacillales.id.1800	Behavioral emotional disorder	Behavioral emotional disorder	order.Lactobacillales.id.1800	Inverse variance weighted	21.2129	18	0.268807
genus.Intestinibacter.id.11345	Behavioral emotional disorder	Behavioral emotional disorder	genus.Intestinibacter.id.11345	MR Egger	16.6909	14	0.273026
genus.Dialister.id.2183	Behavioral emotional disorder	Behavioral emotional disorder	genus.Dialister.id.2183	Inverse variance weighted	14.3775	12	0.277252
genus.FamilyXIIIUCG001.id.11294	Behavioral emotional disorder	Behavioral emotional disorder	genus.FamilyXIIIUCG001.id.11294	MR Egger	8.61876	7	0.281198
class.Melainabacteria.id.1589	Behavioral emotional disorder	Behavioral emotional disorder	class.Melainabacteria.id.1589	MR Egger	13.0991	11	0.286897
genus.Faecalibacterium.id.2057	Behavioral emotional disorder	Behavioral emotional disorder	genus.Faecalibacterium.id.2057	Inverse variance weighted	14.2117	12	0.287393
genus.RuminococcaceaeUCG003.id.11361	Behavioral emotional disorder	Behavioral emotional disorder	genus.RuminococcaceaeUCG003.id.11361	MR Egger	14.2033	12	0.287914
genus.Bacteroides.id.918	Behavioral emotional disorder	Behavioral emotional disorder	genus.Bacteroides.id.918	MR Egger	10.7545	9	0.292912
family.Bacteroidaceae.id.917	Behavioral emotional disorder	Behavioral emotional disorder	family.Bacteroidaceae.id.917	MR Egger	10.7545	9	0.292912
genus.Coprococcus2.id.11302	Behavioral emotional disorder	Behavioral emotional disorder	genus.Coprococcus2.id.11302	MR Egger	8.45137	7	0.294478
order.Gastranaerophilales.id.1591	Behavioral emotional disorder	Behavioral emotional disorder	order.Gastranaerophilales.id.1591	MR Egger	11.8179	10	0.297432
genus.unknowngenus.id.1000001215	Behavioral emotional disorder	Behavioral emotional disorder	genus.unknowngenus.id.1000001215	MR Egger	11.8179	10	0.297432
family.unknownfamily.id.1000001214	Behavioral emotional disorder	Behavioral emotional disorder	family.unknownfamily.id.1000001214	MR Egger	11.8179	10	0.297432
order.Gastranaerophilales.id.1591	Behavioral emotional disorder	Behavioral emotional disorder	order.Gastranaerophilales.id.1591	Inverse variance weighted	12.9159	11	0.298857
genus.unknowngenus.id.1000001215	Behavioral emotional disorder	Behavioral emotional disorder	genus.unknowngenus.id.1000001215	Inverse variance weighted	12.9159	11	0.298857
family.unknownfamily.id.1000001214	Behavioral emotional disorder	Behavioral emotional disorder	family.unknownfamily.id.1000001214	Inverse variance weighted	12.9159	11	0.298857
class.Alphaproteobacteria.id.2379	Behavioral emotional disorder	Behavioral emotional disorder	class.Alphaproteobacteria.id.2379	Inverse variance weighted	8.39093	7	0.299387
family.Acidaminococcaceae.id.2166	Behavioral emotional disorder	Behavioral emotional disorder	family.Acidaminococcaceae.id.2166	Inverse variance weighted	8.3811	7	0.300191
class.Melainabacteria.id.1589	Behavioral emotional disorder	Behavioral emotional disorder	class.Melainabacteria.id.1589	Inverse variance weighted	13.9728	12	0.302449
genus.Lachnoclostridium.id.11308	Behavioral emotional disorder	Behavioral emotional disorder	genus.Lachnoclostridium.id.11308	Inverse variance weighted	15.0717	13	0.302898
genus.Odoribacter.id.952	Behavioral emotional disorder	Behavioral emotional disorder	genus.Odoribacter.id.952	Inverse variance weighted	8.33773	7	0.303758
genus.Butyrivibrio.id.1993	Behavioral emotional disorder	Behavioral emotional disorder	genus.Butyrivibrio.id.1993	Inverse variance weighted	17.2551	15	0.303847
class.Deltaproteobacteria.id.3087	Behavioral emotional disorder	Behavioral emotional disorder	class.Deltaproteobacteria.id.3087	Inverse variance weighted	13.9286	12	0.305291
genus.Hungatella.id.11306	Behavioral emotional disorder	Behavioral emotional disorder	genus.Hungatella.id.11306	MR Egger	3.60557	3	0.307326
order.Clostridiales.id.1863	Behavioral emotional disorder	Behavioral emotional disorder	order.Clostridiales.id.1863	Inverse variance weighted	38.6641	35	0.307605
genus.Subdoligranulum.id.2070	Behavioral emotional disorder	Behavioral emotional disorder	genus.Subdoligranulum.id.2070	MR Egger	13.8873	12	0.307966
genus.Lachnospira.id.2004	Behavioral emotional disorder	Behavioral emotional disorder	genus.Lachnospira.id.2004	Inverse variance weighted	7.12817	6	0.309157
genus.LachnospiraceaeUCG004.id.11324	Behavioral emotional disorder	Behavioral emotional disorder	genus.LachnospiraceaeUCG004.id.11324	MR Egger	12.6572	11	0.316318
order.MollicutesRF9.id.11579	Behavioral emotional disorder	Behavioral emotional disorder	order.MollicutesRF9.id.11579	Inverse variance weighted	14.8148	13	0.319059
genus.unknowngenus.id.1000005472	Behavioral emotional disorder	Behavioral emotional disorder	genus.unknowngenus.id.1000005472	Inverse variance weighted	14.8148	13	0.319059
order.Burkholderiales.id.2874	Behavioral emotional disorder	Behavioral emotional disorder	order.Burkholderiales.id.2874	MR Egger	11.5095	10	0.319224
phylum.Cyanobacteria.id.1500	Behavioral emotional disorder	Behavioral emotional disorder	phylum.Cyanobacteria.id.1500	Inverse variance weighted	73.7518	69	0.325619
genus..Eubacteriumxylanophilumgroup.id.14375	Behavioral emotional disorder	Behavioral emotional disorder	genus..Eubacteriumxylanophilumgroup.id.14375	Inverse variance weighted	11.413	10	0.326257
family.Acidaminococcaceae.id.2166	Behavioral emotional disorder	Behavioral emotional disorder	family.Acidaminococcaceae.id.2166	MR Egger	6.94104	6	0.326334
genus.RuminococcaceaeUCG011.id.11368	Behavioral emotional disorder	Behavioral emotional disorder	genus.RuminococcaceaeUCG011.id.11368	Inverse variance weighted	8.06874	7	0.326571
class.Betaproteobacteria.id.2867	Behavioral emotional disorder	Behavioral emotional disorder	class.Betaproteobacteria.id.2867	MR Egger	12.5076	11	0.326721
genus.Barnesiella.id.944	Behavioral emotional disorder	Behavioral emotional disorder	genus.Barnesiella.id.944	MR Egger	14.6108	13	0.332273
genus.Subdoligranulum.id.2070	Behavioral emotional disorder	Behavioral emotional disorder	genus.Subdoligranulum.id.2070	Inverse variance weighted	14.6018	13	0.332869
family.Desulfovibrionaceae.id.3169	Behavioral emotional disorder	Behavioral emotional disorder	family.Desulfovibrionaceae.id.3169	MR Egger	10.143	9	0.339033
genus.Sutterella.id.2896	Behavioral emotional disorder	Behavioral emotional disorder	genus.Sutterella.id.2896	MR Egger	11.1924	10	0.342725
family.Streptococcaceae.id.1850	Behavioral emotional disorder	Behavioral emotional disorder	family.Streptococcaceae.id.1850	Inverse variance weighted	14.3229	13	0.351501
class.Alphaproteobacteria.id.2379	Behavioral emotional disorder	Behavioral emotional disorder	class.Alphaproteobacteria.id.2379	MR Egger	6.66827	6	0.352618
order.Lactobacillales.id.1800	Behavioral emotional disorder	Behavioral emotional disorder	order.Lactobacillales.id.1800	MR Egger	18.5574	17	0.354522
genus.Sutterella.id.2896	Behavioral emotional disorder	Behavioral emotional disorder	genus.Sutterella.id.2896	Inverse variance weighted	12.0787	11	0.357758
genus.Hungatella.id.11306	Behavioral emotional disorder	Behavioral emotional disorder	genus.Hungatella.id.11306	Inverse variance weighted	4.33233	4	0.362894
class.Actinobacteria.id.419	Behavioral emotional disorder	Behavioral emotional disorder	class.Actinobacteria.id.419	Inverse variance weighted	17.3042	16	0.366182
genus.LachnospiraceaeUCG010.id.11330	Behavioral emotional disorder	Behavioral emotional disorder	genus.LachnospiraceaeUCG010.id.11330	MR Egger	10.888	10	0.366311
family.Streptococcaceae.id.1850	Behavioral emotional disorder	Behavioral emotional disorder	family.Streptococcaceae.id.1850	MR Egger	13.0294	12	0.366911
genus.LachnospiraceaeUCG004.id.11324	Behavioral emotional disorder	Behavioral emotional disorder	genus.LachnospiraceaeUCG004.id.11324	Inverse variance weighted	12.9899	12	0.369775
genus.FamilyXIIIUCG001.id.11294	Behavioral emotional disorder	Behavioral emotional disorder	genus.FamilyXIIIUCG001.id.11294	Inverse variance weighted	8.66188	8	0.371617
genus.Coprococcus2.id.11302	Behavioral emotional disorder	Behavioral emotional disorder	genus.Coprococcus2.id.11302	Inverse variance weighted	8.63349	8	0.374151
genus.Bacteroides.id.918	Behavioral emotional disorder	Behavioral emotional disorder	genus.Bacteroides.id.918	Inverse variance weighted	10.7552	10	0.376904
family.Bacteroidaceae.id.917	Behavioral emotional disorder	Behavioral emotional disorder	family.Bacteroidaceae.id.917	Inverse variance weighted	10.7552	10	0.376904
genus.Barnesiella.id.944	Behavioral emotional disorder	Behavioral emotional disorder	genus.Barnesiella.id.944	Inverse variance weighted	14.9426	14	0.382087
class.Clostridia.id.1859	Behavioral emotional disorder	Behavioral emotional disorder	class.Clostridia.id.1859	MR Egger	15.985	15	0.38305
class.Bacilli.id.1673	Behavioral emotional disorder	Behavioral emotional disorder	class.Bacilli.id.1673	MR Egger	68.6777	66	0.386729
class.Betaproteobacteria.id.2867	Behavioral emotional disorder	Behavioral emotional disorder	class.Betaproteobacteria.id.2867	Inverse variance weighted	12.6336	12	0.396226
family.Veillonellaceae.id.2172	Behavioral emotional disorder	Behavioral emotional disorder	family.Veillonellaceae.id.2172	Inverse variance weighted	19.9089	19	0.400077
order.Burkholderiales.id.2874	Behavioral emotional disorder	Behavioral emotional disorder	order.Burkholderiales.id.2874	Inverse variance weighted	11.5101	11	0.40157
genus..Ruminococcusgauvreauiigroup.id.11342	Behavioral emotional disorder	Behavioral emotional disorder	genus..Ruminococcusgauvreauiigroup.id.11342	MR Egger	10.4491	10	0.402013
order.Desulfovibrionales.id.3156	Behavioral emotional disorder	Behavioral emotional disorder	order.Desulfovibrionales.id.3156	MR Egger	10.4269	10	0.403874
family.Veillonellaceae.id.2172	Behavioral emotional disorder	Behavioral emotional disorder	family.Veillonellaceae.id.2172	MR Egger	18.7443	18	0.407726
order.Pasteurellales.id.3688	Behavioral emotional disorder	Behavioral emotional disorder	order.Pasteurellales.id.3688	MR Egger	15.5655	15	0.411501
family.Pasteurellaceae.id.3689	Behavioral emotional disorder	Behavioral emotional disorder	family.Pasteurellaceae.id.3689	MR Egger	15.5655	15	0.411501
genus..Eubacteriumcoprostanoligenesgroup.id.11375	Behavioral emotional disorder	Behavioral emotional disorder	genus..Eubacteriumcoprostanoligenesgroup.id.11375	Inverse variance weighted	65.6844	64	0.418226
class.Deltaproteobacteria.id.3087	Behavioral emotional disorder	Behavioral emotional disorder	class.Deltaproteobacteria.id.3087	MR Egger	11.2651	11	0.421325
genus.RuminococcaceaeUCG010.id.11367	Behavioral emotional disorder	Behavioral emotional disorder	genus.RuminococcaceaeUCG010.id.11367	MR Egger	5.88546	6	0.436143
genus.Anaerostipes.id.1991	Behavioral emotional disorder	Behavioral emotional disorder	genus.Anaerostipes.id.1991	MR Egger	13.1049	13	0.439744
genus.Senegalimassilia.id.11160	Behavioral emotional disorder	Behavioral emotional disorder	genus.Senegalimassilia.id.11160	MR Egger	3.74538	4	0.44156
genus.Lachnoclostridium.id.11308	Behavioral emotional disorder	Behavioral emotional disorder	genus.Lachnoclostridium.id.11308	MR Egger	12.0291	12	0.443343
genus..Eubacteriumnodatumgroup.id.11297	Behavioral emotional disorder	Behavioral emotional disorder	genus..Eubacteriumnodatumgroup.id.11297	MR Egger	8.91559	9	0.445102
genus.Dialister.id.2183	Behavioral emotional disorder	Behavioral emotional disorder	genus.Dialister.id.2183	MR Egger	10.8122	11	0.459132
order.Coriobacteriales.id.810	Behavioral emotional disorder	Behavioral emotional disorder	order.Coriobacteriales.id.810	MR Egger	13.7242	14	0.470452
genus.Adlercreutzia.id.812	Behavioral emotional disorder	Behavioral emotional disorder	genus.Adlercreutzia.id.812	Inverse variance weighted	10.6347	11	0.474356
genus.Howardella.id.2000	Behavioral emotional disorder	Behavioral emotional disorder	genus.Howardella.id.2000	Inverse variance weighted	8.58078	9	0.476835
genus.LachnospiraceaeNK4A136group.id.11319	Behavioral emotional disorder	Behavioral emotional disorder	genus.LachnospiraceaeNK4A136group.id.11319	MR Egger	12.6147	13	0.477996
order.Pasteurellales.id.3688	Behavioral emotional disorder	Behavioral emotional disorder	order.Pasteurellales.id.3688	Inverse variance weighted	15.5663	16	0.483614
family.Pasteurellaceae.id.3689	Behavioral emotional disorder	Behavioral emotional disorder	family.Pasteurellaceae.id.3689	Inverse variance weighted	15.5663	16	0.483614
family.Peptostreptococcaceae.id.2042	Behavioral emotional disorder	Behavioral emotional disorder	family.Peptostreptococcaceae.id.2042	Inverse variance weighted	13.3525	14	0.498977
genus.RuminococcaceaeUCG009.id.11366	Behavioral emotional disorder	Behavioral emotional disorder	genus.RuminococcaceaeUCG009.id.11366	MR Egger	10.3064	11	0.503053
genus.RuminococcaceaeUCG009.id.11366	Behavioral emotional disorder	Behavioral emotional disorder	genus.RuminococcaceaeUCG009.id.11366	Inverse variance weighted	11.2737	12	0.50562
genus.RuminococcaceaeNK4A214group.id.11358	Behavioral emotional disorder	Behavioral emotional disorder	genus.RuminococcaceaeNK4A214group.id.11358	MR Egger	13.2583	14	0.506293
class.Lentisphaeria.id.2250	Behavioral emotional disorder	Behavioral emotional disorder	class.Lentisphaeria.id.2250	MR Egger	17.1837	18	0.510508
genus..Eubacteriumnodatumgroup.id.11297	Behavioral emotional disorder	Behavioral emotional disorder	genus..Eubacteriumnodatumgroup.id.11297	Inverse variance weighted	9.17578	10	0.515507
genus.Adlercreutzia.id.812	Behavioral emotional disorder	Behavioral emotional disorder	genus.Adlercreutzia.id.812	MR Egger	9.15966	10	0.517022
genus.Anaerostipes.id.1991	Behavioral emotional disorder	Behavioral emotional disorder	genus.Anaerostipes.id.1991	Inverse variance weighted	13.1084	14	0.518005
family.Peptostreptococcaceae.id.2042	Behavioral emotional disorder	Behavioral emotional disorder	family.Peptostreptococcaceae.id.2042	MR Egger	12.111	13	0.518564
genus..Eubacteriumbrachygroup.id.11296	Behavioral emotional disorder	Behavioral emotional disorder	genus..Eubacteriumbrachygroup.id.11296	Inverse variance weighted	40.8493	42	0.521426
family.Defluviitaleaceae.id.1924	Behavioral emotional disorder	Behavioral emotional disorder	family.Defluviitaleaceae.id.1924	MR Egger	9.03347	10	0.52893
genus.RuminococcaceaeUCG014.id.11371	Behavioral emotional disorder	Behavioral emotional disorder	genus.RuminococcaceaeUCG014.id.11371	Inverse variance weighted	13.9292	15	0.530908
genus.Collinsella.id.815	Behavioral emotional disorder	Behavioral emotional disorder	genus.Collinsella.id.815	Inverse variance weighted	9.01247	10	0.530921
genus.Erysipelatoclostridium.id.11381	Behavioral emotional disorder	Behavioral emotional disorder	genus.Erysipelatoclostridium.id.11381	MR Egger	12.8883	14	0.535336
genus.RuminococcaceaeUCG010.id.11367	Behavioral emotional disorder	Behavioral emotional disorder	genus.RuminococcaceaeUCG010.id.11367	Inverse variance weighted	6.00062	7	0.539677
genus..Eubacteriumcoprostanoligenesgroup.id.11375	Behavioral emotional disorder	Behavioral emotional disorder	genus..Eubacteriumcoprostanoligenesgroup.id.11375	MR Egger	61.1378	63	0.542995
class.Lentisphaeria.id.2250	Behavioral emotional disorder	Behavioral emotional disorder	class.Lentisphaeria.id.2250	Inverse variance weighted	17.6037	19	0.549042
genus.LachnospiraceaeNK4A136group.id.11319	Behavioral emotional disorder	Behavioral emotional disorder	genus.LachnospiraceaeNK4A136group.id.11319	Inverse variance weighted	12.6756	14	0.552209
genus.Eggerthella.id.819	Behavioral emotional disorder	Behavioral emotional disorder	genus.Eggerthella.id.819	MR Egger	5.87897	7	0.55395
genus.Peptococcus.id.2037	Behavioral emotional disorder	Behavioral emotional disorder	genus.Peptococcus.id.2037	Inverse variance weighted	227.223	231	0.5579
genus.Anaerofilum.id.2053	Behavioral emotional disorder	Behavioral emotional disorder	genus.Anaerofilum.id.2053	MR Egger	7.76253	9	0.558243
genus.RikenellaceaeRC9gutgroup.id.11191	Behavioral emotional disorder	Behavioral emotional disorder	genus.RikenellaceaeRC9gutgroup.id.11191	MR Egger	9.53711	11	0.572441
genus.Senegalimassilia.id.11160	Behavioral emotional disorder	Behavioral emotional disorder	genus.Senegalimassilia.id.11160	Inverse variance weighted	3.82829	5	0.574394
genus.RuminococcaceaeNK4A214group.id.11358	Behavioral emotional disorder	Behavioral emotional disorder	genus.RuminococcaceaeNK4A214group.id.11358	Inverse variance weighted	13.3249	15	0.577218
genus.unknowngenus.id.959	Behavioral emotional disorder	Behavioral emotional disorder	genus.unknowngenus.id.959	Inverse variance weighted	41.5181	44	0.578571
genus..Eubacteriumhalliigroup.id.11338	Behavioral emotional disorder	Behavioral emotional disorder	genus..Eubacteriumhalliigroup.id.11338	Inverse variance weighted	11.3389	13	0.582452
genus.Enterorhabdus.id.820	Behavioral emotional disorder	Behavioral emotional disorder	genus.Enterorhabdus.id.820	MR Egger	3.76421	5	0.583838
genus.unknowngenus.id.959	Behavioral emotional disorder	Behavioral emotional disorder	genus.unknowngenus.id.959	MR Egger	40.3825	43	0.585451
genus.Collinsella.id.815	Behavioral emotional disorder	Behavioral emotional disorder	genus.Collinsella.id.815	MR Egger	7.48568	9	0.586687
genus.Allisonella.id.2174	Behavioral emotional disorder	Behavioral emotional disorder	genus.Allisonella.id.2174	Inverse variance weighted	6.53968	8	0.58701
order.NB1n.id.3953	Behavioral emotional disorder	Behavioral emotional disorder	order.NB1n.id.3953	MR Egger	11.2654	13	0.588598
genus.unknowngenus.id.1000006162	Behavioral emotional disorder	Behavioral emotional disorder	genus.unknowngenus.id.1000006162	MR Egger	11.2654	13	0.588598
genus.Erysipelatoclostridium.id.11381	Behavioral emotional disorder	Behavioral emotional disorder	genus.Erysipelatoclostridium.id.11381	Inverse variance weighted	13.1546	15	0.590361
order.Actinomycetales.id.420	Behavioral emotional disorder	Behavioral emotional disorder	order.Actinomycetales.id.420	MR Egger	1.03979	2	0.594584
family.Actinomycetaceae.id.421	Behavioral emotional disorder	Behavioral emotional disorder	family.Actinomycetaceae.id.421	MR Egger	1.0389	2	0.594849
order.Erysipelotrichales.id.2148	Behavioral emotional disorder	Behavioral emotional disorder	order.Erysipelotrichales.id.2148	Inverse variance weighted	10.2249	12	0.59624
family.Erysipelotrichaceae.id.2149	Behavioral emotional disorder	Behavioral emotional disorder	family.Erysipelotrichaceae.id.2149	Inverse variance weighted	10.2249	12	0.59624
class.Erysipelotrichia.id.2147	Behavioral emotional disorder	Behavioral emotional disorder	class.Erysipelotrichia.id.2147	Inverse variance weighted	10.2249	12	0.59624
genus.Romboutsia.id.11347	Behavioral emotional disorder	Behavioral emotional disorder	genus.Romboutsia.id.11347	MR Egger	10.207	12	0.597807
genus.Howardella.id.2000	Behavioral emotional disorder	Behavioral emotional disorder	genus.Howardella.id.2000	MR Egger	6.43263	8	0.598889
genus.Ruminiclostridium5.id.11355	Behavioral emotional disorder	Behavioral emotional disorder	genus.Ruminiclostridium5.id.11355	Inverse variance weighted	12.0662	14	0.600982
family.Defluviitaleaceae.id.1924	Behavioral emotional disorder	Behavioral emotional disorder	family.Defluviitaleaceae.id.1924	Inverse variance weighted	9.18931	11	0.604423
genus.RuminococcaceaeUCG014.id.11371	Behavioral emotional disorder	Behavioral emotional disorder	genus.RuminococcaceaeUCG014.id.11371	MR Egger	11.9978	14	0.606479
genus.Marvinbryantia.id.2005	Behavioral emotional disorder	Behavioral emotional disorder	genus.Marvinbryantia.id.2005	Inverse variance weighted	7.29053	9	0.606899
genus.Marvinbryantia.id.2005	Behavioral emotional disorder	Behavioral emotional disorder	genus.Marvinbryantia.id.2005	MR Egger	6.34277	8	0.608896
genus.LachnospiraceaeUCG001.id.11321	Behavioral emotional disorder	Behavioral emotional disorder	genus.LachnospiraceaeUCG001.id.11321	Inverse variance weighted	11.9545	14	0.609954
family.Alcaligenaceae.id.2875	Behavioral emotional disorder	Behavioral emotional disorder	family.Alcaligenaceae.id.2875	MR Egger	11.8872	14	0.615362
genus..Eubacteriumhalliigroup.id.11338	Behavioral emotional disorder	Behavioral emotional disorder	genus..Eubacteriumhalliigroup.id.11338	MR Egger	9.95571	12	0.619846
genus.Actinomyces.id.423	Behavioral emotional disorder	Behavioral emotional disorder	genus.Actinomyces.id.423	MR Egger	8.06909	10	0.622088
genus.Bifidobacterium.id.436	Behavioral emotional disorder	Behavioral emotional disorder	genus.Bifidobacterium.id.436	Inverse variance weighted	12.5446	591	0.623845
genus.Bifidobacterium.id.436	Behavioral emotional disorder	Behavioral emotional disorder	genus.Bifidobacterium.id.436	MR Egger	18.7536	590	0.625101
genus..Eubacteriumxylanophilumgroup.id.14375	Behavioral emotional disorder	Behavioral emotional disorder	genus..Eubacteriumxylanophilumgroup.id.14375	MR Egger	7.10397	9	0.626296
genus.unknowngenus.id.1868	Behavioral emotional disorder	Behavioral emotional disorder	genus.unknowngenus.id.1868	Inverse variance weighted	7.06447	9	0.630407
genus.Desulfovibrio.id.3173	Behavioral emotional disorder	Behavioral emotional disorder	genus.Desulfovibrio.id.3173	MR Egger	7.04394	20	0.632801
genus.Desulfovibrio.id.3173	Behavioral emotional disorder	Behavioral emotional disorder	genus.Desulfovibrio.id.3173	Inverse variance weighted	9.49678	21	0.632801
genus.Butyricicoccus.id.2055	Behavioral emotional disorder	Behavioral emotional disorder	genus.Butyricicoccus.id.2055	Inverse variance weighted	36.2991	8	0.637259
phylum.Firmicutes.id.1672	Behavioral emotional disorder	Behavioral emotional disorder	phylum.Firmicutes.id.1672	MR Egger	12.5468	15	0.637259
family.unknownfamily.id.1000005471	Behavioral emotional disorder	Behavioral emotional disorder	family.unknownfamily.id.1000005471	Inverse variance weighted	37.0534	36	0.637482
genus.Methanobrevibacter.id.123	Behavioral emotional disorder	Behavioral emotional disorder	genus.Methanobrevibacter.id.123	MR Egger	4.2901	6	0.637482
genus.Anaerofilum.id.2053	Behavioral emotional disorder	Behavioral emotional disorder	genus.Anaerofilum.id.2053	Inverse variance weighted	7.8866	10	0.639913
order.Enterobacteriales.id.3468	Behavioral emotional disorder	Behavioral emotional disorder	order.Enterobacteriales.id.3468	MR Egger	6.92301	9	0.645135
family.Enterobacteriaceae.id.3469	Behavioral emotional disorder	Behavioral emotional disorder	family.Enterobacteriaceae.id.3469	MR Egger	6.92301	9	0.645135
family.unknownfamily.id.1000005471	Behavioral emotional disorder	Behavioral emotional disorder	family.unknownfamily.id.1000005471	MR Egger	32.2333	35	0.646117
order.Enterobacteriales.id.3468	Behavioral emotional disorder	Behavioral emotional disorder	order.Enterobacteriales.id.3468	Inverse variance weighted	7.82165	10	0.646253
family.Enterobacteriaceae.id.3469	Behavioral emotional disorder	Behavioral emotional disorder	family.Enterobacteriaceae.id.3469	Inverse variance weighted	7.82165	10	0.646253
genus.Butyricicoccus.id.2055	Behavioral emotional disorder	Behavioral emotional disorder	genus.Butyricicoccus.id.2055	MR Egger	19.4572	7	0.648984
genus.unknowngenus.id.2071	Behavioral emotional disorder	Behavioral emotional disorder	genus.unknowngenus.id.2071	MR Egger	19.4572	15	0.648984
genus.RikenellaceaeRC9gutgroup.id.11191	Behavioral emotional disorder	Behavioral emotional disorder	genus.RikenellaceaeRC9gutgroup.id.11191	Inverse variance weighted	9.60756	12	0.650346
family.Rhodospirillaceae.id.2717	Behavioral emotional disorder	Behavioral emotional disorder	family.Rhodospirillaceae.id.2717	MR Egger	9.40361	14	0.650593
genus.unknowngenus.id.2071	Behavioral emotional disorder	Behavioral emotional disorder	genus.unknowngenus.id.2071	Inverse variance weighted	24.5619	16	0.652578
genus.Romboutsia.id.11347	Behavioral emotional disorder	Behavioral emotional disorder	genus.Romboutsia.id.11347	Inverse variance weighted	10.4988	13	0.652728
family.Actinomycetaceae.id.421	Behavioral emotional disorder	Behavioral emotional disorder	family.Actinomycetaceae.id.421	Inverse variance weighted	1.62445	3	0.653859
order.Actinomycetales.id.420	Behavioral emotional disorder	Behavioral emotional disorder	order.Actinomycetales.id.420	Inverse variance weighted	1.6209	3	0.65466
family.FamilyXI.id.1936	Behavioral emotional disorder	Behavioral emotional disorder	family.FamilyXI.id.1936	MR Egger	5.93191	8	0.654858
family.Rhodospirillaceae.id.2717	Behavioral emotional disorder	Behavioral emotional disorder	family.Rhodospirillaceae.id.2717	Inverse variance weighted	36.2991	15	0.657249
order.NB1n.id.3953	Behavioral emotional disorder	Behavioral emotional disorder	order.NB1n.id.3953	Inverse variance weighted	11.3586	14	0.657665
genus.unknowngenus.id.1000006162	Behavioral emotional disorder	Behavioral emotional disorder	genus.unknowngenus.id.1000006162	Inverse variance weighted	11.3586	14	0.657665
genus.DefluviitaleaceaeUCG011.id.11287	Behavioral emotional disorder	Behavioral emotional disorder	genus.DefluviitaleaceaeUCG011.id.11287	MR Egger	5.89853	8	0.658597
genus.Holdemania.id.2157	Behavioral emotional disorder	Behavioral emotional disorder	genus.Holdemania.id.2157	MR Egger	9.14466	40	0.658628
genus.Eggerthella.id.819	Behavioral emotional disorder	Behavioral emotional disorder	genus.Eggerthella.id.819	Inverse variance weighted	5.89825	8	0.658628
genus.Roseburia.id.2012	Behavioral emotional disorder	Behavioral emotional disorder	genus.Roseburia.id.2012	MR Egger	5.57729	14	0.65866
genus.CandidatusSoleaferrea.id.11350	Behavioral emotional disorder	Behavioral emotional disorder	genus.CandidatusSoleaferrea.id.11350	Inverse variance weighted	8.60109	11	0.65866
genus.Parabacteroides.id.954	Behavioral emotional disorder	Behavioral emotional disorder	genus.Parabacteroides.id.954	MR Egger	2.45095	6	0.660018
family.Alcaligenaceae.id.2875	Behavioral emotional disorder	Behavioral emotional disorder	family.Alcaligenaceae.id.2875	Inverse variance weighted	12.2185	15	0.662418
family.Ruminococcaceae.id.2050	Behavioral emotional disorder	Behavioral emotional disorder	family.Ruminococcaceae.id.2050	MR Egger	6.74568	9	0.663578
phylum.Cyanobacteria.id.1500	Behavioral emotional disorder	Behavioral emotional disorder	phylum.Cyanobacteria.id.1500	MR Egger	62.5545	68	0.663646
genus.Roseburia.id.2012	Behavioral emotional disorder	Behavioral emotional disorder	genus.Roseburia.id.2012	Inverse variance weighted	9.03073	15	0.66396
genus.Holdemania.id.2157	Behavioral emotional disorder	Behavioral emotional disorder	genus.Holdemania.id.2157	Inverse variance weighted	32.2333	41	0.66404
genus.Coprococcus1.id.11301	Behavioral emotional disorder	Behavioral emotional disorder	genus.Coprococcus1.id.11301	Inverse variance weighted	9.38995	13	0.665386
genus.Gordonibacter.id.821	Behavioral emotional disorder	Behavioral emotional disorder	genus.Gordonibacter.id.821	Inverse variance weighted	10.3465	13	0.665386
genus.Coprococcus1.id.11301	Behavioral emotional disorder	Behavioral emotional disorder	genus.Coprococcus1.id.11301	MR Egger	3.27867	12	0.665456
genus.LachnospiraceaeUCG001.id.11321	Behavioral emotional disorder	Behavioral emotional disorder	genus.LachnospiraceaeUCG001.id.11321	MR Egger	10.3456	13	0.665456
genus.Parabacteroides.id.954	Behavioral emotional disorder	Behavioral emotional disorder	genus.Parabacteroides.id.954	Inverse variance weighted	4.33394	7	0.665615
family.Oxalobacteraceae.id.2966	Behavioral emotional disorder	Behavioral emotional disorder	family.Oxalobacteraceae.id.2966	MR Egger	10.3437	13	0.665615
genus..Eubacteriumoxidoreducensgroup.id.11339	Behavioral emotional disorder	Behavioral emotional disorder	genus..Eubacteriumoxidoreducensgroup.id.11339	MR Egger	2.37586	4	0.666994
genus..Eubacteriumeligensgroup.id.14372	Behavioral emotional disorder	Behavioral emotional disorder	genus..Eubacteriumeligensgroup.id.14372	MR Egger	4.90287	7	0.671816
genus.Prevotella7.id.11182	Behavioral emotional disorder	Behavioral emotional disorder	genus.Prevotella7.id.11182	MR Egger	20.4308	24	0.67203
genus.unknowngenus.id.2755	Behavioral emotional disorder	Behavioral emotional disorder	genus.unknowngenus.id.2755	MR Egger	10.3653	12	0.674279
genus.Coprococcus3.id.11303	Behavioral emotional disorder	Behavioral emotional disorder	genus.Coprococcus3.id.11303	MR Egger	4.32569	6	0.675521
family.Peptococcaceae.id.2024	Behavioral emotional disorder	Behavioral emotional disorder	family.Peptococcaceae.id.2024	Inverse variance weighted	7.04394	8	0.675599
genus.unknowngenus.id.2001	Behavioral emotional disorder	Behavioral emotional disorder	genus.unknowngenus.id.2001	Inverse variance weighted	9.49678	8	0.675599
genus.unknowngenus.id.2001	Behavioral emotional disorder	Behavioral emotional disorder	genus.unknowngenus.id.2001	MR Egger	6.43137	7	0.676731
genus.Methanobrevibacter.id.123	Behavioral emotional disorder	Behavioral emotional disorder	genus.Methanobrevibacter.id.123	Inverse variance weighted	4.86046	7	0.676987
family.Peptococcaceae.id.2024	Behavioral emotional disorder	Behavioral emotional disorder	family.Peptococcaceae.id.2024	MR Egger	36.2991	7	0.677303
family.Rikenellaceae.id.967	Behavioral emotional disorder	Behavioral emotional disorder	family.Rikenellaceae.id.967	Inverse variance weighted	2.45095	17	0.684764
family.Rikenellaceae.id.967	Behavioral emotional disorder	Behavioral emotional disorder	family.Rikenellaceae.id.967	MR Egger	4.3284	16	0.684891
genus.Oscillibacter.id.2063	Behavioral emotional disorder	Behavioral emotional disorder	genus.Oscillibacter.id.2063	Inverse variance weighted	11.9151	15	0.685446
genus..Eubacteriumfissicatenagroup.id.14373	Behavioral emotional disorder	Behavioral emotional disorder	genus..Eubacteriumfissicatenagroup.id.14373	MR Egger	4.76413	7	0.688722
genus.Prevotella7.id.11182	Behavioral emotional disorder	Behavioral emotional disorder	genus.Prevotella7.id.11182	Inverse variance weighted	21.0375	25	0.690517
genus.Anaerotruncus.id.2054	Behavioral emotional disorder	Behavioral emotional disorder	genus.Anaerotruncus.id.2054	MR Egger	10.8977	14	0.69405
genus.unknowngenus.id.2755	Behavioral emotional disorder	Behavioral emotional disorder	genus.unknowngenus.id.2755	Inverse variance weighted	19.4572	13	0.69492
genus.Parasutterella.id.2892	Behavioral emotional disorder	Behavioral emotional disorder	genus.Parasutterella.id.2892	MR Egger	10.8636	14	0.696713
phylum.Firmicutes.id.1672	Behavioral emotional disorder	Behavioral emotional disorder	phylum.Firmicutes.id.1672	Inverse variance weighted	12.6569	16	0.69766
genus.Coprococcus3.id.11303	Behavioral emotional disorder	Behavioral emotional disorder	genus.Coprococcus3.id.11303	Inverse variance weighted	10.3098	7	0.701684
phylum.Tenericutes.id.3919	Behavioral emotional disorder	Behavioral emotional disorder	phylum.Tenericutes.id.3919	MR Egger	4.32569	10	0.702373
class.Mollicutes.id.3920	Behavioral emotional disorder	Behavioral emotional disorder	class.Mollicutes.id.3920	MR Egger	36.94	10	0.702995
genus.Actinomyces.id.423	Behavioral emotional disorder	Behavioral emotional disorder	genus.Actinomyces.id.423	Inverse variance weighted	8.11029	11	0.703391
genus..Eubacteriumoxidoreducensgroup.id.11339	Behavioral emotional disorder	Behavioral emotional disorder	genus..Eubacteriumoxidoreducensgroup.id.11339	Inverse variance weighted	2.97737	5	0.703476
genus.Tyzzerella3.id.11335	Behavioral emotional disorder	Behavioral emotional disorder	genus.Tyzzerella3.id.11335	MR Egger	45.1667	51	0.703497
genus..Ruminococcustorquesgroup.id.14377	Behavioral emotional disorder	Behavioral emotional disorder	genus..Ruminococcustorquesgroup.id.14377	MR Egger	6.34395	9	0.705062
genus.Enterorhabdus.id.820	Behavioral emotional disorder	Behavioral emotional disorder	genus.Enterorhabdus.id.820	Inverse variance weighted	3.76844	6	0.707979
family.Oxalobacteraceae.id.2966	Behavioral emotional disorder	Behavioral emotional disorder	family.Oxalobacteraceae.id.2966	Inverse variance weighted	10.7011	14	0.709344
phylum.Euryarchaeota.id.55	Behavioral emotional disorder	Behavioral emotional disorder	phylum.Euryarchaeota.id.55	MR Egger	16.8095	9	0.710058
family.Prevotellaceae.id.960	Behavioral emotional disorder	Behavioral emotional disorder	family.Prevotellaceae.id.960	MR Egger	12.4744	16	0.710727
family.Ruminococcaceae.id.2050	Behavioral emotional disorder	Behavioral emotional disorder	family.Ruminococcaceae.id.2050	Inverse variance weighted	7.12581	10	0.713517
class.Gammaproteobacteria.id.3303	Behavioral emotional disorder	Behavioral emotional disorder	class.Gammaproteobacteria.id.3303	Inverse variance weighted	61.9524	69	0.713754
family.FamilyXI.id.1936	Behavioral emotional disorder	Behavioral emotional disorder	family.FamilyXI.id.1936	Inverse variance weighted	6.24666	9	0.715
genus.FamilyXIIIAD3011group.id.11293	Behavioral emotional disorder	Behavioral emotional disorder	genus.FamilyXIIIAD3011group.id.11293	Inverse variance weighted	10.5024	14	0.724607
genus.Tyzzerella3.id.11335	Behavioral emotional disorder	Behavioral emotional disorder	genus.Tyzzerella3.id.11335	Inverse variance weighted	45.407	52	0.729032
genus.CandidatusSoleaferrea.id.11350	Behavioral emotional disorder	Behavioral emotional disorder	genus.CandidatusSoleaferrea.id.11350	MR Egger	6.94509	10	0.730619
genus.Parasutterella.id.2892	Behavioral emotional disorder	Behavioral emotional disorder	genus.Parasutterella.id.2892	Inverse variance weighted	11.1682	15	0.740584
genus.DefluviitaleaceaeUCG011.id.11287	Behavioral emotional disorder	Behavioral emotional disorder	genus.DefluviitaleaceaeUCG011.id.11287	Inverse variance weighted	5.9626	9	0.743655
family.Prevotellaceae.id.960	Behavioral emotional disorder	Behavioral emotional disorder	family.Prevotellaceae.id.960	Inverse variance weighted	12.8647	17	0.745194
family.unknownfamily.id.1000006161	Behavioral emotional disorder	Behavioral emotional disorder	family.unknownfamily.id.1000006161	Inverse variance weighted	44.6957	52	0.753834
genus..Eubacteriumfissicatenagroup.id.14373	Behavioral emotional disorder	Behavioral emotional disorder	genus..Eubacteriumfissicatenagroup.id.14373	Inverse variance weighted	5.00633	8	0.7569
genus.Ruminiclostridium6.id.11356	Behavioral emotional disorder	Behavioral emotional disorder	genus.Ruminiclostridium6.id.11356	MR Egger	10.0682	14	0.75718
genus..Eubacteriumeligensgroup.id.14372	Behavioral emotional disorder	Behavioral emotional disorder	genus..Eubacteriumeligensgroup.id.14372	Inverse variance weighted	4.99177	8	0.758456
genus.Anaerotruncus.id.2054	Behavioral emotional disorder	Behavioral emotional disorder	genus.Anaerotruncus.id.2054	Inverse variance weighted	10.8979	15	0.759801
genus.Alloprevotella.id.961	Behavioral emotional disorder	Behavioral emotional disorder	genus.Alloprevotella.id.961	Inverse variance weighted	2.59932	5	0.761469
genus..Ruminococcustorquesgroup.id.14377	Behavioral emotional disorder	Behavioral emotional disorder	genus..Ruminococcustorquesgroup.id.14377	Inverse variance weighted	6.59926	10	0.762658
family.unknownfamily.id.1000006161	Behavioral emotional disorder	Behavioral emotional disorder	family.unknownfamily.id.1000006161	MR Egger	43.4033	51	0.76615
order.Erysipelotrichales.id.2148	Behavioral emotional disorder	Behavioral emotional disorder	order.Erysipelotrichales.id.2148	MR Egger	7.36569	11	0.768743
family.Erysipelotrichaceae.id.2149	Behavioral emotional disorder	Behavioral emotional disorder	family.Erysipelotrichaceae.id.2149	MR Egger	7.36569	11	0.768743
class.Erysipelotrichia.id.2147	Behavioral emotional disorder	Behavioral emotional disorder	class.Erysipelotrichia.id.2147	MR Egger	7.36569	11	0.768743
genus.Flavonifractor.id.2059	Behavioral emotional disorder	Behavioral emotional disorder	genus.Flavonifractor.id.2059	Inverse variance weighted	4.08123	7	0.770375
class.Actinobacteria.id.419	Behavioral emotional disorder	Behavioral emotional disorder	class.Actinobacteria.id.419	MR Egger	10.6958	15	0.773845
genus.LachnospiraceaeNC2004group.id.11316	Behavioral emotional disorder	Behavioral emotional disorder	genus.LachnospiraceaeNC2004group.id.11316	Inverse variance weighted	5.60621	9	0.778591
genus.Oscillospira.id.2064	Behavioral emotional disorder	Behavioral emotional disorder	genus.Oscillospira.id.2064	MR Egger	3.92726	7	0.788116
genus.Haemophilus.id.3698	Behavioral emotional disorder	Behavioral emotional disorder	genus.Haemophilus.id.3698	MR Egger	11.9973	17	0.800303
genus.FamilyXIIIAD3011group.id.11293	Behavioral emotional disorder	Behavioral emotional disorder	genus.FamilyXIIIAD3011group.id.11293	MR Egger	8.62173	13	0.800875
genus.unknowngenus.id.826	Behavioral emotional disorder	Behavioral emotional disorder	genus.unknowngenus.id.826	MR Egger	7.76254	12	0.803401
genus.Dorea.id.1997	Behavioral emotional disorder	Behavioral emotional disorder	genus.Dorea.id.1997	MR Egger	6.12036	10	0.805052
phylum.Proteobacteria.id.2375	Behavioral emotional disorder	Behavioral emotional disorder	phylum.Proteobacteria.id.2375	MR Egger	7.63673	12	0.812835
genus.Ruminiclostridium6.id.11356	Behavioral emotional disorder	Behavioral emotional disorder	genus.Ruminiclostridium6.id.11356	Inverse variance weighted	10.0991	15	0.813461
genus..Eubacteriumruminantiumgroup.id.11340	Behavioral emotional disorder	Behavioral emotional disorder	genus..Eubacteriumruminantiumgroup.id.11340	MR Egger	11.6773	17	0.819271
genus.Gordonibacter.id.821	Behavioral emotional disorder	Behavioral emotional disorder	genus.Gordonibacter.id.821	MR Egger	7.38019	12	0.831501
genus.Allisonella.id.2174	Behavioral emotional disorder	Behavioral emotional disorder	genus.Allisonella.id.2174	MR Egger	3.48511	7	0.8368
genus.Haemophilus.id.3698	Behavioral emotional disorder	Behavioral emotional disorder	genus.Haemophilus.id.3698	Inverse variance weighted	12.1597	18	0.838882
genus.Oscillibacter.id.2063	Behavioral emotional disorder	Behavioral emotional disorder	genus.Oscillibacter.id.2063	MR Egger	8.84914	14	0.840591
phylum.Actinobacteria.id.400	Behavioral emotional disorder	Behavioral emotional disorder	phylum.Actinobacteria.id.400	MR Egger	8.0339	13	0.841385
genus..Eubacteriumruminantiumgroup.id.11340	Behavioral emotional disorder	Behavioral emotional disorder	genus..Eubacteriumruminantiumgroup.id.11340	Inverse variance weighted	12.0545	18	0.844409
phylum.Actinobacteria.id.400	Behavioral emotional disorder	Behavioral emotional disorder	phylum.Actinobacteria.id.400	Inverse variance weighted	8.74139	14	0.847252
genus.Coprobacter.id.949	Behavioral emotional disorder	Behavioral emotional disorder	genus.Coprobacter.id.949	MR Egger	23.0346	31	0.847877
genus.unknowngenus.id.1868	Behavioral emotional disorder	Behavioral emotional disorder	genus.unknowngenus.id.1868	MR Egger	4.07331	8	0.850449
genus.Oscillospira.id.2064	Behavioral emotional disorder	Behavioral emotional disorder	genus.Oscillospira.id.2064	Inverse variance weighted	4.07006	8	0.850747
genus.Coprobacter.id.949	Behavioral emotional disorder	Behavioral emotional disorder	genus.Coprobacter.id.949	Inverse variance weighted	23.81	32	0.851212
genus.Lactobacillus.id.1837	Behavioral emotional disorder	Behavioral emotional disorder	genus.Lactobacillus.id.1837	MR Egger	2.64477	6	0.851927
genus.LachnospiraceaeNC2004group.id.11316	Behavioral emotional disorder	Behavioral emotional disorder	genus.LachnospiraceaeNC2004group.id.11316	MR Egger	4.01842	8	0.855458
genus.unknowngenus.id.826	Behavioral emotional disorder	Behavioral emotional disorder	genus.unknowngenus.id.826	Inverse variance weighted	7.80688	13	0.85595
genus.Dorea.id.1997	Behavioral emotional disorder	Behavioral emotional disorder	genus.Dorea.id.1997	Inverse variance weighted	6.16399	11	0.862201
phylum.Proteobacteria.id.2375	Behavioral emotional disorder	Behavioral emotional disorder	phylum.Proteobacteria.id.2375	Inverse variance weighted	7.66537	13	0.864697
family.ClostridialesvadinBB60group.id.11286	Behavioral emotional disorder	Behavioral emotional disorder	family.ClostridialesvadinBB60group.id.11286	MR Egger	8.30395	14	0.872897
family.Lactobacillaceae.id.1836	Behavioral emotional disorder	Behavioral emotional disorder	family.Lactobacillaceae.id.1836	MR Egger	3.11004	7	0.874639
genus.Holdemanella.id.11393	Behavioral emotional disorder	Behavioral emotional disorder	genus.Holdemanella.id.11393	MR Egger	6.68513	12	0.877701
genus.Ruminiclostridium5.id.11355	Behavioral emotional disorder	Behavioral emotional disorder	genus.Ruminiclostridium5.id.11355	MR Egger	7.43695	13	0.878253
genus.Streptococcus.id.1853	Behavioral emotional disorder	Behavioral emotional disorder	genus.Streptococcus.id.1853	Inverse variance weighted	7.41508	13	0.879514
genus.Terrisporobacter.id.11348	Behavioral emotional disorder	Behavioral emotional disorder	genus.Terrisporobacter.id.11348	MR Egger	1.16157	4	0.884384
genus.Oxalobacter.id.2978	Behavioral emotional disorder	Behavioral emotional disorder	genus.Oxalobacter.id.2978	MR Egger	5.01978	10	0.889853
family.Lactobacillaceae.id.1836	Behavioral emotional disorder	Behavioral emotional disorder	family.Lactobacillaceae.id.1836	Inverse variance weighted	3.5962	8	0.891597
genus..Eubacteriumbrachygroup.id.11296	Behavioral emotional disorder	Behavioral emotional disorder	genus..Eubacteriumbrachygroup.id.11296	MR Egger	30.0469	41	0.896617
genus.Flavonifractor.id.2059	Behavioral emotional disorder	Behavioral emotional disorder	genus.Flavonifractor.id.2059	MR Egger	2.16427	6	0.903988
genus.Paraprevotella.id.962	Behavioral emotional disorder	Behavioral emotional disorder	genus.Paraprevotella.id.962	MR Egger	5.50728	11	0.904138
genus.Lactobacillus.id.1837	Behavioral emotional disorder	Behavioral emotional disorder	genus.Lactobacillus.id.1837	Inverse variance weighted	2.76928	7	0.905494
order.Bacteroidales.id.913	Behavioral emotional disorder	Behavioral emotional disorder	order.Bacteroidales.id.913	MR Egger	6.19385	12	0.905996
class.Bacteroidia.id.912	Behavioral emotional disorder	Behavioral emotional disorder	class.Bacteroidia.id.912	MR Egger	6.19385	12	0.905996
family.ClostridialesvadinBB60group.id.11286	Behavioral emotional disorder	Behavioral emotional disorder	family.ClostridialesvadinBB60group.id.11286	Inverse variance weighted	8.37474	15	0.907882
genus.Holdemanella.id.11393	Behavioral emotional disorder	Behavioral emotional disorder	genus.Holdemanella.id.11393	Inverse variance weighted	6.88637	13	0.907912
genus.Peptococcus.id.2037	Behavioral emotional disorder	Behavioral emotional disorder	genus.Peptococcus.id.2037	MR Egger	202.006	230	0.908382
genus.LachnospiraceaeND3007group.id.11317	Behavioral emotional disorder	Behavioral emotional disorder	genus.LachnospiraceaeND3007group.id.11317	MR Egger	0.0120539	1	0.912576
genus.unknowngenus.id.1000005479	Behavioral emotional disorder	Behavioral emotional disorder	genus.unknowngenus.id.1000005479	MR Egger	3.22266	8	0.919617
order.Bacteroidales.id.913	Behavioral emotional disorder	Behavioral emotional disorder	order.Bacteroidales.id.913	Inverse variance weighted	6.53938	13	0.924306
class.Bacteroidia.id.912	Behavioral emotional disorder	Behavioral emotional disorder	class.Bacteroidia.id.912	Inverse variance weighted	6.53938	13	0.924306
genus.Slackia.id.825	Behavioral emotional disorder	Behavioral emotional disorder	genus.Slackia.id.825	MR Egger	2.50294	7	0.926875
genus.RuminococcaceaeUCG013.id.11370	Behavioral emotional disorder	Behavioral emotional disorder	genus.RuminococcaceaeUCG013.id.11370	MR Egger	17.9537	28	0.92731
genus.Oxalobacter.id.2978	Behavioral emotional disorder	Behavioral emotional disorder	genus.Oxalobacter.id.2978	Inverse variance weighted	5.0421	11	0.929111
family.Victivallaceae.id.2255	Behavioral emotional disorder	Behavioral emotional disorder	family.Victivallaceae.id.2255	MR Egger	4.98923	11	0.931687
genus.Veillonella.id.2198	Behavioral emotional disorder	Behavioral emotional disorder	genus.Veillonella.id.2198	Inverse variance weighted	16.9536	27	0.932262
genus.RuminococcaceaeUCG005.id.11363	Behavioral emotional disorder	Behavioral emotional disorder	genus.RuminococcaceaeUCG005.id.11363	MR Egger	7.76155	15	0.932986
order.Methanobacteriales.id.120	Behavioral emotional disorder	Behavioral emotional disorder	order.Methanobacteriales.id.120	MR Egger	3.63926	9	0.933513
family.Methanobacteriaceae.id.121	Behavioral emotional disorder	Behavioral emotional disorder	family.Methanobacteriaceae.id.121	MR Egger	3.63926	9	0.933513
genus.Paraprevotella.id.962	Behavioral emotional disorder	Behavioral emotional disorder	genus.Paraprevotella.id.962	Inverse variance weighted	5.56468	12	0.936419
family.Victivallaceae.id.2255	Behavioral emotional disorder	Behavioral emotional disorder	family.Victivallaceae.id.2255	Inverse variance weighted	5.55538	12	0.936818
genus.Terrisporobacter.id.11348	Behavioral emotional disorder	Behavioral emotional disorder	genus.Terrisporobacter.id.11348	Inverse variance weighted	1.28111	5	0.936863
order.Clostridiales.id.1863	Behavioral emotional disorder	Behavioral emotional disorder	order.Clostridiales.id.1863	MR Egger	22.3412	34	0.937574
genus.RuminococcaceaeUCG013.id.11370	Behavioral emotional disorder	Behavioral emotional disorder	genus.RuminococcaceaeUCG013.id.11370	Inverse variance weighted	18.122	29	0.941748
order.Methanobacteriales.id.120	Behavioral emotional disorder	Behavioral emotional disorder	order.Methanobacteriales.id.120	Inverse variance weighted	4.07294	10	0.943997
family.Methanobacteriaceae.id.121	Behavioral emotional disorder	Behavioral emotional disorder	family.Methanobacteriaceae.id.121	Inverse variance weighted	4.07294	10	0.943997
phylum.Bacteroidetes.id.905	Behavioral emotional disorder	Behavioral emotional disorder	phylum.Bacteroidetes.id.905	MR Egger	3.97425	10	0.948501
genus.RuminococcaceaeUCG005.id.11363	Behavioral emotional disorder	Behavioral emotional disorder	genus.RuminococcaceaeUCG005.id.11363	Inverse variance weighted	7.93474	16	0.950785
genus.unknowngenus.id.1000005479	Behavioral emotional disorder	Behavioral emotional disorder	genus.unknowngenus.id.1000005479	Inverse variance weighted	3.23129	9	0.954415
genus.Slackia.id.825	Behavioral emotional disorder	Behavioral emotional disorder	genus.Slackia.id.825	Inverse variance weighted	2.58737	8	0.957532
genus.LachnospiraceaeND3007group.id.11317	Behavioral emotional disorder	Behavioral emotional disorder	genus.LachnospiraceaeND3007group.id.11317	Inverse variance weighted	0.0838661	2	0.958934
genus.RuminococcaceaeUCG004.id.11362	Behavioral emotional disorder	Behavioral emotional disorder	genus.RuminococcaceaeUCG004.id.11362	MR Egger	3.64515	10	0.961939
genus.Alloprevotella.id.961	Behavioral emotional disorder	Behavioral emotional disorder	genus.Alloprevotella.id.961	MR Egger	0.569227	4	0.966421
phylum.Bacteroidetes.id.905	Behavioral emotional disorder	Behavioral emotional disorder	phylum.Bacteroidetes.id.905	Inverse variance weighted	4.02133	11	0.969289
genus.RuminococcaceaeUCG004.id.11362	Behavioral emotional disorder	Behavioral emotional disorder	genus.RuminococcaceaeUCG004.id.11362	Inverse variance weighted	4.00125	11	0.969881
genus.Phascolarctobacterium.id.2168	Behavioral emotional disorder	Behavioral emotional disorder	genus.Phascolarctobacterium.id.2168	MR Egger	10.5648	21	0.970606
genus.Akkermansia.id.4037	Behavioral emotional disorder	Behavioral emotional disorder	genus.Akkermansia.id.4037	MR Egger	3.33634	10	0.972365
order.Verrucomicrobiales.id.4030	Behavioral emotional disorder	Behavioral emotional disorder	order.Verrucomicrobiales.id.4030	MR Egger	3.33069	10	0.972537
class.Verrucomicrobiae.id.4029	Behavioral emotional disorder	Behavioral emotional disorder	class.Verrucomicrobiae.id.4029	MR Egger	3.33069	10	0.972537
family.Verrucomicrobiaceae.id.4036	Behavioral emotional disorder	Behavioral emotional disorder	family.Verrucomicrobiaceae.id.4036	MR Egger	3.32952	10	0.972572
genus.Bilophila.id.3170	Behavioral emotional disorder	Behavioral emotional disorder	genus.Bilophila.id.3170	Inverse variance weighted	17.6451	31	0.973817
genus.Akkermansia.id.4037	Behavioral emotional disorder	Behavioral emotional disorder	genus.Akkermansia.id.4037	Inverse variance weighted	3.826	11	0.974733
order.Verrucomicrobiales.id.4030	Behavioral emotional disorder	Behavioral emotional disorder	order.Verrucomicrobiales.id.4030	Inverse variance weighted	3.82542	11	0.974748
class.Verrucomicrobiae.id.4029	Behavioral emotional disorder	Behavioral emotional disorder	class.Verrucomicrobiae.id.4029	Inverse variance weighted	3.82542	11	0.974748
family.Verrucomicrobiaceae.id.4036	Behavioral emotional disorder	Behavioral emotional disorder	family.Verrucomicrobiaceae.id.4036	Inverse variance weighted	3.82526	11	0.974753
genus.Phascolarctobacterium.id.2168	Behavioral emotional disorder	Behavioral emotional disorder	genus.Phascolarctobacterium.id.2168	Inverse variance weighted	10.9817	22	0.975009
genus.Fusicatenibacter.id.11305	Behavioral emotional disorder	Behavioral emotional disorder	genus.Fusicatenibacter.id.11305	Inverse variance weighted	8.13698	18	0.976527
genus.Streptococcus.id.1853	Behavioral emotional disorder	Behavioral emotional disorder	genus.Streptococcus.id.1853	MR Egger	4.32954	12	0.976729
class.Gammaproteobacteria.id.3303	Behavioral emotional disorder	Behavioral emotional disorder	class.Gammaproteobacteria.id.3303	MR Egger	45.5391	68	0.983519
genus.Veillonella.id.2198	Behavioral emotional disorder	Behavioral emotional disorder	genus.Veillonella.id.2198	MR Egger	12.799	26	0.985692
genus.Butyrivibrio.id.1993	Behavioral emotional disorder	Behavioral emotional disorder	genus.Butyrivibrio.id.1993	MR Egger	4.54644	14	0.991178
genus.Prevotella9.id.11183	Behavioral emotional disorder	Behavioral emotional disorder	genus.Prevotella9.id.11183	Inverse variance weighted	28.3577	49	0.992049
genus.Bilophila.id.3170	Behavioral emotional disorder	Behavioral emotional disorder	genus.Bilophila.id.3170	MR Egger	14.3212	30	0.993048
phylum.Verrucomicrobia.id.3982	Behavioral emotional disorder	Behavioral emotional disorder	phylum.Verrucomicrobia.id.3982	MR Egger	2.13643	10	0.995184
genus.Fusicatenibacter.id.11305	Behavioral emotional disorder	Behavioral emotional disorder	genus.Fusicatenibacter.id.11305	MR Egger	5.57729	17	0.995605
family.FamilyXIII.id.1957	Behavioral emotional disorder	Behavioral emotional disorder	family.FamilyXIII.id.1957	MR Egger	1.20877	8	0.996555
phylum.Verrucomicrobia.id.3982	Behavioral emotional disorder	Behavioral emotional disorder	phylum.Verrucomicrobia.id.3982	Inverse variance weighted	2.16409	11	0.997831
genus.Turicibacter.id.2162	Behavioral emotional disorder	Behavioral emotional disorder	genus.Turicibacter.id.2162	MR Egger	34.1688	61	0.997857
genus.Turicibacter.id.2162	Behavioral emotional disorder	Behavioral emotional disorder	genus.Turicibacter.id.2162	Inverse variance weighted	34.2751	62	0.998366
genus.Alistipes.id.968	Behavioral emotional disorder	Behavioral emotional disorder	genus.Alistipes.id.968	Inverse variance weighted	36.2588	65	0.998521
genus.Blautia.id.1992	Behavioral emotional disorder	Behavioral emotional disorder	genus.Blautia.id.1992	Inverse variance weighted	15.7497	36	0.998653
family.FamilyXIII.id.1957	Behavioral emotional disorder	Behavioral emotional disorder	family.FamilyXIII.id.1957	Inverse variance weighted	1.2226	9	0.998729
genus.ErysipelotrichaceaeUCG003.id.11384	Behavioral emotional disorder	Behavioral emotional disorder	genus.ErysipelotrichaceaeUCG003.id.11384	MR Egger	20.8852	44	0.998797
genus.Catenibacterium.id.2153	Behavioral emotional disorder	Behavioral emotional disorder	genus.Catenibacterium.id.2153	Inverse variance weighted	1.20253	9	0.998811
genus.Blautia.id.1992	Behavioral emotional disorder	Behavioral emotional disorder	genus.Blautia.id.1992	MR Egger	14.7083	35	0.998985
genus.Ruminococcus1.id.11373	Behavioral emotional disorder	Behavioral emotional disorder	genus.Ruminococcus1.id.11373	MR Egger	39.3832	71	0.999154
genus.ErysipelotrichaceaeUCG003.id.11384	Behavioral emotional disorder	Behavioral emotional disorder	genus.ErysipelotrichaceaeUCG003.id.11384	Inverse variance weighted	20.8853	45	0.999198
genus.Ruminococcus1.id.11373	Behavioral emotional disorder	Behavioral emotional disorder	genus.Ruminococcus1.id.11373	Inverse variance weighted	39.4961	72	0.999354
genus.Prevotella9.id.11183	Behavioral emotional disorder	Behavioral emotional disorder	genus.Prevotella9.id.11183	MR Egger	22.4493	48	0.999389
genus.Catenibacterium.id.2153	Behavioral emotional disorder	Behavioral emotional disorder	genus.Catenibacterium.id.2153	MR Egger	0.696339	8	0.999536
genus.Alistipes.id.968	Behavioral emotional disorder	Behavioral emotional disorder	genus.Alistipes.id.968	MR Egger	31.0068	64	0.999839
genus..Clostridiuminnocuumgroup.id.14397	Behavioral emotional disorder	Behavioral emotional disorder	genus..Clostridiuminnocuumgroup.id.14397	MR Egger	6.10718	25	0.999959
genus.Victivallis.id.2256	Behavioral emotional disorder	Behavioral emotional disorder	genus.Victivallis.id.2256	Inverse variance weighted	13.457	40	0.999974
genus..Clostridiuminnocuumgroup.id.14397	Behavioral emotional disorder	Behavioral emotional disorder	genus..Clostridiuminnocuumgroup.id.14397	Inverse variance weighted	6.1112	26	0.999981
genus.Victivallis.id.2256	Behavioral emotional disorder	Behavioral emotional disorder	genus.Victivallis.id.2256	MR Egger	12.5865	39	0.999981
family.BacteroidalesS24.7group.id.11173	Behavioral emotional disorder	Behavioral emotional disorder	family.BacteroidalesS24.7group.id.11173	MR Egger	7.86676	41	1
family.BacteroidalesS24.7group.id.11173	Behavioral emotional disorder	Behavioral emotional disorder	family.BacteroidalesS24.7group.id.11173	Inverse variance weighted	8.09743	42	1
genus.unknowngenus.id.1000000073	Behavioral emotional disorder	Behavioral emotional disorder	genus.unknowngenus.id.1000000073	Inverse variance weighted	27.1717	82	1
class.Methanobacteria.id.119	Behavioral emotional disorder	Behavioral emotional disorder	class.Methanobacteria.id.119	Inverse variance weighted	13.3043	61	1
class.Methanobacteria.id.119	Behavioral emotional disorder	Behavioral emotional disorder	class.Methanobacteria.id.119	MR Egger	12.14	60	1
genus.unknowngenus.id.1000000073	Behavioral emotional disorder	Behavioral emotional disorder	genus.unknowngenus.id.1000000073	MR Egger	21.1188	81	1
genus.Prevotella7.id.11182	cerebralplasy	cerebralplasy	genus.Prevotella7.id.11182	MR Egger	17.6184	10	0.0617525
genus.Prevotella7.id.11182	cerebralplasy	cerebralplasy	genus.Prevotella7.id.11182	Inverse variance weighted	18.7821	11	0.0651194
genus.Prevotella9.id.11183	cerebralplasy	cerebralplasy	genus.Prevotella9.id.11183	MR Egger	23.91	15	0.0666384
genus.Coprococcus3.id.11303	cerebralplasy	cerebralplasy	genus.Coprococcus3.id.11303	Inverse variance weighted	35.087	24	0.067121
class.Clostridia.id.1859	cerebralplasy	cerebralplasy	class.Clostridia.id.1859	Inverse variance weighted	25.0024	16	0.069784
family.FamilyXI.id.1936	cerebralplasy	cerebralplasy	family.FamilyXI.id.1936	Inverse variance weighted	15.6558	9	0.0744258
class.Bacilli.id.1673	cerebralplasy	cerebralplasy	class.Bacilli.id.1673	Inverse variance weighted	30.9215	21	0.0749742
phylum.Bacteroidetes.id.905	cerebralplasy	cerebralplasy	phylum.Bacteroidetes.id.905	MR Egger	16.9398	10	0.0757072
phylum.Actinobacteria.id.400	cerebralplasy	cerebralplasy	phylum.Actinobacteria.id.400	MR Egger	20.7886	13	0.0772158
genus.Senegalimassilia.id.11160	cerebralplasy	cerebralplasy	genus.Senegalimassilia.id.11160	MR Egger	8.1974	4	0.084609
genus.Prevotella9.id.11183	cerebralplasy	cerebralplasy	genus.Prevotella9.id.11183	Inverse variance weighted	24.1779	16	0.0856904
phylum.Actinobacteria.id.400	cerebralplasy	cerebralplasy	phylum.Actinobacteria.id.400	Inverse variance weighted	21.6068	14	0.0870625
family.Rikenellaceae.id.967	cerebralplasy	cerebralplasy	family.Rikenellaceae.id.967	MR Egger	24.0945	16	0.0874605
family.Rikenellaceae.id.967	cerebralplasy	cerebralplasy	family.Rikenellaceae.id.967	Inverse variance weighted	25.2104	17	0.0900988
genus.Oscillospira.id.2064	cerebralplasy	cerebralplasy	genus.Oscillospira.id.2064	Inverse variance weighted	13.3909	8	0.0990876
family.Actinomycetaceae.id.421	cerebralplasy	cerebralplasy	family.Actinomycetaceae.id.421	Inverse variance weighted	6.26846	3	0.0992548
genus.Desulfovibrio.id.3173	cerebralplasy	cerebralplasy	genus.Desulfovibrio.id.3173	MR Egger	28.2027	20	0.104687
phylum.Bacteroidetes.id.905	cerebralplasy	cerebralplasy	phylum.Bacteroidetes.id.905	Inverse variance weighted	16.9701	11	0.108763
genus.Peptococcus.id.2037	cerebralplasy	cerebralplasy	genus.Peptococcus.id.2037	Inverse variance weighted	257.404	231	0.112135
phylum.Tenericutes.id.3919	cerebralplasy	cerebralplasy	phylum.Tenericutes.id.3919	MR Egger	107.583	91	0.113072
order.Bacteroidales.id.913	cerebralplasy	cerebralplasy	order.Bacteroidales.id.913	MR Egger	18.0641	12	0.113757
class.Bacteroidia.id.912	cerebralplasy	cerebralplasy	class.Bacteroidia.id.912	MR Egger	18.0641	12	0.113757
family.Ruminococcaceae.id.2050	cerebralplasy	cerebralplasy	family.Ruminococcaceae.id.2050	MR Egger	14.1987	9	0.115432
genus..Eubacteriumrectalegroup.id.14374	cerebralplasy	cerebralplasy	genus..Eubacteriumrectalegroup.id.14374	MR Egger	14.1702	9	0.116398
family.Peptostreptococcaceae.id.2042	cerebralplasy	cerebralplasy	family.Peptostreptococcaceae.id.2042	MR Egger	19.1833	13	0.117529
order.Bifidobacteriales.id.432	cerebralplasy	cerebralplasy	order.Bifidobacteriales.id.432	MR Egger	20.2942	14	0.121134
family.Bifidobacteriaceae.id.433	cerebralplasy	cerebralplasy	family.Bifidobacteriaceae.id.433	MR Egger	20.2942	14	0.121134
phylum.Tenericutes.id.3919	cerebralplasy	cerebralplasy	phylum.Tenericutes.id.3919	Inverse variance weighted	107.753	92	0.125186
order.Bifidobacteriales.id.432	cerebralplasy	cerebralplasy	order.Bifidobacteriales.id.432	Inverse variance weighted	21.1659	15	0.131611
family.Bifidobacteriaceae.id.433	cerebralplasy	cerebralplasy	family.Bifidobacteriaceae.id.433	Inverse variance weighted	21.1659	15	0.131611
phylum.Lentisphaerae.id.2238	cerebralplasy	cerebralplasy	phylum.Lentisphaerae.id.2238	Inverse variance weighted	24.6928	18	0.133616
genus.Desulfovibrio.id.3173	cerebralplasy	cerebralplasy	genus.Desulfovibrio.id.3173	Inverse variance weighted	28.2205	21	0.134008
order.Clostridiales.id.1863	cerebralplasy	cerebralplasy	order.Clostridiales.id.1863	MR Egger	21.0861	15	0.134102
family.Clostridiaceae1.id.1869	cerebralplasy	cerebralplasy	family.Clostridiaceae1.id.1869	MR Egger	13.6409	9	0.135686
genus.Senegalimassilia.id.11160	cerebralplasy	cerebralplasy	genus.Senegalimassilia.id.11160	Inverse variance weighted	8.3858	5	0.136216
genus.Odoribacter.id.952	cerebralplasy	cerebralplasy	genus.Odoribacter.id.952	Inverse variance weighted	11.0527	7	0.136335
family.Peptostreptococcaceae.id.2042	cerebralplasy	cerebralplasy	family.Peptostreptococcaceae.id.2042	Inverse variance weighted	19.7875	14	0.136984
genus.Coprobacter.id.949	cerebralplasy	cerebralplasy	genus.Coprobacter.id.949	MR Egger	17.2226	12	0.141415
genus.DefluviitaleaceaeUCG011.id.11287	cerebralplasy	cerebralplasy	genus.DefluviitaleaceaeUCG011.id.11287	MR Egger	12.2202	8	0.141647
genus.unknowngenus.id.1000005479	cerebralplasy	cerebralplasy	genus.unknowngenus.id.1000005479	MR Egger	12.2083	8	0.142148
family.BacteroidalesS24.7group.id.11173	cerebralplasy	cerebralplasy	family.BacteroidalesS24.7group.id.11173	MR Egger	12.2083	8	0.142148
order.Lactobacillales.id.1800	cerebralplasy	cerebralplasy	order.Lactobacillales.id.1800	MR Egger	23.2189	17	0.142259
genus.Olsenella.id.822	cerebralplasy	cerebralplasy	genus.Olsenella.id.822	MR Egger	12.1714	8	0.14372
genus.Howardella.id.2000	cerebralplasy	cerebralplasy	genus.Howardella.id.2000	Inverse variance weighted	13.4274	9	0.1442
class.Bacilli.id.1673	cerebralplasy	cerebralplasy	class.Bacilli.id.1673	MR Egger	26.6895	20	0.144226
genus.Lachnoclostridium.id.11308	cerebralplasy	cerebralplasy	genus.Lachnoclostridium.id.11308	Inverse variance weighted	18.337	13	0.145136
genus.Fusicatenibacter.id.11305	cerebralplasy	cerebralplasy	genus.Fusicatenibacter.id.11305	MR Egger	23.1067	17	0.14581
order.Clostridiales.id.1863	cerebralplasy	cerebralplasy	order.Clostridiales.id.1863	Inverse variance weighted	21.7704	16	0.15076
order.Bacteroidales.id.913	cerebralplasy	cerebralplasy	order.Bacteroidales.id.913	Inverse variance weighted	18.0779	13	0.154585
class.Bacteroidia.id.912	cerebralplasy	cerebralplasy	class.Bacteroidia.id.912	Inverse variance weighted	18.0779	13	0.154585
genus.Intestinibacter.id.11345	cerebralplasy	cerebralplasy	genus.Intestinibacter.id.11345	Inverse variance weighted	103.271	90	0.160242
genus.Coprobacter.id.949	cerebralplasy	cerebralplasy	genus.Coprobacter.id.949	Inverse variance weighted	17.9007	13	0.161327
genus..Eubacteriumrectalegroup.id.14374	cerebralplasy	cerebralplasy	genus..Eubacteriumrectalegroup.id.14374	Inverse variance weighted	14.2533	10	0.161748
family.Ruminococcaceae.id.2050	cerebralplasy	cerebralplasy	family.Ruminococcaceae.id.2050	Inverse variance weighted	14.213	10	0.163496
genus..Eubacteriumfissicatenagroup.id.14373	cerebralplasy	cerebralplasy	genus..Eubacteriumfissicatenagroup.id.14373	MR Egger	10.4598	7	0.16398
genus.unknowngenus.id.1000000073	cerebralplasy	cerebralplasy	genus.unknowngenus.id.1000000073	MR Egger	18.9113	14	0.168366
family.ClostridialesvadinBB60group.id.11286	cerebralplasy	cerebralplasy	family.ClostridialesvadinBB60group.id.11286	MR Egger	18.9113	14	0.168366
genus.unknowngenus.id.2001	cerebralplasy	cerebralplasy	genus.unknowngenus.id.2001	Inverse variance weighted	11.5502	8	0.172428
genus..Ruminococcusgnavusgroup.id.14376	cerebralplasy	cerebralplasy	genus..Ruminococcusgnavusgroup.id.14376	MR Egger	12.7769	9	0.172963
genus.Roseburia.id.2012	cerebralplasy	cerebralplasy	genus.Roseburia.id.2012	MR Egger	18.7013	14	0.176681
genus.RuminococcaceaeUCG005.id.11363	cerebralplasy	cerebralplasy	genus.RuminococcaceaeUCG005.id.11363	Inverse variance weighted	21.0416	16	0.176915
genus.Fusicatenibacter.id.11305	cerebralplasy	cerebralplasy	genus.Fusicatenibacter.id.11305	Inverse variance weighted	23.3458	18	0.17765
genus.Bifidobacterium.id.436	cerebralplasy	cerebralplasy	genus.Bifidobacterium.id.436	MR Egger	16.2787	12	0.178802
genus.DefluviitaleaceaeUCG011.id.11287	cerebralplasy	cerebralplasy	genus.DefluviitaleaceaeUCG011.id.11287	Inverse variance weighted	12.6092	9	0.1811
family.Porphyromonadaceae.id.943	cerebralplasy	cerebralplasy	family.Porphyromonadaceae.id.943	Inverse variance weighted	12.6045	9	0.181332
class.Lentisphaeria.id.2250	cerebralplasy	cerebralplasy	class.Lentisphaeria.id.2250	MR Egger	11.3007	8	0.185235
genus.Marvinbryantia.id.2005	cerebralplasy	cerebralplasy	genus.Marvinbryantia.id.2005	MR Egger	11.2841	8	0.186113
family.Clostridiaceae1.id.1869	cerebralplasy	cerebralplasy	family.Clostridiaceae1.id.1869	Inverse variance weighted	13.642	10	0.189956
genus..Ruminococcusgnavusgroup.id.14376	cerebralplasy	cerebralplasy	genus..Ruminococcusgnavusgroup.id.14376	Inverse variance weighted	13.6294	10	0.190574
genus.Olsenella.id.822	cerebralplasy	cerebralplasy	genus.Olsenella.id.822	Inverse variance weighted	12.3546	9	0.194049
genus.Roseburia.id.2012	cerebralplasy	cerebralplasy	genus.Roseburia.id.2012	Inverse variance weighted	19.4396	15	0.194501
genus.Lachnoclostridium.id.11308	cerebralplasy	cerebralplasy	genus.Lachnoclostridium.id.11308	MR Egger	15.8687	12	0.197326
class.Lentisphaeria.id.2250	cerebralplasy	cerebralplasy	class.Lentisphaeria.id.2250	Inverse variance weighted	12.2914	9	0.197375
genus.unknowngenus.id.1000005479	cerebralplasy	cerebralplasy	genus.unknowngenus.id.1000005479	Inverse variance weighted	12.2391	9	0.200165
family.BacteroidalesS24.7group.id.11173	cerebralplasy	cerebralplasy	family.BacteroidalesS24.7group.id.11173	Inverse variance weighted	12.2391	9	0.200165
genus.unknowngenus.id.1000000073	cerebralplasy	cerebralplasy	genus.unknowngenus.id.1000000073	Inverse variance weighted	19.2956	15	0.200651
family.ClostridialesvadinBB60group.id.11286	cerebralplasy	cerebralplasy	family.ClostridialesvadinBB60group.id.11286	Inverse variance weighted	19.2956	15	0.200651
genus.Veillonella.id.2198	cerebralplasy	cerebralplasy	genus.Veillonella.id.2198	Inverse variance weighted	32.7489	27	0.205483
genus.Gordonibacter.id.821	cerebralplasy	cerebralplasy	genus.Gordonibacter.id.821	MR Egger	15.6223	12	0.209155
genus.Gordonibacter.id.821	cerebralplasy	cerebralplasy	genus.Gordonibacter.id.821	Inverse variance weighted	16.7305	13	0.211918
genus.Ruminiclostridium6.id.11356	cerebralplasy	cerebralplasy	genus.Ruminiclostridium6.id.11356	MR Egger	17.7866	14	0.216675
genus.Actinomyces.id.423	cerebralplasy	cerebralplasy	genus.Actinomyces.id.423	MR Egger	8.24461	6	0.220725
genus.Veillonella.id.2198	cerebralplasy	cerebralplasy	genus.Veillonella.id.2198	MR Egger	31.1723	26	0.221913
genus..Eubacteriumfissicatenagroup.id.14373	cerebralplasy	cerebralplasy	genus..Eubacteriumfissicatenagroup.id.14373	Inverse variance weighted	10.642	8	0.222823
family.Defluviitaleaceae.id.1924	cerebralplasy	cerebralplasy	family.Defluviitaleaceae.id.1924	Inverse variance weighted	14.0879	11	0.228169
genus.unknowngenus.id.2001	cerebralplasy	cerebralplasy	genus.unknowngenus.id.2001	MR Egger	9.33393	7	0.229562
genus.Bifidobacterium.id.436	cerebralplasy	cerebralplasy	genus.Bifidobacterium.id.436	Inverse variance weighted	16.308	13	0.232896
genus.Actinomyces.id.423	cerebralplasy	cerebralplasy	genus.Actinomyces.id.423	Inverse variance weighted	9.27677	7	0.233391
genus.Ruminococcus2.id.11374	cerebralplasy	cerebralplasy	genus.Ruminococcus2.id.11374	MR Egger	16.2884	13	0.233907
genus.RuminococcaceaeUCG005.id.11363	cerebralplasy	cerebralplasy	genus.RuminococcaceaeUCG005.id.11363	MR Egger	18.5214	15	0.236248
genus.Eisenbergiella.id.11304	cerebralplasy	cerebralplasy	genus.Eisenbergiella.id.11304	MR Egger	38.3642	33	0.23926
genus.Ruminococcus2.id.11374	cerebralplasy	cerebralplasy	genus.Ruminococcus2.id.11374	Inverse variance weighted	17.226	14	0.244334
order.Rhodospirillales.id.2667	cerebralplasy	cerebralplasy	order.Rhodospirillales.id.2667	MR Egger	14.8516	12	0.249653
genus.Holdemania.id.2157	cerebralplasy	cerebralplasy	genus.Holdemania.id.2157	MR Egger	18.2084	15	0.251869
genus.Marvinbryantia.id.2005	cerebralplasy	cerebralplasy	genus.Marvinbryantia.id.2005	Inverse variance weighted	11.2922	9	0.256212
genus.RikenellaceaeRC9gutgroup.id.11191	cerebralplasy	cerebralplasy	genus.RikenellaceaeRC9gutgroup.id.11191	MR Egger	13.5301	11	0.260096
genus.Escherichia.Shigella.id.3504	cerebralplasy	cerebralplasy	genus.Escherichia.Shigella.id.3504	MR Egger	15.7998	13	0.26011
family.Defluviitaleaceae.id.1924	cerebralplasy	cerebralplasy	family.Defluviitaleaceae.id.1924	MR Egger	12.3809	10	0.260375
family.Peptococcaceae.id.2024	cerebralplasy	cerebralplasy	family.Peptococcaceae.id.2024	MR Egger	22.4422	19	0.262804
order.Rhodospirillales.id.2667	cerebralplasy	cerebralplasy	order.Rhodospirillales.id.2667	Inverse variance weighted	15.6993	13	0.265748
genus.Ruminiclostridium6.id.11356	cerebralplasy	cerebralplasy	genus.Ruminiclostridium6.id.11356	Inverse variance weighted	17.8097	15	0.272805
order.Methanobacteriales.id.120	cerebralplasy	cerebralplasy	order.Methanobacteriales.id.120	MR Egger	11.0268	9	0.273874
family.Methanobacteriaceae.id.121	cerebralplasy	cerebralplasy	family.Methanobacteriaceae.id.121	MR Egger	11.0268	9	0.273874
class.Methanobacteria.id.119	cerebralplasy	cerebralplasy	class.Methanobacteria.id.119	MR Egger	11.0268	9	0.273874
order.Coriobacteriales.id.810	cerebralplasy	cerebralplasy	order.Coriobacteriales.id.810	Inverse variance weighted	17.7746	15	0.274701
family.Coriobacteriaceae.id.811	cerebralplasy	cerebralplasy	family.Coriobacteriaceae.id.811	Inverse variance weighted	17.7746	15	0.274701
class.Coriobacteriia.id.809	cerebralplasy	cerebralplasy	class.Coriobacteriia.id.809	Inverse variance weighted	17.7746	15	0.274701
genus.Lachnospira.id.2004	cerebralplasy	cerebralplasy	genus.Lachnospira.id.2004	Inverse variance weighted	29.6754	26	0.281275
genus.Escherichia.Shigella.id.3504	cerebralplasy	cerebralplasy	genus.Escherichia.Shigella.id.3504	Inverse variance weighted	16.5037	14	0.283592
family.Peptococcaceae.id.2024	cerebralplasy	cerebralplasy	family.Peptococcaceae.id.2024	Inverse variance weighted	23.0605	20	0.285834
genus.ChristensenellaceaeR.7group.id.11283	cerebralplasy	cerebralplasy	genus.ChristensenellaceaeR.7group.id.11283	Inverse variance weighted	9.64094	8	0.291137
genus.Phascolarctobacterium.id.2168	cerebralplasy	cerebralplasy	genus.Phascolarctobacterium.id.2168	Inverse variance weighted	10.7358	9	0.294254
genus..Eubacteriumeligensgroup.id.14372	cerebralplasy	cerebralplasy	genus..Eubacteriumeligensgroup.id.14372	MR Egger	8.42166	7	0.296884
genus.Coprococcus3.id.11303	cerebralplasy	cerebralplasy	genus.Coprococcus3.id.11303	MR Egger	26.0336	23	0.299284
genus.Erysipelatoclostridium.id.11381	cerebralplasy	cerebralplasy	genus.Erysipelatoclostridium.id.11381	MR Egger	16.2298	14	0.299542
genus.Holdemania.id.2157	cerebralplasy	cerebralplasy	genus.Holdemania.id.2157	Inverse variance weighted	18.3922	16	0.301436
family.Lactobacillaceae.id.1836	cerebralplasy	cerebralplasy	family.Lactobacillaceae.id.1836	MR Egger	8.35128	7	0.30264
family.Streptococcaceae.id.1850	cerebralplasy	cerebralplasy	family.Streptococcaceae.id.1850	MR Egger	13.9697	12	0.302645
genus.Alistipes.id.968	cerebralplasy	cerebralplasy	genus.Alistipes.id.968	MR Egger	12.7908	11	0.30722
family.Acidaminococcaceae.id.2166	cerebralplasy	cerebralplasy	family.Acidaminococcaceae.id.2166	MR Egger	7.03955	6	0.317205
genus.Phascolarctobacterium.id.2168	cerebralplasy	cerebralplasy	genus.Phascolarctobacterium.id.2168	MR Egger	9.30217	8	0.31745
family.Porphyromonadaceae.id.943	cerebralplasy	cerebralplasy	family.Porphyromonadaceae.id.943	MR Egger	9.29764	8	0.317813
order.Coriobacteriales.id.810	cerebralplasy	cerebralplasy	order.Coriobacteriales.id.810	MR Egger	15.9049	14	0.319217
family.Coriobacteriaceae.id.811	cerebralplasy	cerebralplasy	family.Coriobacteriaceae.id.811	MR Egger	15.9049	14	0.319217
class.Coriobacteriia.id.809	cerebralplasy	cerebralplasy	class.Coriobacteriia.id.809	MR Egger	15.9049	14	0.319217
genus.Intestinimonas.id.2062	cerebralplasy	cerebralplasy	genus.Intestinimonas.id.2062	MR Egger	18.0588	16	0.320467
genus.Barnesiella.id.944	cerebralplasy	cerebralplasy	genus.Barnesiella.id.944	MR Egger	14.7451	13	0.323534
genus.Methanobrevibacter.id.123	cerebralplasy	cerebralplasy	genus.Methanobrevibacter.id.123	MR Egger	6.96594	6	0.324008
genus.RikenellaceaeRC9gutgroup.id.11191	cerebralplasy	cerebralplasy	genus.RikenellaceaeRC9gutgroup.id.11191	Inverse variance weighted	13.6208	12	0.325575
genus..Eubacteriumeligensgroup.id.14372	cerebralplasy	cerebralplasy	genus..Eubacteriumeligensgroup.id.14372	Inverse variance weighted	9.18766	8	0.326713
genus.Allisonella.id.2174	cerebralplasy	cerebralplasy	genus.Allisonella.id.2174	MR Egger	7.97752	7	0.334581
phylum.Euryarchaeota.id.55	cerebralplasy	cerebralplasy	phylum.Euryarchaeota.id.55	Inverse variance weighted	11.2233	10	0.340388
genus.Alloprevotella.id.961	cerebralplasy	cerebralplasy	genus.Alloprevotella.id.961	MR Egger	4.51606	4	0.340648
order.Methanobacteriales.id.120	cerebralplasy	cerebralplasy	order.Methanobacteriales.id.120	Inverse variance weighted	11.2006	10	0.342101
family.Methanobacteriaceae.id.121	cerebralplasy	cerebralplasy	family.Methanobacteriaceae.id.121	Inverse variance weighted	11.2006	10	0.342101
class.Methanobacteria.id.119	cerebralplasy	cerebralplasy	class.Methanobacteria.id.119	Inverse variance weighted	11.2006	10	0.342101
genus..Eubacteriumhalliigroup.id.11338	cerebralplasy	cerebralplasy	genus..Eubacteriumhalliigroup.id.11338	Inverse variance weighted	14.313	13	0.352178
class.Gammaproteobacteria.id.3303	cerebralplasy	cerebralplasy	class.Gammaproteobacteria.id.3303	MR Egger	7.69343	7	0.360401
genus.unknowngenus.id.2755	cerebralplasy	cerebralplasy	genus.unknowngenus.id.2755	Inverse variance weighted	14.1185	13	0.36555
phylum.Cyanobacteria.id.1500	cerebralplasy	cerebralplasy	phylum.Cyanobacteria.id.1500	Inverse variance weighted	9.81151	9	0.365959
genus.Erysipelatoclostridium.id.11381	cerebralplasy	cerebralplasy	genus.Erysipelatoclostridium.id.11381	Inverse variance weighted	16.231	15	0.366864
genus.Barnesiella.id.944	cerebralplasy	cerebralplasy	genus.Barnesiella.id.944	Inverse variance weighted	15.0962	14	0.371611
family.Streptococcaceae.id.1850	cerebralplasy	cerebralplasy	family.Streptococcaceae.id.1850	Inverse variance weighted	14.0272	13	0.371931
genus.Methanobrevibacter.id.123	cerebralplasy	cerebralplasy	genus.Methanobrevibacter.id.123	Inverse variance weighted	7.52976	7	0.375877
genus.Alistipes.id.968	cerebralplasy	cerebralplasy	genus.Alistipes.id.968	Inverse variance weighted	12.8025	12	0.383555
genus.Intestinimonas.id.2062	cerebralplasy	cerebralplasy	genus.Intestinimonas.id.2062	Inverse variance weighted	18.0707	17	0.384394
genus.LachnospiraceaeUCG008.id.11328	cerebralplasy	cerebralplasy	genus.LachnospiraceaeUCG008.id.11328	MR Egger	9.53502	9	0.389421
genus.Allisonella.id.2174	cerebralplasy	cerebralplasy	genus.Allisonella.id.2174	Inverse variance weighted	8.45576	8	0.390262
genus.unknowngenus.id.2755	cerebralplasy	cerebralplasy	genus.unknowngenus.id.2755	MR Egger	12.6763	12	0.392998
family.Acidaminococcaceae.id.2166	cerebralplasy	cerebralplasy	family.Acidaminococcaceae.id.2166	Inverse variance weighted	7.32129	7	0.396211
genus.Lactobacillus.id.1837	cerebralplasy	cerebralplasy	genus.Lactobacillus.id.1837	MR Egger	6.22723	6	0.398224
genus.LachnospiraceaeUCG008.id.11328	cerebralplasy	cerebralplasy	genus.LachnospiraceaeUCG008.id.11328	Inverse variance weighted	10.4933	10	0.398334
family.Lactobacillaceae.id.1836	cerebralplasy	cerebralplasy	family.Lactobacillaceae.id.1836	Inverse variance weighted	8.36229	8	0.398904
genus.Alloprevotella.id.961	cerebralplasy	cerebralplasy	genus.Alloprevotella.id.961	Inverse variance weighted	5.1212	5	0.401269
genus.ChristensenellaceaeR.7group.id.11283	cerebralplasy	cerebralplasy	genus.ChristensenellaceaeR.7group.id.11283	MR Egger	7.24325	7	0.403999
genus.unknowngenus.id.2041	cerebralplasy	cerebralplasy	genus.unknowngenus.id.2041	Inverse variance weighted	11.4731	11	0.404518
genus.Intestinibacter.id.11345	cerebralplasy	cerebralplasy	genus.Intestinibacter.id.11345	MR Egger	91.3123	89	0.412265
genus.Paraprevotella.id.962	cerebralplasy	cerebralplasy	genus.Paraprevotella.id.962	MR Egger	11.3462	11	0.414728
phylum.Cyanobacteria.id.1500	cerebralplasy	cerebralplasy	phylum.Cyanobacteria.id.1500	MR Egger	8.19111	8	0.415028
genus.Howardella.id.2000	cerebralplasy	cerebralplasy	genus.Howardella.id.2000	MR Egger	8.18459	8	0.41565
genus.Enterorhabdus.id.820	cerebralplasy	cerebralplasy	genus.Enterorhabdus.id.820	Inverse variance weighted	6.04775	6	0.417863
genus.unknowngenus.id.2041	cerebralplasy	cerebralplasy	genus.unknowngenus.id.2041	MR Egger	10.2066	10	0.422554
genus.RuminococcaceaeUCG013.id.11370	cerebralplasy	cerebralplasy	genus.RuminococcaceaeUCG013.id.11370	MR Egger	11.2374	11	0.423592
genus.LachnospiraceaeUCG001.id.11321	cerebralplasy	cerebralplasy	genus.LachnospiraceaeUCG001.id.11321	MR Egger	13.259	13	0.428008
class.Gammaproteobacteria.id.3303	cerebralplasy	cerebralplasy	class.Gammaproteobacteria.id.3303	Inverse variance weighted	7.93384	8	0.439959
order.Enterobacteriales.id.3468	cerebralplasy	cerebralplasy	order.Enterobacteriales.id.3468	MR Egger	8.86185	9	0.450123
family.Enterobacteriaceae.id.3469	cerebralplasy	cerebralplasy	family.Enterobacteriaceae.id.3469	MR Egger	8.86185	9	0.450123
genus.RuminococcaceaeNK4A214group.id.11358	cerebralplasy	cerebralplasy	genus.RuminococcaceaeNK4A214group.id.11358	MR Egger	13.9603	14	0.452671
genus.unknowngenus.id.826	cerebralplasy	cerebralplasy	genus.unknowngenus.id.826	MR Egger	11.8857	12	0.454905
order.Victivallales.id.2254	cerebralplasy	cerebralplasy	order.Victivallales.id.2254	Inverse variance weighted	19.0068	19	0.4564
genus.RuminococcaceaeUCG013.id.11370	cerebralplasy	cerebralplasy	genus.RuminococcaceaeUCG013.id.11370	Inverse variance weighted	11.8538	12	0.457489
phylum.Euryarchaeota.id.55	cerebralplasy	cerebralplasy	phylum.Euryarchaeota.id.55	MR Egger	8.76423	9	0.459316
genus.Slackia.id.825	cerebralplasy	cerebralplasy	genus.Slackia.id.825	Inverse variance weighted	23.0241	23	0.459363
genus.Oscillibacter.id.2063	cerebralplasy	cerebralplasy	genus.Oscillibacter.id.2063	MR Egger	13.8264	14	0.462724
genus.Butyricicoccus.id.2055	cerebralplasy	cerebralplasy	genus.Butyricicoccus.id.2055	MR Egger	6.63611	7	0.467725
phylum.Firmicutes.id.1672	cerebralplasy	cerebralplasy	phylum.Firmicutes.id.1672	Inverse variance weighted	15.7882	16	0.467838
phylum.Proteobacteria.id.2375	cerebralplasy	cerebralplasy	phylum.Proteobacteria.id.2375	MR Egger	11.6919	12	0.470731
order.Actinomycetales.id.420	cerebralplasy	cerebralplasy	order.Actinomycetales.id.420	Inverse variance weighted	23.7223	24	0.477565
phylum.Firmicutes.id.1672	cerebralplasy	cerebralplasy	phylum.Firmicutes.id.1672	MR Egger	14.6377	15	0.477817
genus.CandidatusSoleaferrea.id.11350	cerebralplasy	cerebralplasy	genus.CandidatusSoleaferrea.id.11350	MR Egger	9.57618	10	0.478429
genus.FamilyXIIIAD3011group.id.11293	cerebralplasy	cerebralplasy	genus.FamilyXIIIAD3011group.id.11293	Inverse variance weighted	13.5271	14	0.485505
genus.FamilyXIIIAD3011group.id.11293	cerebralplasy	cerebralplasy	genus.FamilyXIIIAD3011group.id.11293	MR Egger	12.4889	13	0.488019
genus.Enterorhabdus.id.820	cerebralplasy	cerebralplasy	genus.Enterorhabdus.id.820	MR Egger	4.43264	5	0.488946
genus.Butyricimonas.id.945	cerebralplasy	cerebralplasy	genus.Butyricimonas.id.945	MR Egger	13.4671	14	0.490121
genus..Eubacteriumoxidoreducensgroup.id.11339	cerebralplasy	cerebralplasy	genus..Eubacteriumoxidoreducensgroup.id.11339	MR Egger	3.41008	4	0.491682
genus.Butyricicoccus.id.2055	cerebralplasy	cerebralplasy	genus.Butyricicoccus.id.2055	Inverse variance weighted	7.42203	8	0.491857
genus.Clostridiumsensustricto1.id.1873	cerebralplasy	cerebralplasy	genus.Clostridiumsensustricto1.id.1873	Inverse variance weighted	6.41579	7	0.492123
genus.Paraprevotella.id.962	cerebralplasy	cerebralplasy	genus.Paraprevotella.id.962	Inverse variance weighted	11.3935	12	0.495528
order.Actinomycetales.id.420	cerebralplasy	cerebralplasy	order.Actinomycetales.id.420	MR Egger	22.3886	23	0.496911
phylum.Lentisphaerae.id.2238	cerebralplasy	cerebralplasy	phylum.Lentisphaerae.id.2238	MR Egger	16.3791	17	0.497136
genus.Lactococcus.id.1851	cerebralplasy	cerebralplasy	genus.Lactococcus.id.1851	MR Egger	7.36507	8	0.497804
genus.LachnospiraceaeUCG001.id.11321	cerebralplasy	cerebralplasy	genus.LachnospiraceaeUCG001.id.11321	Inverse variance weighted	13.3582	14	0.498532
genus.RuminococcaceaeNK4A214group.id.11358	cerebralplasy	cerebralplasy	genus.RuminococcaceaeNK4A214group.id.11358	Inverse variance weighted	14.3376	15	0.500094
family.Verrucomicrobiaceae.id.4036	cerebralplasy	cerebralplasy	family.Verrucomicrobiaceae.id.4036	MR Egger	9.33009	10	0.50109
order.Verrucomicrobiales.id.4030	cerebralplasy	cerebralplasy	order.Verrucomicrobiales.id.4030	MR Egger	9.32915	10	0.501177
class.Verrucomicrobiae.id.4029	cerebralplasy	cerebralplasy	class.Verrucomicrobiae.id.4029	MR Egger	9.32915	10	0.501177
genus.Akkermansia.id.4037	cerebralplasy	cerebralplasy	genus.Akkermansia.id.4037	MR Egger	9.32601	10	0.501469
genus.Oscillibacter.id.2063	cerebralplasy	cerebralplasy	genus.Oscillibacter.id.2063	Inverse variance weighted	14.3067	15	0.502406
genus.Sellimonas.id.14369	cerebralplasy	cerebralplasy	genus.Sellimonas.id.14369	MR Egger	7.2858	8	0.506134
genus.Lactobacillus.id.1837	cerebralplasy	cerebralplasy	genus.Lactobacillus.id.1837	Inverse variance weighted	6.24864	7	0.511036
genus.RuminococcaceaeUCG004.id.11362	cerebralplasy	cerebralplasy	genus.RuminococcaceaeUCG004.id.11362	Inverse variance weighted	10.2154	11	0.511121
genus.Butyricimonas.id.945	cerebralplasy	cerebralplasy	genus.Butyricimonas.id.945	Inverse variance weighted	14.1583	15	0.513558
order.Enterobacteriales.id.3468	cerebralplasy	cerebralplasy	order.Enterobacteriales.id.3468	Inverse variance weighted	9.09369	10	0.523236
family.Enterobacteriaceae.id.3469	cerebralplasy	cerebralplasy	family.Enterobacteriaceae.id.3469	Inverse variance weighted	9.09369	10	0.523236
genus.unknowngenus.id.826	cerebralplasy	cerebralplasy	genus.unknowngenus.id.826	Inverse variance weighted	11.9459	13	0.532085
class.Mollicutes.id.3920	cerebralplasy	cerebralplasy	class.Mollicutes.id.3920	MR Egger	8.98072	10	0.533934
genus.Faecalibacterium.id.2057	cerebralplasy	cerebralplasy	genus.Faecalibacterium.id.2057	Inverse variance weighted	10.859	12	0.541041
family.Victivallaceae.id.2255	cerebralplasy	cerebralplasy	family.Victivallaceae.id.2255	MR Egger	9.86348	11	0.542708
genus.Collinsella.id.815	cerebralplasy	cerebralplasy	genus.Collinsella.id.815	MR Egger	7.91304	9	0.542933
genus.LachnospiraceaeND3007group.id.11317	cerebralplasy	cerebralplasy	genus.LachnospiraceaeND3007group.id.11317	MR Egger	0.365835	1	0.545283
genus..Eubacteriumxylanophilumgroup.id.14375	cerebralplasy	cerebralplasy	genus..Eubacteriumxylanophilumgroup.id.14375	MR Egger	7.87877	9	0.546408
genus.Catenibacterium.id.2153	cerebralplasy	cerebralplasy	genus.Catenibacterium.id.2153	MR Egger	1.20664	2	0.546992
genus.Flavonifractor.id.2059	cerebralplasy	cerebralplasy	genus.Flavonifractor.id.2059	Inverse variance weighted	5.9306	7	0.547876
phylum.Proteobacteria.id.2375	cerebralplasy	cerebralplasy	phylum.Proteobacteria.id.2375	Inverse variance weighted	11.6942	13	0.552866
genus.CandidatusSoleaferrea.id.11350	cerebralplasy	cerebralplasy	genus.CandidatusSoleaferrea.id.11350	Inverse variance weighted	9.71444	11	0.556241
genus.Lactococcus.id.1851	cerebralplasy	cerebralplasy	genus.Lactococcus.id.1851	Inverse variance weighted	7.75291	9	0.559226
genus.Flavonifractor.id.2059	cerebralplasy	cerebralplasy	genus.Flavonifractor.id.2059	MR Egger	4.87336	6	0.560156
order.Gastranaerophilales.id.1591	cerebralplasy	cerebralplasy	order.Gastranaerophilales.id.1591	MR Egger	8.6899	10	0.561764
genus.unknowngenus.id.1000001215	cerebralplasy	cerebralplasy	genus.unknowngenus.id.1000001215	MR Egger	8.6899	10	0.561764
family.unknownfamily.id.1000001214	cerebralplasy	cerebralplasy	family.unknownfamily.id.1000001214	MR Egger	8.6899	10	0.561764
order.Desulfovibrionales.id.3156	cerebralplasy	cerebralplasy	order.Desulfovibrionales.id.3156	Inverse variance weighted	9.589	11	0.567691
family.Verrucomicrobiaceae.id.4036	cerebralplasy	cerebralplasy	family.Verrucomicrobiaceae.id.4036	Inverse variance weighted	9.57695	11	0.568793
order.Verrucomicrobiales.id.4030	cerebralplasy	cerebralplasy	order.Verrucomicrobiales.id.4030	Inverse variance weighted	9.57667	11	0.568819
class.Verrucomicrobiae.id.4029	cerebralplasy	cerebralplasy	class.Verrucomicrobiae.id.4029	Inverse variance weighted	9.57667	11	0.568819
genus.Akkermansia.id.4037	cerebralplasy	cerebralplasy	genus.Akkermansia.id.4037	Inverse variance weighted	9.57532	11	0.568942
genus.Faecalibacterium.id.2057	cerebralplasy	cerebralplasy	genus.Faecalibacterium.id.2057	MR Egger	9.56807	11	0.569606
genus.Coprococcus2.id.11302	cerebralplasy	cerebralplasy	genus.Coprococcus2.id.11302	Inverse variance weighted	6.69547	8	0.569817
genus..Clostridiuminnocuumgroup.id.14397	cerebralplasy	cerebralplasy	genus..Clostridiuminnocuumgroup.id.14397	Inverse variance weighted	7.64491	9	0.570289
genus.Romboutsia.id.11347	cerebralplasy	cerebralplasy	genus.Romboutsia.id.11347	MR Egger	10.5128	12	0.571064
genus.Parasutterella.id.2892	cerebralplasy	cerebralplasy	genus.Parasutterella.id.2892	Inverse variance weighted	13.274	15	0.581144
genus.unknowngenus.id.1868	cerebralplasy	cerebralplasy	genus.unknowngenus.id.1868	MR Egger	6.50849	8	0.590466
class.Melainabacteria.id.1589	cerebralplasy	cerebralplasy	class.Melainabacteria.id.1589	MR Egger	9.29768	11	0.594436
class.Mollicutes.id.3920	cerebralplasy	cerebralplasy	class.Mollicutes.id.3920	Inverse variance weighted	9.27651	11	0.596386
genus.Sellimonas.id.14369	cerebralplasy	cerebralplasy	genus.Sellimonas.id.14369	Inverse variance weighted	7.29205	9	0.606741
genus..Eubacteriumbrachygroup.id.11296	cerebralplasy	cerebralplasy	genus..Eubacteriumbrachygroup.id.11296	MR Egger	7.27605	9	0.608402
genus.Hungatella.id.11306	cerebralplasy	cerebralplasy	genus.Hungatella.id.11306	MR Egger	1.82189	3	0.610183
genus.Turicibacter.id.2162	cerebralplasy	cerebralplasy	genus.Turicibacter.id.2162	MR Egger	8.17552	10	0.611697
genus.Coprococcus1.id.11301	cerebralplasy	cerebralplasy	genus.Coprococcus1.id.11301	MR Egger	9.98379	12	0.617383
genus.Turicibacter.id.2162	cerebralplasy	cerebralplasy	genus.Turicibacter.id.2162	Inverse variance weighted	9.04863	11	0.617404
genus.Anaerostipes.id.1991	cerebralplasy	cerebralplasy	genus.Anaerostipes.id.1991	Inverse variance weighted	11.85	14	0.618345
genus.Anaerofilum.id.2053	cerebralplasy	cerebralplasy	genus.Anaerofilum.id.2053	MR Egger	7.16585	9	0.619857
family.Desulfovibrionaceae.id.3169	cerebralplasy	cerebralplasy	family.Desulfovibrionaceae.id.3169	Inverse variance weighted	8.06538	10	0.622451
genus..Clostridiuminnocuumgroup.id.14397	cerebralplasy	cerebralplasy	genus..Clostridiuminnocuumgroup.id.14397	MR Egger	6.20912	8	0.62382
family.Victivallaceae.id.2255	cerebralplasy	cerebralplasy	family.Victivallaceae.id.2255	Inverse variance weighted	9.89581	12	0.625101
class.Deltaproteobacteria.id.3087	cerebralplasy	cerebralplasy	class.Deltaproteobacteria.id.3087	Inverse variance weighted	9.85272	12	0.628879
genus..Eubacteriumoxidoreducensgroup.id.11339	cerebralplasy	cerebralplasy	genus..Eubacteriumoxidoreducensgroup.id.11339	Inverse variance weighted	3.4608	5	0.629328
genus..Eubacteriumxylanophilumgroup.id.14375	cerebralplasy	cerebralplasy	genus..Eubacteriumxylanophilumgroup.id.14375	Inverse variance weighted	7.9655	10	0.632207
genus.Collinsella.id.815	cerebralplasy	cerebralplasy	genus.Collinsella.id.815	Inverse variance weighted	7.93711	10	0.63498
genus.Coprococcus2.id.11302	cerebralplasy	cerebralplasy	genus.Coprococcus2.id.11302	MR Egger	5.19483	7	0.636201
genus.Anaerotruncus.id.2054	cerebralplasy	cerebralplasy	genus.Anaerotruncus.id.2054	Inverse variance weighted	2.13643	15	0.639371
genus.Anaerostipes.id.1991	cerebralplasy	cerebralplasy	genus.Anaerostipes.id.1991	MR Egger	10.5827	13	0.645734
genus.Anaerotruncus.id.2054	cerebralplasy	cerebralplasy	genus.Anaerotruncus.id.2054	MR Egger	9.38995	14	0.646253
genus.RuminococcaceaeUCG004.id.11362	cerebralplasy	cerebralplasy	genus.RuminococcaceaeUCG004.id.11362	MR Egger	7.81854	10	0.646556
genus.RuminococcaceaeUCG010.id.11367	cerebralplasy	cerebralplasy	genus.RuminococcaceaeUCG010.id.11367	MR Egger	22.4869	6	0.64786
genus.Eggerthella.id.819	cerebralplasy	cerebralplasy	genus.Eggerthella.id.819	MR Egger	5.09919	7	0.64786
genus.Romboutsia.id.11347	cerebralplasy	cerebralplasy	genus.Romboutsia.id.11347	Inverse variance weighted	10.5472	13	0.648691
genus.RuminococcaceaeUCG002.id.11360	cerebralplasy	cerebralplasy	genus.RuminococcaceaeUCG002.id.11360	Inverse variance weighted	18.7536	65	0.648984
order.Gastranaerophilales.id.1591	cerebralplasy	cerebralplasy	order.Gastranaerophilales.id.1591	Inverse variance weighted	8.70627	11	0.648984
genus.unknowngenus.id.1000001215	cerebralplasy	cerebralplasy	genus.unknowngenus.id.1000001215	Inverse variance weighted	8.70627	11	0.648984
family.unknownfamily.id.1000001214	cerebralplasy	cerebralplasy	family.unknownfamily.id.1000001214	Inverse variance weighted	8.70627	11	0.648984
genus.RuminococcaceaeUCG010.id.11367	cerebralplasy	cerebralplasy	genus.RuminococcaceaeUCG010.id.11367	Inverse variance weighted	4.54644	7	0.650842
genus.LachnospiraceaeUCG004.id.11324	cerebralplasy	cerebralplasy	genus.LachnospiraceaeUCG004.id.11324	Inverse variance weighted	9.60188	12	0.650842
genus.unknowngenus.id.1868	cerebralplasy	cerebralplasy	genus.unknowngenus.id.1868	Inverse variance weighted	6.86215	9	0.651469
genus..Eubacteriumbrachygroup.id.11296	cerebralplasy	cerebralplasy	genus..Eubacteriumbrachygroup.id.11296	Inverse variance weighted	7.73695	10	0.654513
genus..Eubacteriumruminantiumgroup.id.11340	cerebralplasy	cerebralplasy	genus..Eubacteriumruminantiumgroup.id.11340	MR Egger	14.1592	17	0.655805
genus.RuminococcaceaeUCG002.id.11360	cerebralplasy	cerebralplasy	genus.RuminococcaceaeUCG002.id.11360	MR Egger	20.7343	64	0.657238
genus..Eubacteriumnodatumgroup.id.11297	cerebralplasy	cerebralplasy	genus..Eubacteriumnodatumgroup.id.11297	MR Egger	6.80658	9	0.657249
genus.Odoribacter.id.952	cerebralplasy	cerebralplasy	genus.Odoribacter.id.952	MR Egger	4.13108	6	0.658943
order.Bacillales.id.1674	cerebralplasy	cerebralplasy	order.Bacillales.id.1674	Inverse variance weighted	10.0578	8	0.661685
genus.Blautia.id.1992	cerebralplasy	cerebralplasy	genus.Blautia.id.1992	MR Egger	7.63995	10	0.66396
genus.Parasutterella.id.2892	cerebralplasy	cerebralplasy	genus.Parasutterella.id.2892	MR Egger	11.2512	14	0.666203
genus.RuminococcaceaeUCG003.id.11361	cerebralplasy	cerebralplasy	genus.RuminococcaceaeUCG003.id.11361	MR Egger	9.36376	12	0.671587
order.Bacillales.id.1674	cerebralplasy	cerebralplasy	order.Bacillales.id.1674	MR Egger	3.93571	7	0.67203
order.Lactobacillales.id.1800	cerebralplasy	cerebralplasy	order.Lactobacillales.id.1800	Inverse variance weighted	6.17825	18	0.672323
genus.Dialister.id.2183	cerebralplasy	cerebralplasy	genus.Dialister.id.2183	MR Egger	20.3261	11	0.675599
class.Melainabacteria.id.1589	cerebralplasy	cerebralplasy	class.Melainabacteria.id.1589	Inverse variance weighted	9.29783	12	0.677303
genus.LachnospiraceaeND3007group.id.11317	cerebralplasy	cerebralplasy	genus.LachnospiraceaeND3007group.id.11317	Inverse variance weighted	37.0534	2	0.677606
genus.Clostridiumsensustricto1.id.1873	cerebralplasy	cerebralplasy	genus.Clostridiumsensustricto1.id.1873	MR Egger	3.99253	6	0.677688
genus.Eggerthella.id.819	cerebralplasy	cerebralplasy	genus.Eggerthella.id.819	Inverse variance weighted	5.67636	8	0.683433
family.Christensenellaceae.id.1866	cerebralplasy	cerebralplasy	family.Christensenellaceae.id.1866	MR Egger	6.51332	9	0.687645
genus.Anaerofilum.id.2053	cerebralplasy	cerebralplasy	genus.Anaerofilum.id.2053	Inverse variance weighted	7.38119	10	0.689034
genus.unknowngenus.id.959	cerebralplasy	cerebralplasy	genus.unknowngenus.id.959	MR Egger	4.33394	12	0.68971
genus..Eubacteriumcoprostanoligenesgroup.id.11375	cerebralplasy	cerebralplasy	genus..Eubacteriumcoprostanoligenesgroup.id.11375	MR Egger	8.21468	11	0.693953
genus.Coprococcus1.id.11301	cerebralplasy	cerebralplasy	genus.Coprococcus1.id.11301	Inverse variance weighted	9.98795	13	0.69492
family.Lachnospiraceae.id.1987	cerebralplasy	cerebralplasy	family.Lachnospiraceae.id.1987	MR Egger	10.8511	14	0.697692
genus.Dialister.id.2183	cerebralplasy	cerebralplasy	genus.Dialister.id.2183	Inverse variance weighted	4.54644	12	0.698326
family.Lachnospiraceae.id.1987	cerebralplasy	cerebralplasy	family.Lachnospiraceae.id.1987	Inverse variance weighted	11.7385	15	0.698701
genus.RuminococcaceaeUCG011.id.11368	cerebralplasy	cerebralplasy	genus.RuminococcaceaeUCG011.id.11368	MR Egger	3.82004	6	0.701015
genus.Subdoligranulum.id.2070	cerebralplasy	cerebralplasy	genus.Subdoligranulum.id.2070	MR Egger	9.02101	12	0.701135
genus..Eubacteriumnodatumgroup.id.11297	cerebralplasy	cerebralplasy	genus..Eubacteriumnodatumgroup.id.11297	Inverse variance weighted	7.22752	10	0.703805
genus.Ruminiclostridium9.id.11357	cerebralplasy	cerebralplasy	genus.Ruminiclostridium9.id.11357	MR Egger	36.2991	12	0.704058
family.Actinomycetaceae.id.421	cerebralplasy	cerebralplasy	family.Actinomycetaceae.id.421	MR Egger	37.0534	2	0.704224
genus.Tyzzerella3.id.11335	cerebralplasy	cerebralplasy	genus.Tyzzerella3.id.11335	Inverse variance weighted	8.98485	12	0.704224
genus.unknowngenus.id.959	cerebralplasy	cerebralplasy	genus.unknowngenus.id.959	Inverse variance weighted	9.87514	13	0.704984
genus..Eubacteriumventriosumgroup.id.11341	cerebralplasy	cerebralplasy	genus..Eubacteriumventriosumgroup.id.11341	Inverse variance weighted	8.59988	14	0.705014
genus.LachnospiraceaeUCG004.id.11324	cerebralplasy	cerebralplasy	genus.LachnospiraceaeUCG004.id.11324	MR Egger	8.08245	11	0.7059
genus.Parabacteroides.id.954	cerebralplasy	cerebralplasy	genus.Parabacteroides.id.954	Inverse variance weighted	4.61768	7	0.706504
genus.Lachnospira.id.2004	cerebralplasy	cerebralplasy	genus.Lachnospira.id.2004	MR Egger	20.7335	25	0.707374
genus.Eisenbergiella.id.11304	cerebralplasy	cerebralplasy	genus.Eisenbergiella.id.11304	Inverse variance weighted	14.7192	34	0.707435
genus.Ruminiclostridium9.id.11357	cerebralplasy	cerebralplasy	genus.Ruminiclostridium9.id.11357	Inverse variance weighted	2.45095	13	0.707979
genus.Blautia.id.1992	cerebralplasy	cerebralplasy	genus.Blautia.id.1992	Inverse variance weighted	8.04789	11	0.709008
genus..Eubacteriumventriosumgroup.id.11341	cerebralplasy	cerebralplasy	genus..Eubacteriumventriosumgroup.id.11341	MR Egger	21.2551	13	0.709344
genus.Bacteroides.id.918	cerebralplasy	cerebralplasy	genus.Bacteroides.id.918	MR Egger	6.26434	9	0.713198
family.Bacteroidaceae.id.917	cerebralplasy	cerebralplasy	family.Bacteroidaceae.id.917	MR Egger	6.26434	9	0.713198
class.Clostridia.id.1859	cerebralplasy	cerebralplasy	class.Clostridia.id.1859	MR Egger	24.7221	15	0.713742
order.MollicutesRF9.id.11579	cerebralplasy	cerebralplasy	order.MollicutesRF9.id.11579	MR Egger	20.7307	12	0.715497
genus.RuminococcaceaeUCG003.id.11361	cerebralplasy	cerebralplasy	genus.RuminococcaceaeUCG003.id.11361	Inverse variance weighted	9.73438	13	0.715497
genus.unknowngenus.id.1000005472	cerebralplasy	cerebralplasy	genus.unknowngenus.id.1000005472	MR Egger	20.7307	12	0.716171
genus..Eubacteriumruminantiumgroup.id.11340	cerebralplasy	cerebralplasy	genus..Eubacteriumruminantiumgroup.id.11340	Inverse variance weighted	14.1969	18	0.716171
family.unknownfamily.id.1000005471	cerebralplasy	cerebralplasy	family.unknownfamily.id.1000005471	MR Egger	20.7307	12	0.716592
family.FamilyXI.id.1936	cerebralplasy	cerebralplasy	family.FamilyXI.id.1936	MR Egger	15.2028	8	0.719605
[truncated: 533 more rows]
