# Supplementary material for: Associations between gut microbiota and adverse neurodevelopmental outcomes in preterm infants: a two-sample Mendelian randomization study
Source: Front Neurosci. 2024 Feb 14;18:1344125. doi: 10.3389/fnins.2024.1344125 (PMC10899413; doi:10.3389/fnins.2024.1344125)
Supplement: Supplementary file 1 [file Data_Sheet_1.zip › supplementary/Supplementary Table S3.xlsx]

## Sheet: Sheet1
id.exposure	id.outcome	outcome	exposure	egger_intercept	SE	P-value
genus.Howardella.id.2000	Cerebral plasy	Cerebral plasy	genus.Howardella.id.2000	0.2612	0.115383	0.0534082
genus.RikenellaceaeRC9gutgroup.id.11191	Autism	Autism	genus.RikenellaceaeRC9gutgroup.id.11191	0.297487	0.13921	0.055899
genus.unknowngenus.id.1000000073	Behavioral emotional disorder	Behavioral emotional disorder	genus.unknowngenus.id.1000000073	-0.0245613	0.0099832	0.0560107
family.unknownfamily.id.1000001214	intellectual disability	intellectual disability	family.unknownfamily.id.1000001214	-0.0482937	0.0195402	0.056579
genus..Ruminococcusgnavusgroup.id.14376	Anxiety neurosis	Anxiety neurosis	genus..Ruminococcusgnavusgroup.id.14376	-0.0396066	0.0183333	0.0590322
family.Christensenellaceae.id.1866	Anxiety neurosis	Anxiety neurosis	family.Christensenellaceae.id.1866	-0.0155296	0.00721987	0.0599435
genus.unknowngenus.id.2041	Behavioral emotional disorder	Behavioral emotional disorder	genus.unknowngenus.id.2041	-0.0530551	0.0250204	0.0599756
family.BacteroidalesS24.7group.id.11173	Autism	Autism	family.BacteroidalesS24.7group.id.11173	-0.0419893	0.0399765	0.0609781
genus.Blautia.id.1992	Autism	Autism	genus.Blautia.id.1992	0.146225	0.0698153	0.0626583
genus.Coprococcus2.id.11302	Autism	Autism	genus.Coprococcus2.id.11302	-0.132713	0.0694125	0.0651641
order.Clostridiales.id.1863	intellectual disability	intellectual disability	order.Clostridiales.id.1863	-0.0792677	0.0399336	0.0657454
genus.Streptococcus.id.1853	ADHD	ADHD	genus.Streptococcus.id.1853	0.0998484	0.0493205	0.0657641
genus.Howardella.id.2000	Anxiety neurosis	Anxiety neurosis	genus.Howardella.id.2000	-0.0301177	0.0116422	0.0672004
genus..Eubacteriumxylanophilumgroup.id.14375	Behavioral emotional disorder	Behavioral emotional disorder	genus..Eubacteriumxylanophilumgroup.id.14375	0.0498721	0.0240252	0.0677215
genus..Eubacteriumcoprostanoligenesgroup.id.11375	intellectual disability	intellectual disability	genus..Eubacteriumcoprostanoligenesgroup.id.11375	0.0791099	0.0393919	0.0698066
genus.Alistipes.id.968	Autism	Autism	genus.Alistipes.id.968	-0.160739	0.0606439	0.0701157
class.Clostridia.id.1859	intellectual disability	intellectual disability	class.Clostridia.id.1859	-0.0789884	0.0405274	0.070248
genus.Akkermansia.id.4037	intellectual disability	intellectual disability	genus.Akkermansia.id.4037	-0.0437615	0.0237462	0.0703709
genus.Intestinibacter.id.11345	Cerebral plasy	Cerebral plasy	genus.Intestinibacter.id.11345	-0.0169973	0.0342693	0.0709655
family.Lachnospiraceae.id.1987	Autism	Autism	family.Lachnospiraceae.id.1987	-0.141729	0.0725916	0.071181
order.Desulfovibrionales.id.3156	Behavioral emotional disorder	Behavioral emotional disorder	order.Desulfovibrionales.id.3156	-0.0615168	0.0305874	0.0720321
genus..Eubacteriumbrachygroup.id.11296	Behavioral emotional disorder	Behavioral emotional disorder	genus..Eubacteriumbrachygroup.id.11296	0.0549254	0.0167114	0.0720835
order.Desulfovibrionales.id.3156	Cerebral plasy	Cerebral plasy	order.Desulfovibrionales.id.3156	-0.204304	0.101977	0.0729691
genus..Clostridiuminnocuumgroup.id.14397	intellectual disability	intellectual disability	genus..Clostridiuminnocuumgroup.id.14397	-0.131919	0.0497383	0.0736855
genus.Howardella.id.2000	ADHD	ADHD	genus.Howardella.id.2000	-0.117312	0.035939	0.0737069
genus.Bifidobacterium.id.436	Behavioral emotional disorder	Behavioral emotional disorder	genus.Bifidobacterium.id.436	-0.0097419	0.00546032	0.0749172
genus.unknowngenus.id.2041	ADHD	ADHD	genus.unknowngenus.id.2041	-0.0522173	0.0286057	0.0754111
order.Bifidobacteriales.id.432	Anxiety neurosis	Anxiety neurosis	order.Bifidobacteriales.id.432	-0.0199689	0.0104083	0.0756642
family.Bifidobacteriaceae.id.433	Anxiety neurosis	Anxiety neurosis	family.Bifidobacteriaceae.id.433	-0.0199689	0.0104083	0.0756642
genus.Romboutsia.id.11347	ADHD	ADHD	genus.Romboutsia.id.11347	0.0523303	0.0287773	0.0759641
class.Erysipelotrichia.id.2147	Anxiety neurosis	Anxiety neurosis	class.Erysipelotrichia.id.2147	-0.0142581	0.00789404	0.0760779
genus.Slackia.id.825	intellectual disability	intellectual disability	genus.Slackia.id.825	-0.093649	0.0505328	0.0773098
class.Actinobacteria.id.419	intellectual disability	intellectual disability	class.Actinobacteria.id.419	-0.042336	0.0269036	0.0773238
genus.RuminococcaceaeUCG002.id.11360	Cerebral plasy	Cerebral plasy	genus.RuminococcaceaeUCG002.id.11360	0.0774836	0.0432284	0.0777916
family.Ruminococcaceae.id.2050	Anxiety neurosis	Anxiety neurosis	family.Ruminococcaceae.id.2050	0.0160224	0.00864527	0.0779417
genus.Bilophila.id.3170	Behavioral emotional disorder	Behavioral emotional disorder	genus.Bilophila.id.3170	0.0434141	0.0238128	0.0782609
genus.Oscillospira.id.2064	Cerebral plasy	Cerebral plasy	genus.Oscillospira.id.2064	-0.412467	0.135063	0.0784815
class.Bacilli.id.1673	ADHD	ADHD	class.Bacilli.id.1673	0.0516564	0.0278605	0.0785308
family.unknownfamily.id.1000005471	ADHD	ADHD	family.unknownfamily.id.1000005471	0.0453315	0.0250642	0.0791088
genus.unknowngenus.id.1000005472	ADHD	ADHD	genus.unknowngenus.id.1000005472	0.0453315	0.0250642	0.0791088
genus.Ruminiclostridium6.id.11356	intellectual disability	intellectual disability	genus.Ruminiclostridium6.id.11356	-0.0646671	0.0285994	0.0802001
genus.LachnospiraceaeNK4A136group.id.11319	ADHD	ADHD	genus.LachnospiraceaeNK4A136group.id.11319	0.0610757	0.015516	0.0802427
genus.Sellimonas.id.14369	Behavioral emotional disorder	Behavioral emotional disorder	genus.Sellimonas.id.14369	-0.101313	0.0506234	0.0803528
genus..Eubacteriumruminantiumgroup.id.11340	Autism	Autism	genus..Eubacteriumruminantiumgroup.id.11340	-0.116714	0.0441541	0.0805402
genus.Ruminiclostridium5.id.11355	Behavioral emotional disorder	Behavioral emotional disorder	genus.Ruminiclostridium5.id.11355	0.0335988	0.0156159	0.0808095
genus.Adlercreutzia.id.812	Autism	Autism	genus.Adlercreutzia.id.812	0.327979	0.139716	0.0808159
genus.LachnospiraceaeNK4A136group.id.11319	Anxiety neurosis	Anxiety neurosis	genus.LachnospiraceaeNK4A136group.id.11319	0.00956742	0.00456458	0.0808723
genus.unknowngenus.id.2071	Anxiety neurosis	Anxiety neurosis	genus.unknowngenus.id.2071	-0.0385146	0.0114538	0.0812547
genus.Intestinibacter.id.11345	ADHD	ADHD	genus.Intestinibacter.id.11345	0.0323182	0.0156119	0.081341
genus.Veillonella.id.2198	Behavioral emotional disorder	Behavioral emotional disorder	genus.Veillonella.id.2198	-0.137705	0.0675601	0.0818152
order.Selenomonadales.id.2165	intellectual disability	intellectual disability	order.Selenomonadales.id.2165	0.0800287	0.0347668	0.0818937
class.Negativicutes.id.2164	intellectual disability	intellectual disability	class.Negativicutes.id.2164	0.0800287	0.0347668	0.0818937
genus.Eisenbergiella.id.11304	Anxiety neurosis	Anxiety neurosis	genus.Eisenbergiella.id.11304	0.054872	0.016397	0.0820538
genus.LachnospiraceaeUCG010.id.11330	Autism	Autism	genus.LachnospiraceaeUCG010.id.11330	-0.0997126	0.046749	0.0821725
order.Methanobacteriales.id.120	ADHD	ADHD	order.Methanobacteriales.id.120	0.0401783	0.0227529	0.0825082
genus..Eubacteriumxylanophilumgroup.id.14375	ADHD	ADHD	genus..Eubacteriumxylanophilumgroup.id.14375	0.0738896	0.0378322	0.0825564
class.Bacilli.id.1673	Behavioral emotional disorder	Behavioral emotional disorder	class.Bacilli.id.1673	0.0325145	0.0104177	0.0826731
genus.Slackia.id.825	Cerebral plasy	Cerebral plasy	genus.Slackia.id.825	-0.310015	0.091778	0.0827106
phylum.Euryarchaeota.id.55	Anxiety neurosis	Anxiety neurosis	phylum.Euryarchaeota.id.55	0.0265151	0.00845487	0.0828937
genus.Butyrivibrio.id.1993	Behavioral emotional disorder	Behavioral emotional disorder	genus.Butyrivibrio.id.1993	-0.0914527	0.0256535	0.0831075
genus.Methanobrevibacter.id.123	Anxiety neurosis	Anxiety neurosis	genus.Methanobrevibacter.id.123	0.0299684	0.00915413	0.0832109
class.Verrucomicrobiae.id.4029	Anxiety neurosis	Anxiety neurosis	class.Verrucomicrobiae.id.4029	-0.0319209	0.0119572	0.0835086
genus.Holdemania.id.2157	ADHD	ADHD	genus.Holdemania.id.2157	0.0533601	0.0226601	0.0835277
family.Methanobacteriaceae.id.121	Anxiety neurosis	Anxiety neurosis	family.Methanobacteriaceae.id.121	0.0223815	0.00738687	0.083606
family.Prevotellaceae.id.960	intellectual disability	intellectual disability	family.Prevotellaceae.id.960	0.0459566	0.0221935	0.0836739
family.unknownfamily.id.1000005471	Behavioral emotional disorder	Behavioral emotional disorder	family.unknownfamily.id.1000005471	0.0461491	0.0195163	0.0837231
genus.Akkermansia.id.4037	Anxiety neurosis	Anxiety neurosis	genus.Akkermansia.id.4037	-0.031843	0.0119528	0.0837333
class.Betaproteobacteria.id.2867	Autism	Autism	class.Betaproteobacteria.id.2867	0.124192	0.0418923	0.0843436
genus.Holdemanella.id.11393	Autism	Autism	genus.Holdemanella.id.11393	0.155286	0.0693469	0.0848565
genus.Dialister.id.2183	Behavioral emotional disorder	Behavioral emotional disorder	genus.Dialister.id.2183	-0.0541151	0.0286593	0.0856397
genus.Collinsella.id.815	Autism	Autism	genus.Collinsella.id.815	0.1404	0.0777597	0.0860637
genus.FamilyXIIIAD3011group.id.11293	intellectual disability	intellectual disability	genus.FamilyXIIIAD3011group.id.11293	-0.116768	0.0530135	0.0862751
genus.unknowngenus.id.1000000073	ADHD	ADHD	genus.unknowngenus.id.1000000073	-0.0562722	0.0160014	0.0871903
genus.Subdoligranulum.id.2070	ADHD	ADHD	genus.Subdoligranulum.id.2070	0.0575383	0.0306496	0.0872338
phylum.Proteobacteria.id.2375	intellectual disability	intellectual disability	phylum.Proteobacteria.id.2375	0.0523395	0.0281134	0.0873033
genus.Roseburia.id.2012	Autism	Autism	genus.Roseburia.id.2012	-0.148034	0.0683119	0.0879687
genus.Prevotella9.id.11183	Behavioral emotional disorder	Behavioral emotional disorder	genus.Prevotella9.id.11183	-0.0252076	0.0103705	0.0888555
family.Streptococcaceae.id.1850	intellectual disability	intellectual disability	family.Streptococcaceae.id.1850	-0.102073	0.0466663	0.089247
genus..Eubacteriumrectalegroup.id.14374	Anxiety neurosis	Anxiety neurosis	genus..Eubacteriumrectalegroup.id.14374	-0.0148316	0.00717678	0.0897233
genus.Sellimonas.id.14369	intellectual disability	intellectual disability	genus.Sellimonas.id.14369	-0.0601208	0.0287375	0.0898633
order.Lactobacillales.id.1800	Cerebral plasy	Cerebral plasy	order.Lactobacillales.id.1800	-0.157044	0.0612589	0.0901377
class.Bacilli.id.1673	Cerebral plasy	Cerebral plasy	class.Bacilli.id.1673	-0.105754	0.0593855	0.090141
order.Clostridiales.id.1863	Behavioral emotional disorder	Behavioral emotional disorder	order.Clostridiales.id.1863	-0.0795231	0.0196831	0.0902886
phylum.Lentisphaerae.id.2238	Cerebral plasy	CP	phylum.Lentisphaerae.id.2238	0.219048	0.0759704	0.0903204
order.Victivallales.id.2254	Cerebral plasy	Cerebral plasy	order.Victivallales.id.2254	0.182922	0.0720471	0.0905702
phylum.Bacteroidetes.id.905	ADHD	ADHD	phylum.Bacteroidetes.id.905	0.0287656	0.0131621	0.0907028
genus..Eubacteriumhalliigroup.id.11338	Cerebral plasy	Cerebral plasy	genus..Eubacteriumhalliigroup.id.11338	0.150624	0.0500275	0.0908463
genus.ErysipelotrichaceaeUCG003.id.11384	Autism	Autism	genus.ErysipelotrichaceaeUCG003.id.11384	-0.0993549	0.0574717	0.0908637
family.Acidaminococcaceae.id.2166	ADHD	ADHD	family.Acidaminococcaceae.id.2166	-0.116375	0.0414625	0.0908878
genus..Eubacteriumhalliigroup.id.11338	Autism	Autism	genus..Eubacteriumhalliigroup.id.11338	-0.134603	0.0506944	0.0909772
family.Veillonellaceae.id.2172	Anxiety neurosis	Anxiety neurosis	family.Veillonellaceae.id.2172	0.0137454	0.00588015	0.0911578
genus.FamilyXIIIAD3011group.id.11293	Anxiety neurosis	Anxiety neurosis	genus.FamilyXIIIAD3011group.id.11293	-0.0240356	0.00709216	0.091234
class.Actinobacteria.id.419	Behavioral emotional disorder	Behavioral emotional disorder	class.Actinobacteria.id.419	-0.0444275	0.0172824	0.0913057
genus.Lachnoclostridium.id.11308	ADHD	ADHD	genus.Lachnoclostridium.id.11308	-0.0638718	0.019672	0.0915753
genus.RuminococcaceaeUCG004.id.11362	ADHD	ADHD	genus.RuminococcaceaeUCG004.id.11362	0.113479	0.0608562	0.0918034
genus.Ruminiclostridium5.id.11355	Cerebral plasy	Cerebral plasy	genus.Ruminiclostridium5.id.11355	-0.0630228	0.0287566	0.0919976
genus.Holdemanella.id.11393	intellectual disability	intellectual disability	genus.Holdemanella.id.11393	0.092591	0.0352542	0.0921229
genus.Senegalimassilia.id.11160	Anxiety neurosis	Anxiety neurosis	genus.Senegalimassilia.id.11160	-0.0543751	0.0201129	0.0924068
class.Clostridia.id.1859	Behavioral emotional disorder	Behavioral emotional disorder	class.Clostridia.id.1859	-0.0639325	0.0271403	0.09252
genus.Olsenella.id.822	Behavioral emotional disorder	Behavioral emotional disorder	genus.Olsenella.id.822	0.0396489	0.0165711	0.0925763
genus.RuminococcaceaeUCG002.id.11360	Anxiety neurosis	Anxiety neurosis	genus.RuminococcaceaeUCG002.id.11360	-0.0168233	0.00537448	0.0926315
genus.Ruminiclostridium5.id.11355	Anxiety neurosis	Anxiety neurosis	genus.Ruminiclostridium5.id.11355	0.0206516	0.00798902	0.0926412
order.Clostridiales.id.1863	ADHD	ADHD	order.Clostridiales.id.1863	-0.115135	0.0407337	0.0927579
genus.Enterorhabdus.id.820	Anxiety neurosis	Anxiety neurosis	genus.Enterorhabdus.id.820	0.0184973	0.00774676	0.0932324
genus.LachnospiraceaeFCS020group.id.11314	Cerebral plasy	Cerebral plasy	genus.LachnospiraceaeFCS020group.id.11314	-0.0616553	0.0284691	0.0932398
genus.Anaerotruncus.id.2054	Anxiety neurosis	Anxiety neurosis	genus.Anaerotruncus.id.2054	0.0208719	0.00828972	0.0934294
family.Verrucomicrobiaceae.id.4036	Anxiety neurosis	Anxiety neurosis	family.Verrucomicrobiaceae.id.4036	-0.0319177	0.011954	0.0934905
order.Verrucomicrobiales.id.4030	Anxiety neurosis	Anxiety neurosis	order.Verrucomicrobiales.id.4030	-0.0319209	0.0119572	0.0935086
order.Methanobacteriales.id.120	Anxiety neurosis	Anxiety neurosis	order.Methanobacteriales.id.120	0.0223744	0.00738567	0.0936108
class.Clostridia.id.1859	ADHD	ADHD	class.Clostridia.id.1859	-0.09655	0.041294	0.0936462
genus.LachnospiraceaeUCG010.id.11330	Anxiety neurosis	Anxiety neurosis	genus.LachnospiraceaeUCG010.id.11330	-0.022584	0.0121909	0.0936566
family.Coriobacteriaceae.id.811	Behavioral emotional disorder	Behavioral emotional disorder	family.Coriobacteriaceae.id.811	-0.0339888	0.0152542	0.0937865
class.Coriobacteriia.id.809	Behavioral emotional disorder	Behavioral emotional disorder	class.Coriobacteriia.id.809	-0.0339888	0.0152542	0.0937865
genus.Faecalibacterium.id.2057	ADHD	ADHD	genus.Faecalibacterium.id.2057	-0.0647638	0.0199448	0.0938569
genus.Marvinbryantia.id.2005	Anxiety neurosis	Anxiety neurosis	genus.Marvinbryantia.id.2005	-0.0300246	0.0111412	0.0943324
genus.Anaerotruncus.id.2054	Cerebral plasy	Cerebral plasy	genus.Anaerotruncus.id.2054	-0.182061	0.101453	0.0943427
family.Lachnospiraceae.id.1987	intellectual disability	intellectual disability	family.Lachnospiraceae.id.1987	0.0466	0.021382	0.0944589
genus.Alistipes.id.968	Behavioral emotional disorder	Behavioral emotional disorder	genus.Alistipes.id.968	0.0403102	0.0175895	0.0952221
order.Coriobacteriales.id.810	Behavioral emotional disorder	Behavioral emotional disorder	order.Coriobacteriales.id.810	-0.0401761	0.017264	0.0954726
order.Rhodospirillales.id.2667	Behavioral emotional disorder	Behavioral emotional disorder	order.Rhodospirillales.id.2667	-0.0348084	0.0152677	0.0959572
phylum.Verrucomicrobia.id.3982	Cerebral plasy	Cerebral plasy	phylum.Verrucomicrobia.id.3982	0.0886159	0.0526204	0.096824
genus..Eubacteriumcoprostanoligenesgroup.id.11375	Behavioral emotional disorder	Behavioral emotional disorder	genus..Eubacteriumcoprostanoligenesgroup.id.11375	-0.0395456	0.0185461	0.0968885
genus.LachnospiraceaeUCG010.id.11330	intellectual disability	intellectual disability	genus.LachnospiraceaeUCG010.id.11330	-0.0679723	0.0371374	0.0971298
genus.Anaerotruncus.id.2054	intellectual disability	intellectual disability	genus.Anaerotruncus.id.2054	-0.0544802	0.0306433	0.0971413
genus.Sellimonas.id.14369	ADHD	ADHD	genus.Sellimonas.id.14369	0.0618568	0.0292348	0.0977211
genus.Oxalobacter.id.2978	Anxiety neurosis	Anxiety neurosis	genus.Oxalobacter.id.2978	-0.0170549	0.00762293	0.0977916
genus.Coprococcus1.id.11301	Autism	Autism	genus.Coprococcus1.id.11301	0.10386	0.0579527	0.0983369
genus.Oscillibacter.id.2063	ADHD	ADHD	genus.Oscillibacter.id.2063	0.0405088	0.0192327	0.0988223
genus.Odoribacter.id.952	Cerebral plasy	Cerebral plasy	genus.Odoribacter.id.952	0.257946	0.0980446	0.0990124
genus.RuminococcaceaeUCG003.id.11361	Behavioral emotional disorder	Behavioral emotional disorder	genus.RuminococcaceaeUCG003.id.11361	-0.056278	0.0227442	0.0992574
genus.unknowngenus.id.1000006162	Autism	Autism	genus.unknowngenus.id.1000006162	-0.120804	0.0571839	0.0995557
genus.unknowngenus.id.1000000073	Anxiety neurosis	Anxiety neurosis	genus.unknowngenus.id.1000000073	0.0179647	0.00813061	0.0999618
genus.Fusicatenibacter.id.11305	intellectual disability	intellectual disability	genus.Fusicatenibacter.id.11305	-0.0654926	0.0376516	0.10003
class.Methanobacteria.id.119	Autism	Autism	class.Methanobacteria.id.119	-0.0501517	0.0665868	0.100392
genus.Subdoligranulum.id.2070	Autism	Autism	genus.Subdoligranulum.id.2070	0.126169	0.0345464	0.100548
genus.Anaerofilum.id.2053	Autism	Autism	genus.Anaerofilum.id.2053	-0.20175	0.110326	0.100709
phylum.Cyanobacteria.id.1500	Behavioral emotional disorder	Behavioral emotional disorder	phylum.Cyanobacteria.id.1500	-0.0656425	0.0196168	0.101337
order.Erysipelotrichales.id.2148	ADHD	ADHD	order.Erysipelotrichales.id.2148	-0.0811351	0.0242667	0.101454
family.Rikenellaceae.id.967	Autism	Autism	family.Rikenellaceae.id.967	0.111524	0.0641894	0.10152
genus.Peptococcus.id.2037	ADHD	ADHD	genus.Peptococcus.id.2037	-0.0396942	0.0152282	0.101689
genus.Oscillibacter.id.2063	Behavioral emotional disorder	Behavioral emotional disorder	genus.Oscillibacter.id.2063	-0.0377683	0.0215698	0.10182
family.Victivallaceae.id.2255	Autism	Autism	family.Victivallaceae.id.2255	0.0545693	0.0578374	0.102368
genus.Paraprevotella.id.962	ADHD	ADHD	genus.Paraprevotella.id.962	0.0701501	0.0194132	0.102552
genus.Ruminiclostridium9.id.11357	Autism	Autism	genus.Ruminiclostridium9.id.11357	0.0730146	0.0496578	0.103279
family.Desulfovibrionaceae.id.3169	Behavioral emotional disorder	Behavioral emotional disorder	family.Desulfovibrionaceae.id.3169	-0.0610027	0.0336973	0.103683
genus.Sellimonas.id.14369	Autism	Autism	genus.Sellimonas.id.14369	0.0387423	0.0643408	0.103976
genus.Streptococcus.id.1853	Behavioral emotional disorder	Behavioral emotional disorder	genus.Streptococcus.id.1853	0.0550802	0.0313567	0.104454
genus.unknowngenus.id.959	Anxiety neurosis	Anxiety neurosis	genus.unknowngenus.id.959	0.0373836	0.0126305	0.104991
genus.Eisenbergiella.id.11304	Cerebral plasy	Cerebral plasy	genus.Eisenbergiella.id.11304	-0.354037	0.118032	0.105114
genus..Eubacteriumbrachygroup.id.11296	ADHD	ADHD	genus..Eubacteriumbrachygroup.id.11296	0.0985586	0.0262735	0.105451
family.Oxalobacteraceae.id.2966	ADHD	ADHD	family.Oxalobacteraceae.id.2966	0.0560456	0.0197632	0.105803
genus..Eubacteriumoxidoreducensgroup.id.11339	Anxiety neurosis	Anxiety neurosis	genus..Eubacteriumoxidoreducensgroup.id.11339	-0.0424954	0.0138675	0.105886
genus.Blautia.id.1992	intellectual disability	intellectual disability	genus.Blautia.id.1992	-0.0539009	0.030338	0.105998
genus.Lachnospira.id.2004	Cerebral plasy	Cerebral plasy	genus.Lachnospira.id.2004	0.268892	0.089921	0.10618
class.Mollicutes.id.3920	Autism	Autism	class.Mollicutes.id.3920	0.147112	0.0529372	0.106624
genus.unknowngenus.id.2071	Autism	Autism	genus.unknowngenus.id.2071	-0.34892	0.111249	0.106793
family.Rhodospirillaceae.id.2717	Autism	Autism	family.Rhodospirillaceae.id.2717	-0.0738178	0.0452251	0.106823
phylum.Actinobacteria.id.400	Autism	Autism	phylum.Actinobacteria.id.400	-0.0758267	0.0278752	0.106886
class.Actinobacteria.id.419	Anxiety neurosis	Anxiety neurosis	class.Actinobacteria.id.419	-0.015139	0.00882882	0.106976
genus.Lachnoclostridium.id.11308	Behavioral emotional disorder	Behavioral emotional disorder	genus.Lachnoclostridium.id.11308	-0.0406592	0.023338	0.107021
family.Prevotellaceae.id.960	Autism	Autism	family.Prevotellaceae.id.960	0.0810959	0.0494287	0.107272
genus..Ruminococcusgauvreauiigroup.id.11342	Behavioral emotional disorder	Behavioral emotional disorder	genus..Ruminococcusgauvreauiigroup.id.11342	0.0520619	0.02945	0.107535
class.Alphaproteobacteria.id.2379	intellectual disability	intellectual disability	class.Alphaproteobacteria.id.2379	-0.121153	0.038	0.107801
phylum.Proteobacteria.id.2375	Autism	Autism	phylum.Proteobacteria.id.2375	0.0758936	0.0397448	0.108168
genus.Paraprevotella.id.962	Autism	Autism	genus.Paraprevotella.id.962	-0.151853	0.0868411	0.108168
genus.Roseburia.id.2012	intellectual disability	intellectual disability	genus.Roseburia.id.2012	-0.0524717	0.0305898	0.108322
genus.Oxalobacter.id.2978	ADHD	ADHD	genus.Oxalobacter.id.2978	-0.0351043	0.0216418	0.108367
genus.Alistipes.id.968	ADHD	ADHD	genus.Alistipes.id.968	0.0753108	0.0276816	0.108382
order.Gastranaerophilales.id.1591	Autism	Autism	order.Gastranaerophilales.id.1591	-0.0749001	0.0439569	0.108689
genus.RuminococcaceaeUCG014.id.11371	intellectual disability	intellectual disability	genus.RuminococcaceaeUCG014.id.11371	0.0268589	0.0164505	0.108689
family.Bifidobacteriaceae.id.433	Autism	Autism	family.Bifidobacteriaceae.id.433	0.0368304	0.0140002	0.108737
genus.Butyrivibrio.id.1993	ADHD	ADHD	genus.Butyrivibrio.id.1993	-0.121469	0.0403518	0.10936
genus.Coprococcus3.id.11303	Cerebral plasy	Cerebral plasy	genus.Coprococcus3.id.11303	-0.325456	0.115077	0.109532
genus.unknowngenus.id.2041	intellectual disability	intellectual disability	genus.unknowngenus.id.2041	0.0707596	0.0403298	0.109874
genus.Gordonibacter.id.821	Behavioral emotional disorder	Behavioral emotional disorder	genus.Gordonibacter.id.821	0.0465531	0.0270297	0.110666
genus.Peptococcus.id.2037	Cerebral plasy	Cerebral plasy	genus.Peptococcus.id.2037	0.0938877	0.0330225	0.110846
genus.RuminococcaceaeUCG009.id.11366	Anxiety neurosis	Anxiety neurosis	genus.RuminococcaceaeUCG009.id.11366	-0.0223569	0.01291	0.111226
genus.Dialister.id.2183	Autism	Autism	genus.Dialister.id.2183	0.0171312	0.065641	0.112368
genus.Intestinibacter.id.11345	Autism	Autism	genus.Intestinibacter.id.11345	0.121111	0.0714954	0.11239
genus.Olsenella.id.822	ADHD	ADHD	genus.Olsenella.id.822	0.0653657	0.0367949	0.113557
family.Alcaligenaceae.id.2875	Cerebral plasy	Cerebral plasy	family.Alcaligenaceae.id.2875	-0.152483	0.0903696	0.113684
genus..Eubacteriumhalliigroup.id.11338	ADHD	ADHD	genus..Eubacteriumhalliigroup.id.11338	-0.0280402	0.0172508	0.115272
order.Burkholderiales.id.2874	Autism	Autism	order.Burkholderiales.id.2874	0.0567442	0.0357193	0.115694
class.Melainabacteria.id.1589	Autism	Autism	class.Melainabacteria.id.1589	-0.128989	0.0757745	0.11676
genus.LachnospiraceaeUCG010.id.11330	Behavioral emotional disorder	Behavioral emotional disorder	genus.LachnospiraceaeUCG010.id.11330	-0.0420705	0.0245102	0.116839
order.Erysipelotrichales.id.2148	Behavioral emotional disorder	Behavioral emotional disorder	order.Erysipelotrichales.id.2148	-0.04848	0.0286709	0.118956
family.Erysipelotrichaceae.id.2149	Behavioral emotional disorder	Behavioral emotional disorder	family.Erysipelotrichaceae.id.2149	-0.04848	0.0286709	0.118956
class.Erysipelotrichia.id.2147	Behavioral emotional disorder	Behavioral emotional disorder	class.Erysipelotrichia.id.2147	-0.04848	0.0286709	0.118956
genus.Sutterella.id.2896	Autism	Autism	genus.Sutterella.id.2896	0.162205	0.0953116	0.119616
genus.Butyricicoccus.id.2055	Behavioral emotional disorder	Behavioral emotional disorder	genus.Butyricicoccus.id.2055	-0.0572892	0.0323536	0.11991
genus.LachnospiraceaeFCS020group.id.11314	Anxiety neurosis	Anxiety neurosis	genus.LachnospiraceaeFCS020group.id.11314	-0.0259795	0.00725066	0.120575
genus.unknowngenus.id.1868	Behavioral emotional disorder	Behavioral emotional disorder	genus.unknowngenus.id.1868	0.0399842	0.023119	0.121975
class.Clostridia.id.1859	Autism	Autism	class.Clostridia.id.1859	0.148612	0.0908947	0.122857
genus.Coprococcus1.id.11301	Anxiety neurosis	Anxiety neurosis	genus.Coprococcus1.id.11301	0.010033	0.00633328	0.123304
genus.Allisonella.id.2174	Behavioral emotional disorder	Behavioral emotional disorder	genus.Allisonella.id.2174	-0.0872925	0.0499461	0.124003
class.Erysipelotrichia.id.2147	ADHD	ADHD	class.Erysipelotrichia.id.2147	-0.0763941	0.0459798	0.124823
family.Erysipelotrichaceae.id.2149	ADHD	ADHD	family.Erysipelotrichaceae.id.2149	-0.0763941	0.0459798	0.124823
genus.RuminococcaceaeUCG004.id.11362	intellectual disability	intellectual disability	genus.RuminococcaceaeUCG004.id.11362	0.0423078	0.017775	0.125463
genus.Butyrivibrio.id.1993	Cerebral plasy	Cerebral plasy	genus.Butyrivibrio.id.1993	0.142273	0.0875006	0.126248
genus.Intestinimonas.id.2062	Autism	Autism	genus.Intestinimonas.id.2062	0.0948891	0.0588487	0.126417
genus.CandidatusSoleaferrea.id.11350	Anxiety neurosis	Anxiety neurosis	genus.CandidatusSoleaferrea.id.11350	-0.02547	0.0152797	0.126497
genus.unknowngenus.id.826	Autism	Autism	genus.unknowngenus.id.826	-0.145915	0.0890392	0.127196
genus.Prevotella9.id.11183	Anxiety neurosis	Anxiety neurosis	genus.Prevotella9.id.11183	-0.0082044	0.00529287	0.12769
family.Verrucomicrobiaceae.id.4036	intellectual disability	intellectual disability	family.Verrucomicrobiaceae.id.4036	-0.0384359	0.0248604	0.127929
genus.Fusicatenibacter.id.11305	Behavioral emotional disorder	Behavioral emotional disorder	genus.Fusicatenibacter.id.11305	-0.0344522	0.021534	0.128039
genus.ChristensenellaceaeR.7group.id.11283	Anxiety neurosis	Anxiety neurosis	genus.ChristensenellaceaeR.7group.id.11283	-0.0340369	0.0167434	0.128679
genus.Alloprevotella.id.961	Anxiety neurosis	Anxiety neurosis	genus.Alloprevotella.id.961	0.0784185	0.0411343	0.129281
genus.FamilyXIIIUCG001.id.11294	Cerebral plasy	Cerebral plasy	genus.FamilyXIIIUCG001.id.11294	0.090895	0.0583902	0.129382
family.Porphyromonadaceae.id.943	Cerebral plasy	Cerebral plasy	family.Porphyromonadaceae.id.943	-0.208886	0.123834	0.130121
family.Desulfovibrionaceae.id.3169	Cerebral plasy	Cerebral plasy	family.Desulfovibrionaceae.id.3169	-0.179826	0.108076	0.130493
class.Gammaproteobacteria.id.3303	Anxiety neurosis	Anxiety neurosis	class.Gammaproteobacteria.id.3303	0.0263652	0.0153946	0.13051
genus.Allisonella.id.2174	ADHD	ADHD	genus.Allisonella.id.2174	-0.134334	0.0785525	0.130987
genus..Ruminococcustorquesgroup.id.14377	Anxiety neurosis	Anxiety neurosis	genus..Ruminococcustorquesgroup.id.14377	-0.0245262	0.0148135	0.132171
class.Deltaproteobacteria.id.3087	Cerebral plasy	Cerebral plasy	class.Deltaproteobacteria.id.3087	-0.170228	0.104861	0.132794
genus.LachnospiraceaeUCG008.id.11328	Anxiety neurosis	Anxiety neurosis	genus.LachnospiraceaeUCG008.id.11328	-0.0127294	0.0084155	0.134045
genus.unknowngenus.id.1000001215	Autism	Autism	genus.unknowngenus.id.1000001215	-0.131863	0.0808992	0.134162
class.Deltaproteobacteria.id.3087	Behavioral emotional disorder	Behavioral emotional disorder	class.Deltaproteobacteria.id.3087	-0.0502561	0.031163	0.135109
order.Lactobacillales.id.1800	Behavioral emotional disorder	Behavioral emotional disorder	order.Lactobacillales.id.1800	0.0250439	0.0160568	0.13725
genus.Parabacteroides.id.954	Anxiety neurosis	Anxiety neurosis	genus.Parabacteroides.id.954	0.037391	0.0219421	0.139254
genus.Victivallis.id.2256	intellectual disability	intellectual disability	genus.Victivallis.id.2256	0.0567518	0.0384785	0.148269
genus.RuminococcaceaeUCG004.id.11362	Autism	Autism	genus.RuminococcaceaeUCG004.id.11362	0.209789	0.133938	0.148343
genus.Methanobrevibacter.id.123	ADHD	ADHD	genus.Methanobrevibacter.id.123	0.0498228	0.0282025	0.148679
family.unknownfamily.id.1000001214	Autism	Autism	family.unknownfamily.id.1000001214	-0.0349001	0.0139569	0.148679
genus..Ruminococcusgauvreauiigroup.id.11342	ADHD	ADHD	genus..Ruminococcusgauvreauiigroup.id.11342	0.0709001	0.0453744	0.149221
genus.LachnospiraceaeUCG001.id.11321	ADHD	ADHD	genus.LachnospiraceaeUCG001.id.11321	-0.071009	0.0463787	0.149718
genus.Marvinbryantia.id.2005	Autism	Autism	genus.Marvinbryantia.id.2005	0.190015	0.119361	0.150064
genus.Subdoligranulum.id.2070	intellectual disability	intellectual disability	genus.Subdoligranulum.id.2070	0.0464253	0.030059	0.15074
genus.Hungatella.id.11306	intellectual disability	intellectual disability	genus.Hungatella.id.11306	-0.195234	0.101789	0.15093
phylum.Euryarchaeota.id.55	Cerebral plasy	CP	phylum.Euryarchaeota.id.55	0.174769	0.11145	0.151293
genus.Haemophilus.id.3698	Anxiety neurosis	Anxiety neurosis	genus.Haemophilus.id.3698	-0.0130249	0.00852665	0.152543
genus.RuminococcaceaeUCG004.id.11362	Cerebral plasy	Cerebral plasy	genus.RuminococcaceaeUCG004.id.11362	-0.20378	0.131625	0.152618
genus.Alloprevotella.id.961	ADHD	ADHD	genus.Alloprevotella.id.961	0.220972	0.126606	0.155861
genus.Faecalibacterium.id.2057	intellectual disability	intellectual disability	genus.Faecalibacterium.id.2057	-0.0387048	0.0254069	0.155878
order.Bacillales.id.1674	ADHD	ADHD	order.Bacillales.id.1674	0.0853749	0.05403	0.158086
genus.RuminococcaceaeUCG011.id.11368	Autism	Autism	genus.RuminococcaceaeUCG011.id.11368	0.242791	0.152235	0.161859
genus.Methanobrevibacter.id.123	intellectual disability	intellectual disability	genus.Methanobrevibacter.id.123	-0.0854724	0.0537073	0.162614
phylum.Actinobacteria.id.400	Anxiety neurosis	Anxiety neurosis	phylum.Actinobacteria.id.400	0.0189545	0.0128047	0.162622
genus.Allisonella.id.2174	Autism	Autism	genus.Allisonella.id.2174	0.268037	0.172387	0.16393
genus.Parabacteroides.id.954	Cerebral plasy	Cerebral plasy	genus.Parabacteroides.id.954	-0.212363	0.134147	0.164495
genus.Marvinbryantia.id.2005	ADHD	ADHD	genus.Marvinbryantia.id.2005	-0.0913528	0.0599314	0.165943
genus.Ruminiclostridium9.id.11357	Anxiety neurosis	Anxiety neurosis	genus.Ruminiclostridium9.id.11357	-0.0248891	0.0169283	0.167218
genus.LachnospiraceaeUCG001.id.11321	Autism	Autism	genus.LachnospiraceaeUCG001.id.11321	-0.148722	0.102067	0.168819
genus..Eubacteriumrectalegroup.id.14374	intellectual disability	intellectual disability	genus..Eubacteriumrectalegroup.id.14374	-0.0500089	0.0334482	0.169097
genus.LachnospiraceaeUCG008.id.11328	intellectual disability	intellectual disability	genus.LachnospiraceaeUCG008.id.11328	-0.0857495	0.0574258	0.169582
genus.Bifidobacterium.id.436	Anxiety neurosis	Anxiety neurosis	genus.Bifidobacterium.id.436	-0.0124383	0.00851563	0.169795
genus.Holdemanella.id.11393	Cerebral plasy	Cerebral plasy	genus.Holdemanella.id.11393	0.100474	0.0688355	0.17007
genus.Clostridiumsensustricto1.id.1873	Cerebral plasy	Cerebral plasy	genus.Clostridiumsensustricto1.id.1873	-0.140839	0.0904737	0.170551
genus.ChristensenellaceaeR.7group.id.11283	Cerebral plasy	Cerebral plasy	genus.ChristensenellaceaeR.7group.id.11283	0.173443	0.113941	0.171767
genus..Eubacteriumbrachygroup.id.11296	intellectual disability	intellectual disability	genus..Eubacteriumbrachygroup.id.11296	0.0604022	0.0406994	0.171936
genus.Senegalimassilia.id.11160	Autism	Autism	genus.Senegalimassilia.id.11160	-0.243762	0.14738	0.173476
genus.RuminococcaceaeUCG005.id.11363	Cerebral plasy	Cerebral plasy	genus.RuminococcaceaeUCG005.id.11363	0.0997499	0.0698198	0.17359
family.BacteroidalesS24.7group.id.11173	ADHD	ADHD	family.BacteroidalesS24.7group.id.11173	-0.0751488	0.0505123	0.175139
genus.unknowngenus.id.1000005479	ADHD	ADHD	genus.unknowngenus.id.1000005479	-0.0751488	0.0505123	0.175139
class.Betaproteobacteria.id.2867	ADHD	ADHD	class.Betaproteobacteria.id.2867	-0.0611612	0.0421986	0.175139
genus.Coprobacter.id.949	Autism	Autism	genus.Coprobacter.id.949	0.123088	0.0856938	0.176451
genus.Parasutterella.id.2892	Cerebral plasy	Cerebral plasy	genus.Parasutterella.id.2892	0.0800573	0.0562885	0.176846
genus.Oxalobacter.id.2978	intellectual disability	intellectual disability	genus.Oxalobacter.id.2978	-0.0288144	0.0211868	0.177298
genus.Collinsella.id.815	Anxiety neurosis	Anxiety neurosis	genus.Collinsella.id.815	0.0228532	0.0156816	0.179016
genus.Desulfovibrio.id.3173	Autism	Autism	genus.Desulfovibrio.id.3173	0.0925292	0.0664473	0.179055
genus.RuminococcaceaeUCG009.id.11366	intellectual disability	intellectual disability	genus.RuminococcaceaeUCG009.id.11366	0.0654563	0.0465896	0.179152
family.Desulfovibrionaceae.id.3169	intellectual disability	intellectual disability	family.Desulfovibrionaceae.id.3169	-0.051974	0.0372698	0.179249
class.Mollicutes.id.3920	ADHD	ADHD	class.Mollicutes.id.3920	0.0350687	0.0259539	0.179983
family.Peptostreptococcaceae.id.2042	ADHD	ADHD	family.Peptostreptococcaceae.id.2042	0.0336124	0.0237551	0.180588
genus.Howardella.id.2000	Behavioral emotional disorder	Behavioral emotional disorder	genus.Howardella.id.2000	-0.0489886	0.0334243	0.18091
family.Streptococcaceae.id.1850	ADHD	ADHD	family.Streptococcaceae.id.1850	0.078654	0.0553902	0.181063
family.Prevotellaceae.id.960	Cerebral plasy	Cerebral plasy	family.Prevotellaceae.id.960	-0.0870662	0.0622858	0.181238
genus.ErysipelotrichaceaeUCG003.id.11384	intellectual disability	intellectual disability	genus.ErysipelotrichaceaeUCG003.id.11384	0.0421809	0.0301806	0.182558
genus.Coprococcus3.id.11303	Anxiety neurosis	Anxiety neurosis	genus.Coprococcus3.id.11303	0.045256	0.0302342	0.185074
genus.Catenibacterium.id.2153	ADHD	ADHD	genus.Catenibacterium.id.2153	-0.422466	0.212562	0.185216
genus.RuminococcaceaeUCG014.id.11371	Behavioral emotional disorder	Behavioral emotional disorder	genus.RuminococcaceaeUCG014.id.11371	0.0223665	0.0160941	0.186315
genus.Peptococcus.id.2037	Autism	Autism	genus.Peptococcus.id.2037	-0.141087	0.101696	0.187027
genus.RuminococcaceaeUCG011.id.11368	Anxiety neurosis	Anxiety neurosis	genus.RuminococcaceaeUCG011.id.11368	0.0339209	0.0227881	0.18718
family.Streptococcaceae.id.1850	Anxiety neurosis	Anxiety neurosis	family.Streptococcaceae.id.1850	-0.0254966	0.0182722	0.188188
genus.Eisenbergiella.id.11304	Behavioral emotional disorder	Behavioral emotional disorder	genus.Eisenbergiella.id.11304	0.0846008	0.0599063	0.18824
order.Desulfovibrionales.id.3156	ADHD	ADHD	order.Desulfovibrionales.id.3156	-0.0664852	0.0471521	0.188871
genus.LachnospiraceaeUCG001.id.11321	Anxiety neurosis	Anxiety neurosis	genus.LachnospiraceaeUCG001.id.11321	0.0146757	0.0110515	0.188914
genus.LachnospiraceaeFCS020group.id.11314	Behavioral emotional disorder	Behavioral emotional disorder	genus.LachnospiraceaeFCS020group.id.11314	-0.0260328	0.0187988	0.189417
genus.FamilyXIIIAD3011group.id.11293	Behavioral emotional disorder	Behavioral emotional disorder	genus.FamilyXIIIAD3011group.id.11293	0.0471064	0.0343497	0.193466
genus.Coprococcus2.id.11302	ADHD	ADHD	genus.Coprococcus2.id.11302	-0.0912289	0.0635392	0.194203
phylum.Firmicutes.id.1672	Autism	Autism	phylum.Firmicutes.id.1672	-0.0836959	0.0619021	0.196389
genus.Lachnoclostridium.id.11308	Cerebral plasy	Cerebral plasy	genus.Lachnoclostridium.id.11308	0.124978	0.0914761	0.19692
genus.RuminococcaceaeUCG014.id.11371	Autism	Autism	genus.RuminococcaceaeUCG014.id.11371	0.0753993	0.0556558	0.196959
genus.Bacteroides.id.918	Autism	Autism	genus.Bacteroides.id.918	0.133242	0.0999949	0.196978
genus.Erysipelatoclostridium.id.11381	ADHD	ADHD	genus.Erysipelatoclostridium.id.11381	0.0357345	0.0273649	0.198095
genus.Escherichia.Shigella.id.3504	Autism	Autism	genus.Escherichia.Shigella.id.3504	0.0812691	0.0611697	0.198946
order.Coriobacteriales.id.810	Anxiety neurosis	Anxiety neurosis	order.Coriobacteriales.id.810	-0.0155222	0.0115308	0.199645
family.Coriobacteriaceae.id.811	Anxiety neurosis	Anxiety neurosis	family.Coriobacteriaceae.id.811	-0.0155222	0.0115308	0.199645
class.Coriobacteriia.id.809	Anxiety neurosis	Anxiety neurosis	class.Coriobacteriia.id.809	-0.0155222	0.0115308	0.199645
genus.Lactobacillus.id.1837	intellectual disability	intellectual disability	genus.Lactobacillus.id.1837	-0.0483263	0.0336465	0.20094
genus.Ruminococcus2.id.11374	ADHD	ADHD	genus.Ruminococcus2.id.11374	-0.0236107	0.0182613	0.203838
family.Victivallaceae.id.2255	Anxiety neurosis	Anxiety neurosis	family.Victivallaceae.id.2255	-0.01097	0.00855217	0.204694
order.Enterobacteriales.id.3468	Autism	Autism	order.Enterobacteriales.id.3468	-0.146287	0.110878	0.205621
genus.Odoribacter.id.952	Anxiety neurosis	Anxiety neurosis	genus.Odoribacter.id.952	0.0208732	0.0147318	0.206286
genus.Dorea.id.1997	intellectual disability	intellectual disability	genus.Dorea.id.1997	0.0459229	0.0340077	0.206665
family.Rhodospirillaceae.id.2717	intellectual disability	intellectual disability	family.Rhodospirillaceae.id.2717	0.0315099	0.0247506	0.206916
genus.unknowngenus.id.1000005472	Autism	Autism	genus.unknowngenus.id.1000005472	0.0650517	0.0507606	0.20843
family.unknownfamily.id.1000005471	Autism	Autism	family.unknownfamily.id.1000005471	0.0650517	0.0507606	0.20843
genus.Allisonella.id.2174	intellectual disability	intellectual disability	genus.Allisonella.id.2174	0.0484947	0.0383784	0.209097
order.Enterobacteriales.id.3468	intellectual disability	intellectual disability	order.Enterobacteriales.id.3468	-0.0768841	0.0569714	0.210135
family.Enterobacteriaceae.id.3469	intellectual disability	intellectual disability	family.Enterobacteriaceae.id.3469	-0.0768841	0.0569714	0.210135
genus.Catenibacterium.id.2153	Anxiety neurosis	Anxiety neurosis	genus.Catenibacterium.id.2153	0.125924	0.0691705	0.210287
genus.Actinomyces.id.423	Anxiety neurosis	Anxiety neurosis	genus.Actinomyces.id.423	0.0232265	0.0167049	0.213789
genus.Holdemanella.id.11393	Anxiety neurosis	Anxiety neurosis	genus.Holdemanella.id.11393	-0.0139879	0.0106644	0.214181
genus.Oscillibacter.id.2063	Anxiety neurosis	Anxiety neurosis	genus.Oscillibacter.id.2063	-0.0184005	0.014148	0.214405
genus.Bacteroides.id.918	ADHD	ADHD	genus.Bacteroides.id.918	0.0595223	0.0464923	0.214415
genus.Dorea.id.1997	Autism	Autism	genus.Dorea.id.1997	0.101725	0.0767517	0.214528
order.Desulfovibrionales.id.3156	Autism	Autism	order.Desulfovibrionales.id.3156	0.138251	0.104371	0.214772
order.Clostridiales.id.1863	Autism	Autism	order.Clostridiales.id.1863	0.116034	0.0895806	0.214797
genus.Flavonifractor.id.2059	Behavioral emotional disorder	Behavioral emotional disorder	genus.Flavonifractor.id.2059	0.0450696	0.0325519	0.215482
family.Actinomycetaceae.id.421	Anxiety neurosis	Anxiety neurosis	family.Actinomycetaceae.id.421	0.0119118	0.00945156	0.220196
order.Coriobacteriales.id.810	Cerebral plasy	Cerebral plasy	order.Coriobacteriales.id.810	0.0805432	0.0627832	0.220367
family.Coriobacteriaceae.id.811	Cerebral plasy	Cerebral plasy	family.Coriobacteriaceae.id.811	0.0805432	0.0627832	0.220367
class.Coriobacteriia.id.809	Cerebral plasy	Cerebral plasy	class.Coriobacteriia.id.809	0.0805432	0.0627832	0.220367
family.Veillonellaceae.id.2172	Cerebral plasy	Cerebral plasy	family.Veillonellaceae.id.2172	-0.0496247	0.0391999	0.221676
genus.Escherichia.Shigella.id.3504	Anxiety neurosis	Anxiety neurosis	genus.Escherichia.Shigella.id.3504	0.0139859	0.0108962	0.221707
genus.Flavonifractor.id.2059	ADHD	ADHD	genus.Flavonifractor.id.2059	0.0695689	0.0512172	0.223215
family.Pasteurellaceae.id.3689	ADHD	ADHD	family.Pasteurellaceae.id.3689	-0.033948	0.0269251	0.226629
order.Pasteurellales.id.3688	ADHD	ADHD	order.Pasteurellales.id.3688	-0.033948	0.0269251	0.226629
genus.LachnospiraceaeUCG001.id.11321	Behavioral emotional disorder	Behavioral emotional disorder	genus.LachnospiraceaeUCG001.id.11321	-0.0373556	0.0294503	0.226889
class.Deltaproteobacteria.id.3087	ADHD	ADHD	class.Deltaproteobacteria.id.3087	-0.0620333	0.0484676	0.226917
genus.CandidatusSoleaferrea.id.11350	Behavioral emotional disorder	Behavioral emotional disorder	genus.CandidatusSoleaferrea.id.11350	-0.0367593	0.0285652	0.227134
genus.Alloprevotella.id.961	Behavioral emotional disorder	Behavioral emotional disorder	genus.Alloprevotella.id.961	0.114705	0.0805055	0.227333
genus.Senegalimassilia.id.11160	intellectual disability	intellectual disability	genus.Senegalimassilia.id.11160	0.0640057	0.0517914	0.228479
family.Ruminococcaceae.id.2050	ADHD	ADHD	family.Ruminococcaceae.id.2050	0.039641	0.0307477	0.229463
genus.LachnospiraceaeND3007group.id.11317	Cerebral plasy	Cerebral plasy	genus.LachnospiraceaeND3007group.id.11317	1.90196	0.723723	0.231472
class.Alphaproteobacteria.id.2379	Autism	Autism	class.Alphaproteobacteria.id.2379	-0.164591	0.124805	0.235337
family.Porphyromonadaceae.id.943	intellectual disability	intellectual disability	family.Porphyromonadaceae.id.943	-0.0677398	0.0529498	0.236639
genus.RuminococcaceaeUCG013.id.11370	Autism	Autism	genus.RuminococcaceaeUCG013.id.11370	-0.0870927	0.0696525	0.237103
class.Betaproteobacteria.id.2867	Anxiety neurosis	Anxiety neurosis	class.Betaproteobacteria.id.2867	0.0141514	0.0113442	0.238134
genus.unknowngenus.id.2001	Cerebral plasy	Cerebral plasy	genus.unknowngenus.id.2001	0.128432	0.0996186	0.238281
family.Peptococcaceae.id.2024	intellectual disability	intellectual disability	family.Peptococcaceae.id.2024	0.0662699	0.0514599	0.238753
genus.Roseburia.id.2012	ADHD	ADHD	genus.Roseburia.id.2012	0.0482944	0.0394142	0.240675
genus.Lachnoclostridium.id.11308	Anxiety neurosis	Anxiety neurosis	genus.Lachnoclostridium.id.11308	0.0152802	0.012388	0.241015
genus.unknowngenus.id.2001	Anxiety neurosis	Anxiety neurosis	genus.unknowngenus.id.2001	-0.0239162	0.0186731	0.241071
genus..Ruminococcusgauvreauiigroup.id.11342	Anxiety neurosis	Anxiety neurosis	genus..Ruminococcusgauvreauiigroup.id.11342	-0.0148631	0.0124961	0.24206
genus.LachnospiraceaeNC2004group.id.11316	Behavioral emotional disorder	Behavioral emotional disorder	genus.LachnospiraceaeNC2004group.id.11316	-0.0426181	0.0338218	0.243155
family.Acidaminococcaceae.id.2166	intellectual disability	intellectual disability	family.Acidaminococcaceae.id.2166	-0.0526936	0.0407172	0.243194
genus.LachnospiraceaeUCG004.id.11324	Cerebral plasy	Cerebral plasy	genus.LachnospiraceaeUCG004.id.11324	0.110825	0.0899079	0.243401
genus.Streptococcus.id.1853	intellectual disability	intellectual disability	genus.Streptococcus.id.1853	-0.0593644	0.0484317	0.24381
phylum.Cyanobacteria.id.1500	Cerebral plasy	CP	phylum.Cyanobacteria.id.1500	0.125893	0.100073	0.243862
class.Negativicutes.id.2164	Cerebral plasy	Cerebral plasy	class.Negativicutes.id.2164	-0.0731083	0.0616386	0.2449
family.Christensenellaceae.id.1866	ADHD	ADHD	family.Christensenellaceae.id.1866	-0.0228926	0.018967	0.244987
phylum.Lentisphaerae.id.2238	intellectual disability	intellectual disability	phylum.Lentisphaerae.id.2238	-0.063314	0.0509571	0.245451
genus.Howardella.id.2000	Autism	Autism	genus.Howardella.id.2000	-0.144854	0.115884	0.246629
genus.Collinsella.id.815	Behavioral emotional disorder	Behavioral emotional disorder	genus.Collinsella.id.815	0.0379387	0.0307039	0.247875
order.Rhodospirillales.id.2667	Autism	Autism	order.Rhodospirillales.id.2667	-0.109248	0.0903568	0.249919
class.Deltaproteobacteria.id.3087	Autism	Autism	class.Deltaproteobacteria.id.3087	0.134882	0.111128	0.250259
genus.Oscillibacter.id.2063	Autism	Autism	genus.Oscillibacter.id.2063	-0.0893722	0.0746551	0.251132
family.Lachnospiraceae.id.1987	Anxiety neurosis	Anxiety neurosis	family.Lachnospiraceae.id.1987	-0.0127304	0.0106441	0.251558
family.Peptococcaceae.id.2024	Anxiety neurosis	Anxiety neurosis	family.Peptococcaceae.id.2024	0.0136116	0.0115196	0.251941
family.Desulfovibrionaceae.id.3169	Autism	Autism	family.Desulfovibrionaceae.id.3169	0.142932	0.116842	0.252282
genus.Adlercreutzia.id.812	Behavioral emotional disorder	Behavioral emotional disorder	genus.Adlercreutzia.id.812	0.0418914	0.0344925	0.252455
genus.Lactobacillus.id.1837	ADHD	ADHD	genus.Lactobacillus.id.1837	-0.0274622	0.0234243	0.253582
order.Erysipelotrichales.id.2148	intellectual disability	intellectual disability	order.Erysipelotrichales.id.2148	0.0530807	0.044214	0.255145
family.Erysipelotrichaceae.id.2149	intellectual disability	intellectual disability	family.Erysipelotrichaceae.id.2149	0.0530807	0.044214	0.255145
class.Erysipelotrichia.id.2147	intellectual disability	intellectual disability	class.Erysipelotrichia.id.2147	0.0530807	0.044214	0.255145
genus.Butyricicoccus.id.2055	ADHD	ADHD	genus.Butyricicoccus.id.2055	-0.050579	0.0409283	0.256394
genus.unknowngenus.id.2071	Cerebral plasy	Cerebral plasy	genus.unknowngenus.id.2071	0.128808	0.10925	0.256753
family.Victivallaceae.id.2255	intellectual disability	intellectual disability	family.Victivallaceae.id.2255	-0.0639203	0.0535338	0.257585
order.Bacteroidales.id.913	Anxiety neurosis	Anxiety neurosis	order.Bacteroidales.id.913	0.0155731	0.013115	0.25803
class.Bacteroidia.id.912	Anxiety neurosis	Anxiety neurosis	class.Bacteroidia.id.912	0.0155731	0.013115	0.25803
class.Actinobacteria.id.419	ADHD	ADHD	class.Actinobacteria.id.419	-0.0342135	0.0291391	0.258643
class.Alphaproteobacteria.id.2379	Behavioral emotional disorder	Behavioral emotional disorder	class.Alphaproteobacteria.id.2379	0.0418069	0.0335799	0.259552
genus.Enterorhabdus.id.820	Cerebral plasy	Cerebral plasy	genus.Enterorhabdus.id.820	0.130844	0.102956	0.259692
genus..Eubacteriumxylanophilumgroup.id.14375	intellectual disability	intellectual disability	genus..Eubacteriumxylanophilumgroup.id.14375	-0.0538142	0.0447515	0.259847
order.Actinomycetales.id.420	Cerebral plasy	Cerebral plasy	order.Actinomycetales.id.420	-0.0727852	0.0630236	0.259995
genus.RuminococcaceaeUCG010.id.11367	Autism	Autism	genus.RuminococcaceaeUCG010.id.11367	0.0615069	0.0529017	0.260149
genus.Coprococcus2.id.11302	Cerebral plasy	Cerebral plasy	genus.Coprococcus2.id.11302	0.16889	0.137869	0.26019
family.unknownfamily.id.1000006161	Behavioral emotional disorder	Behavioral emotional disorder	family.unknownfamily.id.1000006161	-0.0187218	0.0164687	0.260929
genus.Veillonella.id.2198	Cerebral plasy	Cerebral plasy	genus.Veillonella.id.2198	-0.288921	0.251955	0.261943
genus.Veillonella.id.2198	intellectual disability	intellectual disability	genus.Veillonella.id.2198	-0.306578	0.242589	0.262027
genus..Eubacteriumhalliigroup.id.11338	Behavioral emotional disorder	Behavioral emotional disorder	genus..Eubacteriumhalliigroup.id.11338	-0.0172612	0.0146769	0.262368
genus..Clostridiuminnocuumgroup.id.14397	Cerebral plasy	Cerebral plasy	genus..Clostridiuminnocuumgroup.id.14397	0.159398	0.133027	0.265114
genus.unknowngenus.id.2755	Cerebral plasy	Cerebral plasy	genus.unknowngenus.id.2755	0.095941	0.0821103	0.265318
genus.Ruminiclostridium5.id.11355	ADHD	ADHD	genus.Ruminiclostridium5.id.11355	-0.0198143	0.0176728	0.266338
family.Erysipelotrichaceae.id.2149	Autism	Autism	family.Erysipelotrichaceae.id.2149	-0.165713	0.141534	0.266404
class.Erysipelotrichia.id.2147	Autism	Autism	class.Erysipelotrichia.id.2147	-0.165713	0.141534	0.266404
family.Veillonellaceae.id.2172	Autism	Autism	family.Veillonellaceae.id.2172	0.033991	0.0301933	0.267139
genus..Eubacteriumoxidoreducensgroup.id.11339	ADHD	ADHD	genus..Eubacteriumoxidoreducensgroup.id.11339	0.0717233	0.0557088	0.267374
family.Defluviitaleaceae.id.1924	Cerebral plasy	Cerebral plasy	family.Defluviitaleaceae.id.1924	0.125203	0.106628	0.267518
genus.Ruminococcus2.id.11374	Anxiety neurosis	Anxiety neurosis	genus.Ruminococcus2.id.11374	-0.00667084	0.00593086	0.267742
class.Bacteroidia.id.912	ADHD	ADHD	class.Bacteroidia.id.912	-0.0314516	0.0271626	0.269431
order.Bacteroidales.id.913	ADHD	ADHD	order.Bacteroidales.id.913	-0.0314516	0.0271626	0.269431
genus.Desulfovibrio.id.3173	ADHD	ADHD	genus.Desulfovibrio.id.3173	-0.0412871	0.0364084	0.270205
order.Desulfovibrionales.id.3156	intellectual disability	intellectual disability	order.Desulfovibrionales.id.3156	-0.0537476	0.0462514	0.272189
order.Victivallales.id.2254	intellectual disability	intellectual disability	order.Victivallales.id.2254	-0.0592543	0.0503667	0.273229
class.Lentisphaeria.id.2250	intellectual disability	intellectual disability	class.Lentisphaeria.id.2250	-0.0592543	0.0503667	0.273229
genus.Bilophila.id.3170	intellectual disability	intellectual disability	genus.Bilophila.id.3170	-0.0467381	0.0411204	0.276217
genus.unknowngenus.id.2755	Autism	Autism	genus.unknowngenus.id.2755	-0.0928824	0.0814849	0.276581
genus.Faecalibacterium.id.2057	Cerebral plasy	Cerebral plasy	genus.Faecalibacterium.id.2057	-0.0637682	0.056125	0.280027
genus.unknowngenus.id.1000000073	intellectual disability	intellectual disability	genus.unknowngenus.id.1000000073	0.0410426	0.0365394	0.280227
family.ClostridialesvadinBB60group.id.11286	intellectual disability	intellectual disability	family.ClostridialesvadinBB60group.id.11286	0.0410426	0.0365394	0.280227
genus.Clostridiumsensustricto1.id.1873	intellectual disability	intellectual disability	genus.Clostridiumsensustricto1.id.1873	-0.0488038	0.0411578	0.280538
genus.Anaerostipes.id.1991	Cerebral plasy	Cerebral plasy	genus.Anaerostipes.id.1991	-0.0736648	0.0654346	0.280614
genus.Intestinibacter.id.11345	Behavioral emotional disorder	Behavioral emotional disorder	genus.Intestinibacter.id.11345	-0.025349	0.0226152	0.281196
family.Oxalobacteraceae.id.2966	Anxiety neurosis	Anxiety neurosis	family.Oxalobacteraceae.id.2966	0.007768	0.00716027	0.281277
genus..Ruminococcustorquesgroup.id.14377	ADHD	ADHD	genus..Ruminococcustorquesgroup.id.14377	0.0524032	0.0457686	0.28176
order.Bifidobacteriales.id.432	intellectual disability	intellectual disability	order.Bifidobacteriales.id.432	-0.0434702	0.0388483	0.281983
family.Bifidobacteriaceae.id.433	intellectual disability	intellectual disability	family.Bifidobacteriaceae.id.433	-0.0434702	0.0388483	0.281983
genus.Tyzzerella3.id.11335	Cerebral plasy	Cerebral plasy	genus.Tyzzerella3.id.11335	-0.180299	0.159508	0.282377
genus..Eubacteriumbrachygroup.id.11296	Autism	Autism	genus..Eubacteriumbrachygroup.id.11296	-0.10424	0.0914717	0.283878
class.Methanobacteria.id.119	Behavioral emotional disorder	Behavioral emotional disorder	class.Methanobacteria.id.119	-0.0155932	0.0144517	0.284912
family.Peptostreptococcaceae.id.2042	Behavioral emotional disorder	Behavioral emotional disorder	family.Peptostreptococcaceae.id.2042	0.0168613	0.0151329	0.285365
genus.RuminococcaceaeUCG003.id.11361	Anxiety neurosis	Anxiety neurosis	genus.RuminococcaceaeUCG003.id.11361	-0.0118977	0.0106635	0.286381
order.Bacteroidales.id.913	intellectual disability	intellectual disability	order.Bacteroidales.id.913	-0.0454302	0.0408582	0.287962
class.Bacteroidia.id.912	intellectual disability	intellectual disability	class.Bacteroidia.id.912	-0.0454302	0.0408582	0.287962
phylum.Bacteroidetes.id.905	Anxiety neurosis	Anxiety neurosis	phylum.Bacteroidetes.id.905	0.0167859	0.0149767	0.288566
genus.unknowngenus.id.2041	Cerebral plasy	Cerebral plasy	genus.unknowngenus.id.2041	0.0852242	0.0765076	0.291366
genus.ErysipelotrichaceaeUCG003.id.11384	ADHD	ADHD	genus.ErysipelotrichaceaeUCG003.id.11384	-0.0277683	0.0260495	0.292247
genus.unknowngenus.id.959	Behavioral emotional disorder	Behavioral emotional disorder	genus.unknowngenus.id.959	-0.0263317	0.0247099	0.292536
genus..Eubacteriumbrachygroup.id.11296	Anxiety neurosis	Anxiety neurosis	genus..Eubacteriumbrachygroup.id.11296	0.0150569	0.0134775	0.292849
genus..Eubacteriumeligensgroup.id.14372	Autism	Autism	genus..Eubacteriumeligensgroup.id.14372	0.100273	0.0887838	0.295939
family.Streptococcaceae.id.1850	Behavioral emotional disorder	Behavioral emotional disorder	family.Streptococcaceae.id.1850	0.0342827	0.0314087	0.296482
genus..Eubacteriumcoprostanoligenesgroup.id.11375	Autism	Autism	genus..Eubacteriumcoprostanoligenesgroup.id.11375	0.0965342	0.0880804	0.296503
genus.LachnospiraceaeNC2004group.id.11316	Cerebral plasy	Cerebral plasy	genus.LachnospiraceaeNC2004group.id.11316	0.128495	0.115414	0.297896
family.Victivallaceae.id.2255	ADHD	ADHD	family.Victivallaceae.id.2255	0.0588082	0.0538223	0.297905
genus.Phascolarctobacterium.id.2168	Cerebral plasy	Cerebral plasy	genus.Phascolarctobacterium.id.2168	0.131068	0.118039	0.299094
order.Bifidobacteriales.id.432	Behavioral emotional disorder	Behavioral emotional disorder	order.Bifidobacteriales.id.432	-0.0249808	0.0231995	0.299784
family.Bifidobacteriaceae.id.433	Behavioral emotional disorder	Behavioral emotional disorder	family.Bifidobacteriaceae.id.433	-0.0249808	0.0231995	0.299784
genus.Lactococcus.id.1851	Autism	Autism	genus.Lactococcus.id.1851	0.154516	0.139507	0.300229
phylum.Firmicutes.id.1672	Cerebral plasy	CP	phylum.Firmicutes.id.1672	0.0642395	0.0598899	0.300393
genus.CandidatusSoleaferrea.id.11350	Autism	Autism	genus.CandidatusSoleaferrea.id.11350	0.0800221	0.0769893	0.303525
genus.Eggerthella.id.819	ADHD	ADHD	genus.Eggerthella.id.819	0.0617378	0.0556679	0.304056
family.Veillonellaceae.id.2172	Behavioral emotional disorder	Behavioral emotional disorder	family.Veillonellaceae.id.2172	0.012425	0.0117489	0.304251
phylum.Lentisphaerae.id.2238	ADHD	ADHD	phylum.Lentisphaerae.id.2238	0.0573979	0.0527451	0.304782
genus.unknowngenus.id.2001	Autism	Autism	genus.unknowngenus.id.2001	0.0963139	0.0874474	0.30715
family.Acidaminococcaceae.id.2166	Behavioral emotional disorder	Behavioral emotional disorder	family.Acidaminococcaceae.id.2166	-0.0316298	0.0283493	0.307225
genus..Eubacteriumrectalegroup.id.14374	Behavioral emotional disorder	Behavioral emotional disorder	genus..Eubacteriumrectalegroup.id.14374	-0.0162634	0.0157357	0.311657
genus..Eubacteriumventriosumgroup.id.11341	ADHD	ADHD	genus..Eubacteriumventriosumgroup.id.11341	-0.0587111	0.055779	0.311712
genus.Terrisporobacter.id.11348	Autism	Autism	genus.Terrisporobacter.id.11348	-0.0816535	0.0767735	0.312534
genus.DefluviitaleaceaeUCG011.id.11287	Autism	Autism	genus.DefluviitaleaceaeUCG011.id.11287	-0.122013	0.113274	0.312818
family.Lactobacillaceae.id.1836	Anxiety neurosis	Anxiety neurosis	family.Lactobacillaceae.id.1836	-0.0180286	0.0166381	0.314459
genus.Blautia.id.1992	Behavioral emotional disorder	Behavioral emotional disorder	genus.Blautia.id.1992	-0.0151286	0.0148245	0.314488
order.Bacillales.id.1674	Cerebral plasy	Cerebral plasy	order.Bacillales.id.1674	-0.194387	0.179856	0.315613
genus.Clostridiumsensustricto1.id.1873	Behavioral emotional disorder	Behavioral emotional disorder	genus.Clostridiumsensustricto1.id.1873	-0.0336055	0.0308265	0.31748
order.Bacillales.id.1674	Behavioral emotional disorder	Behavioral emotional disorder	order.Bacillales.id.1674	0.0443378	0.0417542	0.323547
order.Burkholderiales.id.2874	Anxiety neurosis	Anxiety neurosis	order.Burkholderiales.id.2874	0.0119737	0.0115752	0.325301
genus.Gordonibacter.id.821	intellectual disability	intellectual disability	genus.Gordonibacter.id.821	-0.0299217	0.0298263	0.325774
genus.FamilyXIIIAD3011group.id.11293	Cerebral plasy	Cerebral plasy	genus.FamilyXIIIAD3011group.id.11293	0.119108	0.116898	0.326833
family.Lactobacillaceae.id.1836	intellectual disability	intellectual disability	family.Lactobacillaceae.id.1836	-0.0493925	0.0469695	0.32793
order.Selenomonadales.id.2165	Behavioral emotional disorder	Behavioral emotional disorder	order.Selenomonadales.id.2165	0.0292824	0.0286771	0.329136
class.Negativicutes.id.2164	Behavioral emotional disorder	Behavioral emotional disorder	class.Negativicutes.id.2164	0.0292824	0.0286771	0.329136
genus.Hungatella.id.11306	Autism	Autism	genus.Hungatella.id.11306	-0.304168	0.262085	0.32978
genus.Faecalibacterium.id.2057	Autism	Autism	genus.Faecalibacterium.id.2057	-0.058713	0.0575815	0.329796
family.FamilyXI.id.1936	Anxiety neurosis	Anxiety neurosis	family.FamilyXI.id.1936	-0.0234696	0.0227441	0.332305
genus..Ruminococcusgauvreauiigroup.id.11342	Cerebral plasy	Cerebral plasy	genus..Ruminococcusgauvreauiigroup.id.11342	0.099691	0.0980327	0.333165
genus.Erysipelatoclostridium.id.11381	intellectual disability	intellectual disability	genus.Erysipelatoclostridium.id.11381	-0.0348327	0.03477	0.333441
order.Lactobacillales.id.1800	intellectual disability	intellectual disability	order.Lactobacillales.id.1800	-0.0236316	0.0237971	0.334614
genus.Turicibacter.id.2162	Autism	Autism	genus.Turicibacter.id.2162	0.11266	0.11151	0.336167
order.Verrucomicrobiales.id.4030	intellectual disability	intellectual disability	order.Verrucomicrobiales.id.4030	-0.0370829	0.0367509	0.33675
class.Verrucomicrobiae.id.4029	intellectual disability	intellectual disability	class.Verrucomicrobiae.id.4029	-0.0370829	0.0367509	0.33675
genus.Dialister.id.2183	ADHD	ADHD	genus.Dialister.id.2183	-0.0500399	0.0498514	0.337054
genus.LachnospiraceaeUCG004.id.11324	Anxiety neurosis	Anxiety neurosis	genus.LachnospiraceaeUCG004.id.11324	0.0152997	0.015272	0.337962
genus.unknowngenus.id.959	intellectual disability	intellectual disability	genus.unknowngenus.id.959	0.0584955	0.0586186	0.338026
genus.RuminococcaceaeUCG014.id.11371	Anxiety neurosis	Anxiety neurosis	genus.RuminococcaceaeUCG014.id.11371	-0.00927204	0.00935614	0.3385
order.Erysipelotrichales.id.2148	Cerebral plasy	Cerebral plasy	order.Erysipelotrichales.id.2148	-0.0976973	0.0976954	0.338792
family.Erysipelotrichaceae.id.2149	Cerebral plasy	Cerebral plasy	family.Erysipelotrichaceae.id.2149	-0.0976973	0.0976954	0.338792
class.Erysipelotrichia.id.2147	Cerebral plasy	Cerebral plasy	class.Erysipelotrichia.id.2147	-0.0976973	0.0976954	0.338792
genus.RuminococcaceaeUCG005.id.11363	Anxiety neurosis	Anxiety neurosis	genus.RuminococcaceaeUCG005.id.11363	0.009344	0.00949223	0.340539
order.Methanobacteriales.id.120	Autism	Autism	order.Methanobacteriales.id.120	-0.229567	0.228775	0.341853
family.Methanobacteriaceae.id.121	Autism	Autism	family.Methanobacteriaceae.id.121	-0.229567	0.228775	0.341853
genus.Flavonifractor.id.2059	Cerebral plasy	Cerebral plasy	genus.Flavonifractor.id.2059	-0.114252	0.111116	0.343499
phylum.Tenericutes.id.3919	Anxiety neurosis	Anxiety neurosis	phylum.Tenericutes.id.3919	0.0133911	0.0134985	0.344574
class.Mollicutes.id.3920	Anxiety neurosis	Anxiety neurosis	class.Mollicutes.id.3920	0.0133911	0.0134985	0.344574
phylum.Firmicutes.id.1672	intellectual disability	intellectual disability	phylum.Firmicutes.id.1672	-0.0261652	0.0268892	0.345947
genus.RuminococcaceaeUCG009.id.11366	Behavioral emotional disorder	Behavioral emotional disorder	genus.RuminococcaceaeUCG009.id.11366	0.0248724	0.0252897	0.346501
genus.Ruminococcus2.id.11374	Autism	Autism	genus.Ruminococcus2.id.11374	-0.0633729	0.065147	0.348422
genus.LachnospiraceaeNK4A136group.id.11319	Autism	Autism	genus.LachnospiraceaeNK4A136group.id.11319	-0.0403366	0.0415955	0.349876
family.FamilyXIII.id.1957	Cerebral plasy	Cerebral plasy	family.FamilyXIII.id.1957	-0.0815801	0.0869141	0.351564
phylum.Tenericutes.id.3919	intellectual disability	intellectual disability	phylum.Tenericutes.id.3919	-0.0384335	0.0394925	0.353414
class.Mollicutes.id.3920	intellectual disability	intellectual disability	class.Mollicutes.id.3920	-0.0384335	0.0394925	0.353414
family.Lactobacillaceae.id.1836	ADHD	ADHD	family.Lactobacillaceae.id.1836	-0.0208205	0.0219851	0.353911
genus.RuminococcaceaeUCG005.id.11363	ADHD	ADHD	genus.RuminococcaceaeUCG005.id.11363	0.0276214	0.0289688	0.355458
genus.Turicibacter.id.2162	Anxiety neurosis	Anxiety neurosis	genus.Turicibacter.id.2162	-0.0178803	0.0192219	0.355931
genus.Victivallis.id.2256	Behavioral emotional disorder	Behavioral emotional disorder	genus.Victivallis.id.2256	-0.0233064	0.0249803	0.356565
order.Gastranaerophilales.id.1591	Behavioral emotional disorder	Behavioral emotional disorder	order.Gastranaerophilales.id.1591	-0.0244155	0.0253292	0.357813
genus.unknowngenus.id.1000001215	Behavioral emotional disorder	Behavioral emotional disorder	genus.unknowngenus.id.1000001215	-0.0244155	0.0253292	0.357813
family.unknownfamily.id.1000001214	Behavioral emotional disorder	Behavioral emotional disorder	family.unknownfamily.id.1000001214	-0.0244155	0.0253292	0.357813
genus.Marvinbryantia.id.2005	Behavioral emotional disorder	Behavioral emotional disorder	genus.Marvinbryantia.id.2005	-0.0335735	0.0344862	0.358802
genus.RuminococcaceaeUCG005.id.11363	intellectual disability	intellectual disability	genus.RuminococcaceaeUCG005.id.11363	-0.0194824	0.0209745	0.359322
genus.LachnospiraceaeNK4A136group.id.11319	intellectual disability	intellectual disability	genus.LachnospiraceaeNK4A136group.id.11319	0.0193726	0.0204209	0.360093
genus.unknowngenus.id.1000000073	Autism	Autism	genus.unknowngenus.id.1000000073	-0.0317444	0.0345338	0.360706
genus.Veillonella.id.2198	ADHD	ADHD	genus.Veillonella.id.2198	-0.265673	0.264329	0.360989
family.Lachnospiraceae.id.1987	Cerebral plasy	Cerebral plasy	family.Lachnospiraceae.id.1987	-0.0665882	0.0706845	0.362141
family.Peptostreptococcaceae.id.2042	Autism	Autism	family.Peptostreptococcaceae.id.2042	-0.0511417	0.0543315	0.36372
genus..Eubacteriumventriosumgroup.id.11341	Cerebral plasy	Cerebral plasy	genus..Eubacteriumventriosumgroup.id.11341	0.126988	0.135212	0.364763
order.NB1n.id.3953	intellectual disability	intellectual disability	order.NB1n.id.3953	-0.0377675	0.0402788	0.365518
genus.unknowngenus.id.1000006162	intellectual disability	intellectual disability	genus.unknowngenus.id.1000006162	-0.0377675	0.0402788	0.365518
family.unknownfamily.id.1000006161	intellectual disability	intellectual disability	family.unknownfamily.id.1000006161	-0.0377675	0.0402788	0.365518
genus.LachnospiraceaeUCG008.id.11328	Cerebral plasy	Cerebral plasy	genus.LachnospiraceaeUCG008.id.11328	0.123938	0.130319	0.366426
family.Porphyromonadaceae.id.943	Autism	Autism	family.Porphyromonadaceae.id.943	0.111592	0.116599	0.366561
order.Enterobacteriales.id.3468	Behavioral emotional disorder	Behavioral emotional disorder	order.Enterobacteriales.id.3468	0.035059	0.0369833	0.367903
family.Enterobacteriaceae.id.3469	Behavioral emotional disorder	Behavioral emotional disorder	family.Enterobacteriaceae.id.3469	0.035059	0.0369833	0.367903
genus.Holdemania.id.2157	Anxiety neurosis	Anxiety neurosis	genus.Holdemania.id.2157	0.0110027	0.0118639	0.368399
order.Bacillales.id.1674	Autism	Autism	order.Bacillales.id.1674	0.114324	0.119264	0.369701
genus.Howardella.id.2000	intellectual disability	intellectual disability	genus.Howardella.id.2000	-0.0490671	0.0517075	0.370434
genus.Turicibacter.id.2162	Cerebral plasy	Cerebral plasy	genus.Turicibacter.id.2162	-0.099028	0.10598	0.37211
genus.RuminococcaceaeUCG009.id.11366	Cerebral plasy	Cerebral plasy	genus.RuminococcaceaeUCG009.id.11366	-0.0663318	0.0723371	0.372768
genus.Gordonibacter.id.821	Cerebral plasy	Cerebral plasy	genus.Gordonibacter.id.821	0.0967834	0.104898	0.37437
genus.Eisenbergiella.id.11304	Autism	Autism	genus.Eisenbergiella.id.11304	0.175368	0.189711	0.377047
genus.Intestinimonas.id.2062	Behavioral emotional disorder	Behavioral emotional disorder	genus.Intestinimonas.id.2062	-0.0174374	0.019192	0.377057
phylum.Tenericutes.id.3919	Autism	Autism	phylum.Tenericutes.id.3919	-0.102826	0.112079	0.380506
genus.LachnospiraceaeUCG004.id.11324	Autism	Autism	genus.LachnospiraceaeUCG004.id.11324	0.084302	0.0926043	0.382155
class.Lentisphaeria.id.2250	ADHD	ADHD	class.Lentisphaeria.id.2250	0.0503905	0.0545423	0.38257
order.Victivallales.id.2254	ADHD	ADHD	order.Victivallales.id.2254	0.0503905	0.0545423	0.38257
genus.Sellimonas.id.14369	Anxiety neurosis	Anxiety neurosis	genus.Sellimonas.id.14369	0.0265206	0.0287106	0.382648
family.Defluviitaleaceae.id.1924	Anxiety neurosis	Anxiety neurosis	family.Defluviitaleaceae.id.1924	0.0136931	0.0154564	0.384103
genus.Eisenbergiella.id.11304	ADHD	ADHD	genus.Eisenbergiella.id.11304	0.0878785	0.096585	0.384304
genus.Escherichia.Shigella.id.3504	Behavioral emotional disorder	Behavioral emotional disorder	genus.Escherichia.Shigella.id.3504	0.0237186	0.0263921	0.385157
genus.Coprobacter.id.949	Behavioral emotional disorder	Behavioral emotional disorder	genus.Coprobacter.id.949	-0.0148146	0.0168245	0.385345
family.FamilyXIII.id.1957	Autism	Autism	family.FamilyXIII.id.1957	0.126814	0.138818	0.387668
genus.Prevotella7.id.11182	Anxiety neurosis	Anxiety neurosis	genus.Prevotella7.id.11182	-0.0189327	0.0215541	0.388446
genus.Subdoligranulum.id.2070	Anxiety neurosis	Anxiety neurosis	genus.Subdoligranulum.id.2070	0.00441232	0.00508056	0.38854
order.Bacteroidales.id.913	Autism	Autism	order.Bacteroidales.id.913	-0.0531102	0.0595735	0.390183
class.Bacteroidia.id.912	Autism	Autism	class.Bacteroidia.id.912	-0.0531102	0.0595735	0.390183
family.Rikenellaceae.id.967	Behavioral emotional disorder	Behavioral emotional disorder	family.Rikenellaceae.id.967	0.0216295	0.024573	0.391773
family.Lactobacillaceae.id.1836	Autism	Autism	family.Lactobacillaceae.id.1836	0.0738414	0.0809097	0.391779
class.Melainabacteria.id.1589	intellectual disability	intellectual disability	class.Melainabacteria.id.1589	-0.0301205	0.0337976	0.391897
family.Peptococcaceae.id.2024	Autism	Autism	family.Peptococcaceae.id.2024	-0.0716389	0.0786204	0.392487
genus.Adlercreutzia.id.812	Cerebral plasy	Cerebral plasy	genus.Adlercreutzia.id.812	-0.105114	0.117741	0.392962
phylum.Proteobacteria.id.2375	Anxiety neurosis	Anxiety neurosis	phylum.Proteobacteria.id.2375	0.00499423	0.00581665	0.393292
genus.Phascolarctobacterium.id.2168	ADHD	ADHD	genus.Phascolarctobacterium.id.2168	-0.0336617	0.0386884	0.394097
genus.Sutterella.id.2896	Behavioral emotional disorder	Behavioral emotional disorder	genus.Sutterella.id.2896	0.0256813	0.0288599	0.394444
order.Bifidobacteriales.id.432	Autism	Autism	order.Bifidobacteriales.id.432	-0.0641783	0.0733523	0.396373
order.MollicutesRF9.id.11579	intellectual disability	intellectual disability	order.MollicutesRF9.id.11579	-0.027535	0.0314006	0.397759
genus.unknowngenus.id.1000005472	intellectual disability	intellectual disability	genus.unknowngenus.id.1000005472	-0.027535	0.0314006	0.397759
family.unknownfamily.id.1000005471	intellectual disability	intellectual disability	family.unknownfamily.id.1000005471	-0.027535	0.0314006	0.397759
order.Erysipelotrichales.id.2148	Anxiety neurosis	Anxiety neurosis	order.Erysipelotrichales.id.2148	-0.0128513	0.0146687	0.399703
family.Erysipelotrichaceae.id.2149	Anxiety neurosis	Anxiety neurosis	family.Erysipelotrichaceae.id.2149	-0.0128513	0.0146687	0.399703
genus.Bilophila.id.3170	Anxiety neurosis	Anxiety neurosis	genus.Bilophila.id.3170	-0.0122733	0.0143782	0.400089
phylum.Euryarchaeota.id.55	ADHD	ADHD	phylum.Euryarchaeota.id.55	0.0654511	0.0742379	0.400904
genus.Terrisporobacter.id.11348	intellectual disability	intellectual disability	genus.Terrisporobacter.id.11348	-0.0441075	0.0469821	0.400979
family.Veillonellaceae.id.2172	ADHD	ADHD	family.Veillonellaceae.id.2172	0.0187747	0.0218688	0.401895
family.Rikenellaceae.id.967	Cerebral plasy	Cerebral plasy	family.Rikenellaceae.id.967	0.0666476	0.0774243	0.402059
genus.Gordonibacter.id.821	ADHD	ADHD	genus.Gordonibacter.id.821	0.0369254	0.0425166	0.402159
genus.Ruminococcus2.id.11374	Cerebral plasy	Cerebral plasy	genus.Ruminococcus2.id.11374	-0.0508031	0.0587279	0.402688
genus.Butyricicoccus.id.2055	Cerebral plasy	Cerebral plasy	genus.Butyricicoccus.id.2055	-0.056455	0.0636813	0.404762
genus.Ruminiclostridium9.id.11357	Behavioral emotional disorder	Behavioral emotional disorder	genus.Ruminiclostridium9.id.11357	-0.0335795	0.0389132	0.405091
genus.Intestinimonas.id.2062	intellectual disability	intellectual disability	genus.Intestinimonas.id.2062	-0.0223876	0.0262042	0.40552
order.MollicutesRF9.id.11579	Anxiety neurosis	Anxiety neurosis	order.MollicutesRF9.id.11579	0.00630768	0.00751958	0.407255
genus.unknowngenus.id.1000005472	Anxiety neurosis	Anxiety neurosis	genus.unknowngenus.id.1000005472	0.00630768	0.00751958	0.407255
genus..Clostridiuminnocuumgroup.id.14397	Autism	Autism	genus..Clostridiuminnocuumgroup.id.14397	0.118358	0.135431	0.407622
genus.Parasutterella.id.2892	Autism	Autism	genus.Parasutterella.id.2892	-0.0579801	0.0679922	0.408153
class.Melainabacteria.id.1589	Behavioral emotional disorder	Behavioral emotional disorder	class.Melainabacteria.id.1589	-0.0204358	0.0238583	0.409966
phylum.Euryarchaeota.id.55	Autism	Autism	phylum.Euryarchaeota.id.55	0.129678	0.150985	0.412697
family.Peptococcaceae.id.2024	Behavioral emotional disorder	Behavioral emotional disorder	family.Peptococcaceae.id.2024	0.0298436	0.0342712	0.412726
order.MollicutesRF9.id.11579	Cerebral plasy	Cerebral plasy	order.MollicutesRF9.id.11579	0.073168	0.0864571	0.413948
genus.unknowngenus.id.1000005472	Cerebral plasy	Cerebral plasy	genus.unknowngenus.id.1000005472	0.073168	0.0864571	0.413948
family.unknownfamily.id.1000005471	Cerebral plasy	Cerebral plasy	family.unknownfamily.id.1000005471	0.073168	0.0864571	0.413948
phylum.Actinobacteria.id.400	Behavioral emotional disorder	Behavioral emotional disorder	phylum.Actinobacteria.id.400	0.0210934	0.0250776	0.415482
family.Christensenellaceae.id.1866	Behavioral emotional disorder	Behavioral emotional disorder	family.Christensenellaceae.id.1866	-0.013692	0.0160945	0.416981
order.Actinomycetales.id.420	Autism	Autism	order.Actinomycetales.id.420	-0.104758	0.103477	0.417914
genus..Eubacteriumeligensgroup.id.14372	ADHD	ADHD	genus..Eubacteriumeligensgroup.id.14372	-0.0490949	0.0571182	0.418507
genus.Streptococcus.id.1853	Anxiety neurosis	Anxiety neurosis	genus.Streptococcus.id.1853	0.0184987	0.0221018	0.418961
family.Actinomycetaceae.id.421	Autism	Autism	family.Actinomycetaceae.id.421	-0.104249	0.103313	0.419176
genus.Actinomyces.id.423	Cerebral plasy	Cerebral plasy	genus.Actinomyces.id.423	-0.082935	0.0956913	0.419415
genus.unknowngenus.id.1000005479	Autism	Autism	genus.unknowngenus.id.1000005479	-0.0946014	0.111142	0.419418
genus.Coprococcus1.id.11301	Behavioral emotional disorder	Behavioral emotional disorder	genus.Coprococcus1.id.11301	0.020213	0.0241802	0.419526
genus.Butyricimonas.id.945	Cerebral plasy	Cerebral plasy	genus.Butyricimonas.id.945	0.0701012	0.0843152	0.419692
order.Coriobacteriales.id.810	intellectual disability	intellectual disability	order.Coriobacteriales.id.810	-0.0220752	0.0266452	0.421294
class.Coriobacteriia.id.809	intellectual disability	intellectual disability	class.Coriobacteriia.id.809	-0.0220752	0.0266452	0.421294
genus.RuminococcaceaeUCG013.id.11370	Anxiety neurosis	Anxiety neurosis	genus.RuminococcaceaeUCG013.id.11370	-0.00861915	0.0103642	0.423304
genus..Eubacteriumoxidoreducensgroup.id.11339	intellectual disability	intellectual disability	genus..Eubacteriumoxidoreducensgroup.id.11339	0.0482665	0.0541828	0.423372
genus.Intestinimonas.id.2062	Anxiety neurosis	Anxiety neurosis	genus.Intestinimonas.id.2062	0.00716084	0.00871709	0.42345
order.Rhodospirillales.id.2667	Cerebral plasy	Cerebral plasy	order.Rhodospirillales.id.2667	0.0791743	0.0956644	0.424036
genus..Clostridiuminnocuumgroup.id.14397	Anxiety neurosis	Anxiety neurosis	genus..Clostridiuminnocuumgroup.id.14397	0.016767	0.0199069	0.4241
class.Lentisphaeria.id.2250	Cerebral plasy	Cerebral plasy	class.Lentisphaeria.id.2250	0.111234	0.132824	0.426647
order.Gastranaerophilales.id.1591	intellectual disability	intellectual disability	order.Gastranaerophilales.id.1591	-0.0297074	0.0359951	0.428441
genus.unknowngenus.id.1000001215	intellectual disability	intellectual disability	genus.unknowngenus.id.1000001215	-0.0297074	0.0359951	0.428441
genus.RuminococcaceaeUCG010.id.11367	ADHD	ADHD	genus.RuminococcaceaeUCG010.id.11367	-0.0309192	0.0364396	0.428704
genus.LachnospiraceaeFCS020group.id.11314	ADHD	ADHD	genus.LachnospiraceaeFCS020group.id.11314	-0.0222062	0.0271961	0.42891
phylum.Cyanobacteria.id.1500	Anxiety neurosis	Anxiety neurosis	phylum.Cyanobacteria.id.1500	-0.00791392	0.0100092	0.431889
genus.unknowngenus.id.2001	Behavioral emotional disorder	Behavioral emotional disorder	genus.unknowngenus.id.2001	0.0317488	0.0380997	0.432181
order.Actinomycetales.id.420	intellectual disability	intellectual disability	order.Actinomycetales.id.420	0.0449482	0.046147	0.432779
genus.Odoribacter.id.952	ADHD	ADHD	genus.Odoribacter.id.952	0.0149988	0.019015	0.434465
genus.Prevotella7.id.11182	Cerebral plasy	Cerebral plasy	genus.Prevotella7.id.11182	-0.152446	0.187578	0.435306
genus.Enterorhabdus.id.820	ADHD	ADHD	genus.Enterorhabdus.id.820	-0.018818	0.0238161	0.435448
genus.Ruminococcus1.id.11373	ADHD	ADHD	genus.Ruminococcus1.id.11373	-0.0139691	0.0178567	0.436645
genus.Ruminiclostridium9.id.11357	Cerebral plasy	Cerebral plasy	genus.Ruminiclostridium9.id.11357	0.121058	0.150499	0.436824
genus.Anaerotruncus.id.2054	Autism	Autism	genus.Anaerotruncus.id.2054	0.055033	0.0688287	0.43732
genus.LachnospiraceaeNK4A136group.id.11319	Cerebral plasy	Cerebral plasy	genus.LachnospiraceaeNK4A136group.id.11319	0.0327395	0.0410916	0.439909
genus.Parasutterella.id.2892	Anxiety neurosis	Anxiety neurosis	genus.Parasutterella.id.2892	-0.0066833	0.00840779	0.439944
genus.Bacteroides.id.918	Cerebral plasy	Cerebral plasy	genus.Bacteroides.id.918	0.104893	0.130431	0.442004
family.Bacteroidaceae.id.917	Cerebral plasy	Cerebral plasy	family.Bacteroidaceae.id.917	0.104893	0.130431	0.442004
genus.RuminococcaceaeUCG009.id.11366	Autism	Autism	genus.RuminococcaceaeUCG009.id.11366	-0.0700463	0.0878946	0.44235
genus.Prevotella9.id.11183	Autism	Autism	genus.Prevotella9.id.11183	0.0605464	0.0768603	0.443116
genus.Prevotella7.id.11182	Behavioral emotional disorder	Behavioral emotional disorder	genus.Prevotella7.id.11182	0.031761	0.0407779	0.443664
genus.Lactococcus.id.1851	ADHD	ADHD	genus.Lactococcus.id.1851	0.0509132	0.0631998	0.443762
genus.Holdemania.id.2157	intellectual disability	intellectual disability	genus.Holdemania.id.2157	0.0236134	0.0300342	0.443984
genus.RuminococcaceaeUCG002.id.11360	intellectual disability	intellectual disability	genus.RuminococcaceaeUCG002.id.11360	-0.0178933	0.0229214	0.444157
class.Melainabacteria.id.1589	Anxiety neurosis	Anxiety neurosis	class.Melainabacteria.id.1589	-0.00885314	0.0111654	0.444597
family.Oxalobacteraceae.id.2966	Autism	Autism	family.Oxalobacteraceae.id.2966	0.0997492	0.126644	0.445033
family.Enterobacteriaceae.id.3469	Autism	Autism	family.Enterobacteriaceae.id.3469	-0.143106	0.179492	0.445811
order.Bacillales.id.1674	Anxiety neurosis	Anxiety neurosis	order.Bacillales.id.1674	0.0179266	0.0221984	0.445912
genus..Ruminococcusgnavusgroup.id.14376	ADHD	ADHD	genus..Ruminococcusgnavusgroup.id.14376	-0.0559926	0.0704032	0.446898
genus.Subdoligranulum.id.2070	Behavioral emotional disorder	Behavioral emotional disorder	genus.Subdoligranulum.id.2070	0.015808	0.0201183	0.447252
genus..Eubacteriumruminantiumgroup.id.11340	Anxiety neurosis	Anxiety neurosis	genus..Eubacteriumruminantiumgroup.id.11340	0.00410413	0.00537999	0.448644
genus..Eubacteriumhalliigroup.id.11338	Anxiety neurosis	Anxiety neurosis	genus..Eubacteriumhalliigroup.id.11338	0.00586417	0.00750235	0.449571
order.Bifidobacteriales.id.432	Cerebral plasy	Cerebral plasy	order.Bifidobacteriales.id.432	-0.0648778	0.0836645	0.450973
family.Bifidobacteriaceae.id.433	Cerebral plasy	Cerebral plasy	family.Bifidobacteriaceae.id.433	-0.0648778	0.0836645	0.450973
genus..Eubacteriumeligensgroup.id.14372	Cerebral plasy	Cerebral plasy	genus..Eubacteriumeligensgroup.id.14372	-0.0764524	0.095813	0.451125
genus..Eubacteriumxylanophilumgroup.id.14375	Autism	Autism	genus..Eubacteriumxylanophilumgroup.id.14375	0.076437	0.0975959	0.453626
genus.RuminococcaceaeUCG013.id.11370	Cerebral plasy	Cerebral plasy	genus.RuminococcaceaeUCG013.id.11370	0.0542391	0.0698261	0.453672
genus.LachnospiraceaeND3007group.id.11317	Autism	Autism	genus.LachnospiraceaeND3007group.id.11317	0.85716	0.741165	0.45388
class.Deltaproteobacteria.id.3087	intellectual disability	intellectual disability	class.Deltaproteobacteria.id.3087	-0.036873	0.047584	0.454732
phylum.Cyanobacteria.id.1500	intellectual disability	intellectual disability	phylum.Cyanobacteria.id.1500	-0.0405317	0.0520125	0.458252
genus..Ruminococcusgnavusgroup.id.14376	Cerebral plasy	Cerebral plasy	genus..Ruminococcusgnavusgroup.id.14376	-0.113052	0.145887	0.458257
genus.unknowngenus.id.2755	ADHD	ADHD	genus.unknowngenus.id.2755	0.0331831	0.0433488	0.458771
genus..Eubacteriumxylanophilumgroup.id.14375	Anxiety neurosis	Anxiety neurosis	genus..Eubacteriumxylanophilumgroup.id.14375	0.00947888	0.0122845	0.460122
genus.Escherichia.Shigella.id.3504	Cerebral plasy	Cerebral plasy	genus.Escherichia.Shigella.id.3504	0.0597299	0.0784871	0.46023
genus.Eisenbergiella.id.11304	intellectual disability	intellectual disability	genus.Eisenbergiella.id.11304	0.0566561	0.0738551	0.460735
genus.Lactococcus.id.1851	Behavioral emotional disorder	Behavioral emotional disorder	genus.Lactococcus.id.1851	-0.037615	0.0485567	0.46082
genus.Ruminiclostridium6.id.11356	Anxiety neurosis	Anxiety neurosis	genus.Ruminiclostridium6.id.11356	0.00717171	0.00948993	0.462345
order.NB1n.id.3953	Cerebral plasy	Cerebral plasy	order.NB1n.id.3953	-0.0670967	0.0888551	0.463636
genus.unknowngenus.id.1000006162	Cerebral plasy	Cerebral plasy	genus.unknowngenus.id.1000006162	-0.0670967	0.0888551	0.463636
family.unknownfamily.id.1000006161	Cerebral plasy	Cerebral plasy	family.unknownfamily.id.1000006161	-0.0670967	0.0888551	0.463636
genus.LachnospiraceaeUCG008.id.11328	Autism	Autism	genus.LachnospiraceaeUCG008.id.11328	0.0979344	0.128372	0.465052
family.Victivallaceae.id.2255	Behavioral emotional disorder	Behavioral emotional disorder	family.Victivallaceae.id.2255	0.0257383	0.0342069	0.467589
genus.Coprobacter.id.949	ADHD	ADHD	genus.Coprobacter.id.949	0.0194291	0.026439	0.467944
family.Clostridiaceae1.id.1869	ADHD	ADHD	family.Clostridiaceae1.id.1869	0.017176	0.0232708	0.468259
genus.Roseburia.id.2012	Cerebral plasy	Cerebral plasy	genus.Roseburia.id.2012	-0.0581909	0.0782723	0.469508
genus.Butyrivibrio.id.1993	Autism	Autism	genus.Butyrivibrio.id.1993	0.066006	0.0889404	0.470273
class.Alphaproteobacteria.id.2379	Anxiety neurosis	Anxiety neurosis	class.Alphaproteobacteria.id.2379	-0.0199027	0.0258484	0.470533
genus.Eggerthella.id.819	Cerebral plasy	Cerebral plasy	genus.Eggerthella.id.819	0.0881538	0.116035	0.472229
genus.Anaerostipes.id.1991	ADHD	ADHD	genus.Anaerostipes.id.1991	-0.0180134	0.0250394	0.472975
genus.Eggerthella.id.819	Autism	Autism	genus.Eggerthella.id.819	-0.0893305	0.117844	0.473169
family.FamilyXIII.id.1957	ADHD	ADHD	family.FamilyXIII.id.1957	0.0430324	0.0572959	0.47413
genus.Collinsella.id.815	ADHD	ADHD	genus.Collinsella.id.815	0.0359861	0.0482719	0.474995
genus.RuminococcaceaeUCG004.id.11362	Anxiety neurosis	Anxiety neurosis	genus.RuminococcaceaeUCG004.id.11362	0.017832	0.0241005	0.47637
family.Peptococcaceae.id.2024	Cerebral plasy	Cerebral plasy	family.Peptococcaceae.id.2024	0.0525671	0.0726571	0.478189
genus.RikenellaceaeRC9gutgroup.id.11191	intellectual disability	intellectual disability	genus.RikenellaceaeRC9gutgroup.id.11191	-0.0454263	0.061945	0.478693
genus.Methanobrevibacter.id.123	Behavioral emotional disorder	Behavioral emotional disorder	genus.Methanobrevibacter.id.123	0.0264931	0.03508	0.478704
genus.Dialister.id.2183	intellectual disability	intellectual disability	genus.Dialister.id.2183	-0.0372668	0.0508361	0.478843
genus.RuminococcaceaeUCG011.id.11368	Cerebral plasy	Cerebral plasy	genus.RuminococcaceaeUCG011.id.11368	0.100239	0.132846	0.479077
genus..Eubacteriumventriosumgroup.id.11341	Behavioral emotional disorder	Behavioral emotional disorder	genus..Eubacteriumventriosumgroup.id.11341	-0.0265958	0.0365022	0.479163
genus..Eubacteriumoxidoreducensgroup.id.11339	Behavioral emotional disorder	Behavioral emotional disorder	genus..Eubacteriumoxidoreducensgroup.id.11339	0.0274501	0.0353935	0.481304
genus.FamilyXIIIAD3011group.id.11293	ADHD	ADHD	genus.FamilyXIIIAD3011group.id.11293	0.0391258	0.0539742	0.481359
class.Melainabacteria.id.1589	ADHD	ADHD	class.Melainabacteria.id.1589	-0.032223	0.0444807	0.483927
family.Christensenellaceae.id.1866	Autism	Autism	family.Christensenellaceae.id.1866	-0.0358793	0.0500696	0.483957
genus.Alloprevotella.id.961	intellectual disability	intellectual disability	genus.Alloprevotella.id.961	0.0953483	0.124073	0.485057
genus.FamilyXIIIUCG001.id.11294	intellectual disability	intellectual disability	genus.FamilyXIIIUCG001.id.11294	-0.0395529	0.053665	0.485067
genus.Erysipelatoclostridium.id.11381	Autism	Autism	genus.Erysipelatoclostridium.id.11381	0.0472774	0.0673945	0.486524
phylum.Actinobacteria.id.400	Cerebral plasy	CP	phylum.Actinobacteria.id.400	-0.0771653	0.10788	0.487078
order.Burkholderiales.id.2874	ADHD	ADHD	order.Burkholderiales.id.2874	0.0162663	0.0233931	0.48865
genus.Parabacteroides.id.954	intellectual disability	intellectual disability	genus.Parabacteroides.id.954	0.0448526	0.0608707	0.489012
family.Streptococcaceae.id.1850	Autism	Autism	family.Streptococcaceae.id.1850	-0.0746797	0.104674	0.48921
genus.Ruminiclostridium6.id.11356	ADHD	ADHD	genus.Ruminiclostridium6.id.11356	0.0266891	0.0377728	0.491428
class.Bacilli.id.1673	Anxiety neurosis	Anxiety neurosis	class.Bacilli.id.1673	0.00734615	0.0105022	0.492302
order.Selenomonadales.id.2165	Autism	Autism	order.Selenomonadales.id.2165	0.0568607	0.0800816	0.492461
class.Negativicutes.id.2164	Autism	Autism	class.Negativicutes.id.2164	0.0568607	0.0800816	0.492461
order.Gastranaerophilales.id.1591	Anxiety neurosis	Anxiety neurosis	order.Gastranaerophilales.id.1591	-0.00847201	0.0118994	0.492759
genus.unknowngenus.id.1000001215	Anxiety neurosis	Anxiety neurosis	genus.unknowngenus.id.1000001215	-0.00847201	0.0118994	0.492759
family.unknownfamily.id.1000001214	Anxiety neurosis	Anxiety neurosis	family.unknownfamily.id.1000001214	-0.00847201	0.0118994	0.492759
family.ClostridialesvadinBB60group.id.11286	ADHD	ADHD	family.ClostridialesvadinBB60group.id.11286	-0.0256043	0.036386	0.493167
genus.Hungatella.id.11306	Behavioral emotional disorder	Behavioral emotional disorder	genus.Hungatella.id.11306	-0.0561031	0.0721467	0.493481
genus.Paraprevotella.id.962	intellectual disability	intellectual disability	genus.Paraprevotella.id.962	-0.0270079	0.0382163	0.494444
genus.Olsenella.id.822	intellectual disability	intellectual disability	genus.Olsenella.id.822	-0.0257968	0.0361212	0.495428
order.Clostridiales.id.1863	Cerebral plasy	Cerebral plasy	order.Clostridiales.id.1863	-0.0730689	0.104724	0.496023
genus.RuminococcaceaeUCG002.id.11360	ADHD	ADHD	genus.RuminococcaceaeUCG002.id.11360	-0.0221185	0.0319474	0.496684
genus..Eubacteriumcoprostanoligenesgroup.id.11375	Cerebral plasy	Cerebral plasy	genus..Eubacteriumcoprostanoligenesgroup.id.11375	0.061145	0.0870227	0.496885
genus.Catenibacterium.id.2153	Behavioral emotional disorder	Behavioral emotional disorder	genus.Catenibacterium.id.2153	-0.0736315	0.103491	0.497009
genus.Bilophila.id.3170	Autism	Autism	genus.Bilophila.id.3170	-0.0711523	0.103582	0.497412
family.Verrucomicrobiaceae.id.4036	Behavioral emotional disorder	Behavioral emotional disorder	family.Verrucomicrobiaceae.id.4036	-0.0166392	0.0236323	0.497445
order.Verrucomicrobiales.id.4030	Behavioral emotional disorder	Behavioral emotional disorder	order.Verrucomicrobiales.id.4030	-0.0166267	0.0236385	0.497873
class.Verrucomicrobiae.id.4029	Behavioral emotional disorder	Behavioral emotional disorder	class.Verrucomicrobiae.id.4029	-0.0166267	0.0236385	0.497873
class.Gammaproteobacteria.id.3303	Autism	Autism	class.Gammaproteobacteria.id.3303	-0.0831491	0.11666	0.499064
genus.Oscillibacter.id.2063	Cerebral plasy	Cerebral plasy	genus.Oscillibacter.id.2063	-0.0509886	0.0735709	0.499612
genus.Akkermansia.id.4037	Behavioral emotional disorder	Behavioral emotional disorder	genus.Akkermansia.id.4037	-0.0165343	0.0236286	0.500031
class.Gammaproteobacteria.id.3303	Behavioral emotional disorder	Behavioral emotional disorder	class.Gammaproteobacteria.id.3303	-0.071396	0.0176229	0.500133
genus.ChristensenellaceaeR.7group.id.11283	intellectual disability	intellectual disability	genus.ChristensenellaceaeR.7group.id.11283	0.0361079	0.050803	0.500232
genus.Lactobacillus.id.1837	Autism	Autism	genus.Lactobacillus.id.1837	0.0538066	0.075533	0.502989
family.FamilyXIII.id.1957	intellectual disability	intellectual disability	family.FamilyXIII.id.1957	-0.0342588	0.0488782	0.503238
genus.Alloprevotella.id.961	Cerebral plasy	Cerebral plasy	genus.Alloprevotella.id.961	-0.213595	0.291752	0.504686
genus.Coprobacter.id.949	Cerebral plasy	Cerebral plasy	genus.Coprobacter.id.949	0.0629359	0.09156	0.504916
genus.Desulfovibrio.id.3173	Behavioral emotional disorder	Behavioral emotional disorder	genus.Desulfovibrio.id.3173	0.0217953	0.032128	0.505298
genus.Coprococcus3.id.11303	ADHD	ADHD	genus.Coprococcus3.id.11303	-0.0613338	0.0871168	0.507797
family.Lactobacillaceae.id.1836	Behavioral emotional disorder	Behavioral emotional disorder	family.Lactobacillaceae.id.1836	-0.0162628	0.0233243	0.508136
class.Gammaproteobacteria.id.3303	intellectual disability	intellectual disability	class.Gammaproteobacteria.id.3303	0.0322902	0.0463789	0.508738
genus.Methanobrevibacter.id.123	Cerebral plasy	Cerebral plasy	genus.Methanobrevibacter.id.123	0.0894895	0.128416	0.511964
genus.Oxalobacter.id.2978	Cerebral plasy	Cerebral plasy	genus.Oxalobacter.id.2978	0.078346	0.11537	0.512494
genus.Lactobacillus.id.1837	Anxiety neurosis	Anxiety neurosis	genus.Lactobacillus.id.1837	0.00573407	0.00862141	0.512902
genus.Coprococcus2.id.11302	Anxiety neurosis	Anxiety neurosis	genus.Coprococcus2.id.11302	-0.0141897	0.0206206	0.51352
genus..Eubacteriumbrachygroup.id.11296	Cerebral plasy	Cerebral plasy	genus..Eubacteriumbrachygroup.id.11296	0.0610266	0.0898909	0.514281
family.Bacteroidaceae.id.917	ADHD	ADHD	family.Bacteroidaceae.id.917	0.0404797	0.0601799	0.518069
family.Bifidobacteriaceae.id.433	ADHD	ADHD	family.Bifidobacteriaceae.id.433	-0.0268315	0.0406304	0.519728
order.Bifidobacteriales.id.432	ADHD	ADHD	order.Bifidobacteriales.id.432	-0.0268315	0.0406304	0.519728
genus.ChristensenellaceaeR.7group.id.11283	Autism	Autism	genus.ChristensenellaceaeR.7group.id.11283	0.0919999	0.136106	0.520776
genus.Allisonella.id.2174	Anxiety neurosis	Anxiety neurosis	genus.Allisonella.id.2174	0.00815978	0.0127104	0.52225
phylum.Actinobacteria.id.400	intellectual disability	intellectual disability	phylum.Actinobacteria.id.400	0.0288544	0.0439541	0.522975
family.Actinomycetaceae.id.421	Behavioral emotional disorder	Behavioral emotional disorder	family.Actinomycetaceae.id.421	0.0228126	0.029812	0.52411
genus.Actinomyces.id.423	Autism	Autism	genus.Actinomyces.id.423	-0.0561335	0.0830886	0.524472
genus.FamilyXIIIUCG001.id.11294	ADHD	ADHD	genus.FamilyXIIIUCG001.id.11294	-0.0293112	0.0437811	0.524641
class.Lentisphaeria.id.2250	Behavioral emotional disorder	Behavioral emotional disorder	class.Lentisphaeria.id.2250	0.0136736	0.0211012	0.525164
family.Lachnospiraceae.id.1987	Behavioral emotional disorder	Behavioral emotional disorder	family.Lachnospiraceae.id.1987	-0.0161466	0.0247791	0.525199
order.Actinomycetales.id.420	Behavioral emotional disorder	Behavioral emotional disorder	order.Actinomycetales.id.420	0.0227619	0.0298592	0.52551
genus.Phascolarctobacterium.id.2168	Behavioral emotional disorder	Behavioral emotional disorder	genus.Phascolarctobacterium.id.2168	0.0141103	0.0218552	0.525514
genus.Alloprevotella.id.961	Autism	Autism	genus.Alloprevotella.id.961	0.258966	0.373065	0.52579
order.Enterobacteriales.id.3468	Anxiety neurosis	Anxiety neurosis	order.Enterobacteriales.id.3468	-0.0110822	0.0170895	0.525875
family.Enterobacteriaceae.id.3469	Anxiety neurosis	Anxiety neurosis	family.Enterobacteriaceae.id.3469	-0.0110822	0.0170895	0.525875
genus.Parabacteroides.id.954	Behavioral emotional disorder	Behavioral emotional disorder	genus.Parabacteroides.id.954	-0.0433139	0.0644337	0.526466
genus.Victivallis.id.2256	Cerebral plasy	Cerebral plasy	genus.Victivallis.id.2256	-0.0543737	0.0851063	0.526628
order.Methanobacteriales.id.120	Behavioral emotional disorder	Behavioral emotional disorder	order.Methanobacteriales.id.120	-0.0212835	0.0323193	0.526677
family.Methanobacteriaceae.id.121	Behavioral emotional disorder	Behavioral emotional disorder	family.Methanobacteriaceae.id.121	-0.0212835	0.0323193	0.526677
genus.Eggerthella.id.819	intellectual disability	intellectual disability	genus.Eggerthella.id.819	-0.0385332	0.0578744	0.526858
genus.Ruminiclostridium9.id.11357	intellectual disability	intellectual disability	genus.Ruminiclostridium9.id.11357	0.0331394	0.0512306	0.529898
genus..Eubacteriumnodatumgroup.id.11297	Cerebral plasy	Cerebral plasy	genus..Eubacteriumnodatumgroup.id.11297	0.0730672	0.112619	0.532671
genus.Ruminiclostridium6.id.11356	Autism	Autism	genus.Ruminiclostridium6.id.11356	0.0412656	0.0645178	0.53276
family.Rikenellaceae.id.967	ADHD	ADHD	family.Rikenellaceae.id.967	-0.0227758	0.0357565	0.533154
family.Peptostreptococcaceae.id.2042	Cerebral plasy	Cerebral plasy	family.Peptostreptococcaceae.id.2042	0.0400263	0.0625506	0.533352
phylum.Verrucomicrobia.id.3982	ADHD	ADHD	phylum.Verrucomicrobia.id.3982	0.0151446	0.0242904	0.535084
genus.Blautia.id.1992	Cerebral plasy	Cerebral plasy	genus.Blautia.id.1992	-0.0434125	0.0679698	0.53737
genus.Allisonella.id.2174	Cerebral plasy	Cerebral plasy	genus.Allisonella.id.2174	-0.117667	0.181643	0.537777
family.Prevotellaceae.id.960	Behavioral emotional disorder	Behavioral emotional disorder	family.Prevotellaceae.id.960	0.0114236	0.0182854	0.540951
genus.Lachnoclostridium.id.11308	Autism	Autism	genus.Lachnoclostridium.id.11308	-0.0262337	0.0431319	0.544381
genus.Terrisporobacter.id.11348	Cerebral plasy	Cerebral plasy	genus.Terrisporobacter.id.11348	-0.0686389	0.104354	0.546627
genus..Eubacteriumruminantiumgroup.id.11340	Behavioral emotional disorder	Behavioral emotional disorder	genus..Eubacteriumruminantiumgroup.id.11340	-0.0107758	0.017545	0.547227
genus..Ruminococcusgauvreauiigroup.id.11342	intellectual disability	intellectual disability	genus..Ruminococcusgauvreauiigroup.id.11342	0.0333141	0.0535864	0.548057
family.Alcaligenaceae.id.2875	ADHD	ADHD	family.Alcaligenaceae.id.2875	-0.0255001	0.0414397	0.548194
order.Victivallales.id.2254	Autism	Autism	order.Victivallales.id.2254	0.0712171	0.113654	0.548372
class.Lentisphaeria.id.2250	Autism	Autism	class.Lentisphaeria.id.2250	0.0712171	0.113654	0.548372
genus.RuminococcaceaeNK4A214group.id.11358	Cerebral plasy	Cerebral plasy	genus.RuminococcaceaeNK4A214group.id.11358	0.0412898	0.0672226	0.548919
order.Lactobacillales.id.1800	ADHD	ADHD	order.Lactobacillales.id.1800	0.0124726	0.0207996	0.550643
genus.Lactococcus.id.1851	Cerebral plasy	Cerebral plasy	genus.Lactococcus.id.1851	-0.0855042	0.137296	0.55077
family.Christensenellaceae.id.1866	Cerebral plasy	Cerebral plasy	family.Christensenellaceae.id.1866	-0.0297737	0.0482542	0.55251
family.Ruminococcaceae.id.2050	Behavioral emotional disorder	Behavioral emotional disorder	family.Ruminococcaceae.id.2050	0.0120417	0.019531	0.552809
class.Betaproteobacteria.id.2867	intellectual disability	intellectual disability	class.Betaproteobacteria.id.2867	-0.0209346	0.034207	0.55298
genus.RuminococcaceaeUCG003.id.11361	Cerebral plasy	Cerebral plasy	genus.RuminococcaceaeUCG003.id.11361	-0.0433857	0.0712659	0.554016
family.Rikenellaceae.id.967	intellectual disability	intellectual disability	family.Rikenellaceae.id.967	0.0171972	0.0287068	0.557518
genus.unknowngenus.id.2041	Anxiety neurosis	Anxiety neurosis	genus.unknowngenus.id.2041	-0.00692934	0.0114534	0.558654
genus.Dorea.id.1997	Anxiety neurosis	Anxiety neurosis	genus.Dorea.id.1997	0.00675722	0.0111752	0.558872
family.unknownfamily.id.1000001214	ADHD	ADHD	family.unknownfamily.id.1000001214	-0.0300568	0.0498735	0.560152
genus.unknowngenus.id.1000001215	ADHD	ADHD	genus.unknowngenus.id.1000001215	-0.0300568	0.0498735	0.560152
order.Gastranaerophilales.id.1591	ADHD	ADHD	order.Gastranaerophilales.id.1591	-0.0300568	0.0498735	0.560152
family.Oxalobacteraceae.id.2966	Behavioral emotional disorder	Behavioral emotional disorder	family.Oxalobacteraceae.id.2966	0.0163166	0.0272953	0.560256
genus.RuminococcaceaeUCG004.id.11362	Behavioral emotional disorder	Behavioral emotional disorder	genus.RuminococcaceaeUCG004.id.11362	-0.0230934	0.0386993	0.563946
order.Bacteroidales.id.913	Behavioral emotional disorder	Behavioral emotional disorder	order.Bacteroidales.id.913	-0.0101283	0.0172304	0.567552
class.Bacteroidia.id.912	Behavioral emotional disorder	Behavioral emotional disorder	class.Bacteroidia.id.912	-0.0101283	0.0172304	0.567552
phylum.Lentisphaerae.id.2238	Autism	Autism	phylum.Lentisphaerae.id.2238	0.0681149	0.114973	0.568138
genus.unknowngenus.id.1868	Cerebral plasy	Cerebral plasy	genus.unknowngenus.id.1868	0.0468144	0.0787197	0.56848
genus.Tyzzerella3.id.11335	ADHD	ADHD	genus.Tyzzerella3.id.11335	-0.0555095	0.094527	0.568904
genus.Hungatella.id.11306	Anxiety neurosis	Anxiety neurosis	genus.Hungatella.id.11306	0.0382351	0.0600238	0.569407
genus.Coprococcus3.id.11303	Autism	Autism	genus.Coprococcus3.id.11303	0.0908468	0.151554	0.570808
phylum.Bacteroidetes.id.905	Autism	Autism	phylum.Bacteroidetes.id.905	-0.0368551	0.0628997	0.570907
genus.Hungatella.id.11306	ADHD	ADHD	genus.Hungatella.id.11306	-0.0683753	0.107846	0.571115
genus.unknowngenus.id.1868	Autism	Autism	genus.unknowngenus.id.1868	-0.0720369	0.122472	0.572632
family.Alcaligenaceae.id.2875	Behavioral emotional disorder	Behavioral emotional disorder	family.Alcaligenaceae.id.2875	0.0151806	0.0263723	0.574004
genus..Clostridiuminnocuumgroup.id.14397	ADHD	ADHD	genus..Clostridiuminnocuumgroup.id.14397	0.0288004	0.0507085	0.575128
class.Methanobacteria.id.119	Anxiety neurosis	Anxiety neurosis	class.Methanobacteria.id.119	0.0106552	0.0183911	0.576553
genus.LachnospiraceaeNC2004group.id.11316	Anxiety neurosis	Anxiety neurosis	genus.LachnospiraceaeNC2004group.id.11316	-0.0100607	0.0172901	0.576675
genus.CandidatusSoleaferrea.id.11350	ADHD	ADHD	genus.CandidatusSoleaferrea.id.11350	-0.019661	0.0350491	0.577284
order.Burkholderiales.id.2874	intellectual disability	intellectual disability	order.Burkholderiales.id.2874	-0.0200654	0.0349246	0.5783
genus.Anaerotruncus.id.2054	ADHD	ADHD	genus.Anaerotruncus.id.2054	-0.019557	0.0344411	0.579138
genus..Ruminococcusgnavusgroup.id.14376	Behavioral emotional disorder	Behavioral emotional disorder	genus..Ruminococcusgnavusgroup.id.14376	0.0252001	0.0438041	0.579192
genus..Eubacteriumrectalegroup.id.14374	Autism	Autism	genus..Eubacteriumrectalegroup.id.14374	-0.039225	0.068806	0.582572
order.Clostridiales.id.1863	Anxiety neurosis	Anxiety neurosis	order.Clostridiales.id.1863	-0.00779127	0.0138911	0.58316
family.Acidaminococcaceae.id.2166	Anxiety neurosis	Anxiety neurosis	family.Acidaminococcaceae.id.2166	-0.00778397	0.0134649	0.58423
genus.Butyricimonas.id.945	ADHD	ADHD	genus.Butyricimonas.id.945	-0.0264769	0.0474174	0.585405
genus.LachnospiraceaeND3007group.id.11317	ADHD	ADHD	genus.LachnospiraceaeND3007group.id.11317	0.253896	0.334099	0.586303
genus.Barnesiella.id.944	Cerebral plasy	Cerebral plasy	genus.Barnesiella.id.944	-0.0587347	0.105572	0.587422
genus.RuminococcaceaeUCG011.id.11368	Behavioral emotional disorder	Behavioral emotional disorder	genus.RuminococcaceaeUCG011.id.11368	0.0250682	0.0439116	0.588808
genus.Parasutterella.id.2892	ADHD	ADHD	genus.Parasutterella.id.2892	-0.0147086	0.0265947	0.588942
genus.LachnospiraceaeNC2004group.id.11316	ADHD	ADHD	genus.LachnospiraceaeNC2004group.id.11316	-0.0299189	0.0532029	0.58928
genus.Parasutterella.id.2892	Behavioral emotional disorder	Behavioral emotional disorder	genus.Parasutterella.id.2892	-0.00911304	0.0165138	0.589756
family.FamilyXI.id.1936	Behavioral emotional disorder	Behavioral emotional disorder	family.FamilyXI.id.1936	-0.0190056	0.0338767	0.590147
genus.Roseburia.id.2012	Behavioral emotional disorder	Behavioral emotional disorder	genus.Roseburia.id.2012	0.0156795	0.028501	0.590894
genus.RuminococcaceaeNK4A214group.id.11358	Autism	Autism	genus.RuminococcaceaeNK4A214group.id.11358	-0.0425727	0.0778331	0.593009
genus.unknowngenus.id.2071	ADHD	ADHD	genus.unknowngenus.id.2071	-0.0360582	0.0660396	0.593089
genus.unknowngenus.id.826	Anxiety neurosis	Anxiety neurosis	genus.unknowngenus.id.826	0.00631538	0.0115471	0.594457
genus..Eubacteriumeligensgroup.id.14372	intellectual disability	intellectual disability	genus..Eubacteriumeligensgroup.id.14372	0.023391	0.0420493	0.595349
genus..Eubacteriumnodatumgroup.id.11297	intellectual disability	intellectual disability	genus..Eubacteriumnodatumgroup.id.11297	-0.0279775	0.0508678	0.5957
genus.Barnesiella.id.944	Behavioral emotional disorder	Behavioral emotional disorder	genus.Barnesiella.id.944	0.0167945	0.03091	0.596094
order.MollicutesRF9.id.11579	Autism	Autism	order.MollicutesRF9.id.11579	-0.036464	0.0670366	0.596444
genus.unknowngenus.id.1868	Anxiety neurosis	Anxiety neurosis	genus.unknowngenus.id.1868	-0.00319811	0.00603626	0.597043
order.NB1n.id.3953	Autism	Autism	order.NB1n.id.3953	-0.0487132	0.0902205	0.59837
family.unknownfamily.id.1000006161	Autism	Autism	family.unknownfamily.id.1000006161	-0.0487132	0.0902205	0.59837
phylum.Bacteroidetes.id.905	intellectual disability	intellectual disability	phylum.Bacteroidetes.id.905	-0.0238782	0.0439041	0.598445
class.Mollicutes.id.3920	Cerebral plasy	Cerebral plasy	class.Mollicutes.id.3920	0.0470612	0.0865308	0.598449
genus.Romboutsia.id.11347	Behavioral emotional disorder	Behavioral emotional disorder	genus.Romboutsia.id.11347	0.0114484	0.0211942	0.598965
genus.Paraprevotella.id.962	Anxiety neurosis	Anxiety neurosis	genus.Paraprevotella.id.962	0.00689963	0.012749	0.599167
genus.RuminococcaceaeUCG013.id.11370	ADHD	ADHD	genus.RuminococcaceaeUCG013.id.11370	0.0132315	0.0248916	0.599219
genus.Alistipes.id.968	Anxiety neurosis	Anxiety neurosis	genus.Alistipes.id.968	0.0361949	0.0189898	0.600153
genus.LachnospiraceaeUCG004.id.11324	Behavioral emotional disorder	Behavioral emotional disorder	genus.LachnospiraceaeUCG004.id.11324	-0.0152083	0.0282842	0.601497
genus.unknowngenus.id.1000000073	Cerebral plasy	Cerebral plasy	genus.unknowngenus.id.1000000073	0.0373927	0.070107	0.602146
family.ClostridialesvadinBB60group.id.11286	Cerebral plasy	Cerebral plasy	family.ClostridialesvadinBB60group.id.11286	0.0373927	0.070107	0.602146
genus..Eubacteriumnodatumgroup.id.11297	ADHD	ADHD	genus..Eubacteriumnodatumgroup.id.11297	0.0278896	0.0520065	0.604771
genus.Clostridiumsensustricto1.id.1873	Autism	Autism	genus.Clostridiumsensustricto1.id.1873	0.0331851	0.0630303	0.606243
genus.Romboutsia.id.11347	Autism	Autism	genus.Romboutsia.id.11347	-0.0388226	0.073601	0.60748
genus.RuminococcaceaeUCG011.id.11368	ADHD	ADHD	genus.RuminococcaceaeUCG011.id.11368	0.0106235	0.0206703	0.607893
order.Erysipelotrichales.id.2148	Autism	Autism	order.Erysipelotrichales.id.2148	-0.0189961	0.0533223	0.610237
family.Peptostreptococcaceae.id.2042	Anxiety neurosis	Anxiety neurosis	family.Peptostreptococcaceae.id.2042	0.00462328	0.0088964	0.612021
genus.Dialister.id.2183	Anxiety neurosis	Anxiety neurosis	genus.Dialister.id.2183	-0.0101288	0.0194255	0.612414
genus.Fusicatenibacter.id.11305	Anxiety neurosis	Anxiety neurosis	genus.Fusicatenibacter.id.11305	0.00605556	0.0117549	0.613081
genus.Anaerofilum.id.2053	ADHD	ADHD	genus.Anaerofilum.id.2053	0.0263205	0.0503608	0.613846
genus.Erysipelatoclostridium.id.11381	Behavioral emotional disorder	Behavioral emotional disorder	genus.Erysipelatoclostridium.id.11381	-0.0116532	0.0225847	0.613923
genus.Intestinibacter.id.11345	Anxiety neurosis	Anxiety neurosis	genus.Intestinibacter.id.11345	-0.00543967	0.0105703	0.614848
genus.Faecalibacterium.id.2057	Anxiety neurosis	Anxiety neurosis	genus.Faecalibacterium.id.2057	0.00404339	0.00797642	0.617495
order.NB1n.id.3953	ADHD	ADHD	order.NB1n.id.3953	-0.0129448	0.0259117	0.619524
order.Rhodospirillales.id.2667	intellectual disability	intellectual disability	order.Rhodospirillales.id.2667	0.0204186	0.0401504	0.620285
phylum.Lentisphaerae.id.2238	Anxiety neurosis	Anxiety neurosis	phylum.Lentisphaerae.id.2238	0.00573155	0.0113923	0.621345
genus.LachnospiraceaeUCG010.id.11330	ADHD	ADHD	genus.LachnospiraceaeUCG010.id.11330	-0.0272296	0.0534817	0.6217
genus..Eubacteriumnodatumgroup.id.11297	Behavioral emotional disorder	Behavioral emotional disorder	genus..Eubacteriumnodatumgroup.id.11297	-0.0168466	0.0330269	0.622264
genus.Turicibacter.id.2162	intellectual disability	intellectual disability	genus.Turicibacter.id.2162	-0.0302911	0.0597247	0.623025
genus.Prevotella9.id.11183	ADHD	ADHD	genus.Prevotella9.id.11183	0.0140206	0.0280313	0.624208
family.Prevotellaceae.id.960	ADHD	ADHD	family.Prevotellaceae.id.960	0.0110907	0.0225405	0.62489
genus..Ruminococcustorquesgroup.id.14377	Behavioral emotional disorder	Behavioral emotional disorder	genus..Ruminococcustorquesgroup.id.14377	0.014637	0.0289681	0.625504
genus.Tyzzerella3.id.11335	Behavioral emotional disorder	Behavioral emotional disorder	genus.Tyzzerella3.id.11335	0.00783327	0.0159779	0.626055
genus.Methanobrevibacter.id.123	Autism	Autism	genus.Methanobrevibacter.id.123	0.103264	0.201561	0.626732
genus.DefluviitaleaceaeUCG011.id.11287	Cerebral plasy	Cerebral plasy	genus.DefluviitaleaceaeUCG011.id.11287	0.0693107	0.137339	0.627395
genus.Butyricicoccus.id.2055	intellectual disability	intellectual disability	genus.Butyricicoccus.id.2055	0.0174007	0.0343618	0.628134
genus.RuminococcaceaeUCG013.id.11370	intellectual disability	intellectual disability	genus.RuminococcaceaeUCG013.id.11370	-0.0119258	0.0243556	0.628195
genus.Akkermansia.id.4037	Cerebral plasy	Cerebral plasy	genus.Akkermansia.id.4037	-0.0401054	0.0803209	0.628359
order.Verrucomicrobiales.id.4030	Cerebral plasy	Cerebral plasy	order.Verrucomicrobiales.id.4030	-0.0399767	0.0803535	0.629586
class.Verrucomicrobiae.id.4029	Cerebral plasy	Cerebral plasy	class.Verrucomicrobiae.id.4029	-0.0399767	0.0803535	0.629586
family.Verrucomicrobiaceae.id.4036	Cerebral plasy	Cerebral plasy	family.Verrucomicrobiaceae.id.4036	-0.0399132	0.0803323	0.630035
genus..Eubacteriumventriosumgroup.id.11341	intellectual disability	intellectual disability	genus..Eubacteriumventriosumgroup.id.11341	-0.0312829	0.0639446	0.632837
genus.LachnospiraceaeFCS020group.id.11314	intellectual disability	intellectual disability	genus.LachnospiraceaeFCS020group.id.11314	-0.012753	0.0260976	0.633219
family.BacteroidalesS24.7group.id.11173	Behavioral emotional disorder	Behavioral emotional disorder	family.BacteroidalesS24.7group.id.11173	0.00554947	0.0115548	0.633584
genus..Eubacteriumventriosumgroup.id.11341	Anxiety neurosis	Anxiety neurosis	genus..Eubacteriumventriosumgroup.id.11341	-0.00881474	0.0180627	0.633671
genus.Streptococcus.id.1853	Autism	Autism	genus.Streptococcus.id.1853	0.0529633	0.108495	0.634233
genus.Anaerostipes.id.1991	Anxiety neurosis	Anxiety neurosis	genus.Anaerostipes.id.1991	0.00651495	0.0137164	0.635473
phylum.Firmicutes.id.1672	Anxiety neurosis	Anxiety neurosis	phylum.Firmicutes.id.1672	0.00474716	0.00981648	0.63566
genus.Actinomyces.id.423	ADHD	ADHD	genus.Actinomyces.id.423	0.0157778	0.0323279	0.636034
genus..Eubacteriumfissicatenagroup.id.14373	Behavioral emotional disorder	Behavioral emotional disorder	genus..Eubacteriumfissicatenagroup.id.14373	0.0206933	0.0420484	0.637684
family.FamilyXI.id.1936	Cerebral plasy	Cerebral plasy	family.FamilyXI.id.1936	-0.0777375	0.159207	0.638453
family.Enterobacteriaceae.id.3469	ADHD	ADHD	family.Enterobacteriaceae.id.3469	0.0282076	0.0581645	0.639289
order.Enterobacteriales.id.3468	ADHD	ADHD	order.Enterobacteriales.id.3468	0.0282076	0.0581645	0.639289
family.Acidaminococcaceae.id.2166	Cerebral plasy	Cerebral plasy	family.Acidaminococcaceae.id.2166	0.0477787	0.0974995	0.641507
order.Enterobacteriales.id.3468	Cerebral plasy	Cerebral plasy	order.Enterobacteriales.id.3468	0.0606261	0.125912	0.641655
family.Enterobacteriaceae.id.3469	Cerebral plasy	Cerebral plasy	family.Enterobacteriaceae.id.3469	0.0606261	0.125912	0.641655
genus.Phascolarctobacterium.id.2168	intellectual disability	intellectual disability	genus.Phascolarctobacterium.id.2168	-0.0159856	0.0338583	0.641701
genus.Parabacteroides.id.954	Autism	Autism	genus.Parabacteroides.id.954	0.071123	0.145459	0.642232
genus.Streptococcus.id.1853	Cerebral plasy	Cerebral plasy	genus.Streptococcus.id.1853	0.0509593	0.107144	0.64289
genus.Lactococcus.id.1851	intellectual disability	intellectual disability	genus.Lactococcus.id.1851	0.0299004	0.0621265	0.643204
genus.LachnospiraceaeUCG004.id.11324	ADHD	ADHD	genus.LachnospiraceaeUCG004.id.11324	-0.019752	0.041483	0.643286
family.FamilyXI.id.1936	intellectual disability	intellectual disability	family.FamilyXI.id.1936	0.0250995	0.0522666	0.643927
genus.LachnospiraceaeNC2004group.id.11316	intellectual disability	intellectual disability	genus.LachnospiraceaeNC2004group.id.11316	0.0250824	0.0522469	0.644026
genus.Phascolarctobacterium.id.2168	Autism	Autism	genus.Phascolarctobacterium.id.2168	0.053597	0.111922	0.644839
genus.unknowngenus.id.2041	Autism	Autism	genus.unknowngenus.id.2041	0.0290576	0.0626767	0.645439
phylum.Actinobacteria.id.400	ADHD	ADHD	phylum.Actinobacteria.id.400	0.0184901	0.039435	0.646924
order.Rhodospirillales.id.2667	Anxiety neurosis	Anxiety neurosis	order.Rhodospirillales.id.2667	-0.00336933	0.0073241	0.647052
genus.LachnospiraceaeND3007group.id.11317	Anxiety neurosis	Anxiety neurosis	genus.LachnospiraceaeND3007group.id.11317	0.0241891	0.0522454	0.650018
genus.Ruminococcus2.id.11374	intellectual disability	intellectual disability	genus.Ruminococcus2.id.11374	0.0138219	0.029776	0.650184
genus.LachnospiraceaeNC2004group.id.11316	Autism	Autism	genus.LachnospiraceaeNC2004group.id.11316	0.0652208	0.138818	0.651017
genus.Clostridiumsensustricto1.id.1873	Anxiety neurosis	Anxiety neurosis	genus.Clostridiumsensustricto1.id.1873	-0.00501493	0.0109085	0.652306
genus.Dorea.id.1997	ADHD	ADHD	genus.Dorea.id.1997	-0.0120224	0.0264279	0.653097
genus.Hungatella.id.11306	Cerebral plasy	Cerebral plasy	genus.Hungatella.id.11306	0.11149	0.224395	0.653425
genus.Anaerofilum.id.2053	Cerebral plasy	Cerebral plasy	genus.Anaerofilum.id.2053	-0.0505243	0.108877	0.653633
class.Gammaproteobacteria.id.3303	Cerebral plasy	Cerebral plasy	class.Gammaproteobacteria.id.3303	0.0502355	0.107411	0.654213
genus.Barnesiella.id.944	ADHD	ADHD	genus.Barnesiella.id.944	0.0210094	0.0459111	0.654787
genus..Eubacteriumventriosumgroup.id.11341	Autism	Autism	genus..Eubacteriumventriosumgroup.id.11341	-0.0713639	0.156947	0.656825
genus.unknowngenus.id.2071	Behavioral emotional disorder	Behavioral emotional disorder	genus.unknowngenus.id.2071	0.0213964	0.0472471	0.65713
genus.RuminococcaceaeUCG003.id.11361	intellectual disability	intellectual disability	genus.RuminococcaceaeUCG003.id.11361	-0.0146657	0.0322579	0.657485
genus.Blautia.id.1992	ADHD	ADHD	genus.Blautia.id.1992	0.0144392	0.0316858	0.658342
genus.Roseburia.id.2012	Anxiety neurosis	Anxiety neurosis	genus.Roseburia.id.2012	-0.00507228	0.0112958	0.660274
genus.Holdemanella.id.11393	Behavioral emotional disorder	Behavioral emotional disorder	genus.Holdemanella.id.11393	-0.00905498	0.020185	0.661713
genus.Marvinbryantia.id.2005	intellectual disability	intellectual disability	genus.Marvinbryantia.id.2005	0.0261936	0.0578876	0.662933
class.Bacilli.id.1673	intellectual disability	intellectual disability	class.Bacilli.id.1673	-0.0112166	0.0256249	0.666278
family.unknownfamily.id.1000005471	Anxiety neurosis	Anxiety neurosis	family.unknownfamily.id.1000005471	0.00439621	0.00995334	0.666573
family.Actinomycetaceae.id.421	ADHD	ADHD	family.Actinomycetaceae.id.421	0.0320522	0.0644371	0.668197
family.Rhodospirillaceae.id.2717	Cerebral plasy	Cerebral plasy	family.Rhodospirillaceae.id.2717	0.0190797	0.044392	0.668573
genus.Barnesiella.id.944	intellectual disability	intellectual disability	genus.Barnesiella.id.944	-0.0196341	0.0448384	0.668657
genus..Eubacteriumfissicatenagroup.id.14373	Anxiety neurosis	Anxiety neurosis	genus..Eubacteriumfissicatenagroup.id.14373	-0.00687376	0.0158537	0.66902
genus.CandidatusSoleaferrea.id.11350	intellectual disability	intellectual disability	genus.CandidatusSoleaferrea.id.11350	0.0197044	0.0447566	0.669115
genus.Flavonifractor.id.2059	intellectual disability	intellectual disability	genus.Flavonifractor.id.2059	0.0227888	0.0508741	0.669913
genus.Haemophilus.id.3698	Cerebral plasy	Cerebral plasy	genus.Haemophilus.id.3698	0.0247738	0.0568186	0.670566
family.Defluviitaleaceae.id.1924	ADHD	ADHD	family.Defluviitaleaceae.id.1924	0.0169593	0.0394597	0.671031
genus.Holdemania.id.2157	Autism	Autism	genus.Holdemania.id.2157	-0.0367848	0.084925	0.671074
genus.Slackia.id.825	Autism	Autism	genus.Slackia.id.825	0.0460988	0.0937936	0.671281
genus.Oscillospira.id.2064	Autism	Autism	genus.Oscillospira.id.2064	0.0879346	0.198665	0.671389
genus.Fusicatenibacter.id.11305	ADHD	ADHD	genus.Fusicatenibacter.id.11305	-0.0145725	0.0339117	0.672797
genus.Gordonibacter.id.821	Autism	Autism	genus.Gordonibacter.id.821	-0.0285396	0.0667683	0.672868
phylum.Cyanobacteria.id.1500	Autism	Autism	phylum.Cyanobacteria.id.1500	-0.044856	0.102453	0.673098
genus.Ruminococcus2.id.11374	Behavioral emotional disorder	Behavioral emotional disorder	genus.Ruminococcus2.id.11374	-0.0077302	0.0179208	0.673279
genus.Parabacteroides.id.954	ADHD	ADHD	genus.Parabacteroides.id.954	0.0233548	0.0543722	0.67407
genus.Bilophila.id.3170	ADHD	ADHD	genus.Bilophila.id.3170	0.0202549	0.0471947	0.674821
genus.LachnospiraceaeUCG008.id.11328	Behavioral emotional disorder	Behavioral emotional disorder	genus.LachnospiraceaeUCG008.id.11328	0.018886	0.0435626	0.674831
class.Methanobacteria.id.119	ADHD	ADHD	class.Methanobacteria.id.119	0.0218715	0.050862	0.677296
family.Methanobacteriaceae.id.121	ADHD	ADHD	family.Methanobacteriaceae.id.121	0.0218715	0.050862	0.677296
genus.RuminococcaceaeUCG010.id.11367	Cerebral plasy	Cerebral plasy	genus.RuminococcaceaeUCG010.id.11367	0.0612954	0.140647	0.678217
family.Alcaligenaceae.id.2875	intellectual disability	intellectual disability	family.Alcaligenaceae.id.2875	0.0191543	0.0453273	0.679022
genus.Fusicatenibacter.id.11305	Cerebral plasy	Cerebral plasy	genus.Fusicatenibacter.id.11305	0.0357999	0.0853532	0.680153
genus.Coprobacter.id.949	Anxiety neurosis	Anxiety neurosis	genus.Coprobacter.id.949	-0.00553307	0.0131133	0.680527
phylum.Tenericutes.id.3919	Behavioral emotional disorder	Behavioral emotional disorder	phylum.Tenericutes.id.3919	0.0148923	0.0351743	0.680975
class.Mollicutes.id.3920	Behavioral emotional disorder	Behavioral emotional disorder	class.Mollicutes.id.3920	0.0148923	0.0351743	0.680975
genus.Desulfovibrio.id.3173	Anxiety neurosis	Anxiety neurosis	genus.Desulfovibrio.id.3173	-0.0051261	0.012087	0.681449
family.Rikenellaceae.id.967	Anxiety neurosis	Anxiety neurosis	family.Rikenellaceae.id.967	0.00394925	0.00946395	0.682009
order.Verrucomicrobiales.id.4030	Autism	Autism	order.Verrucomicrobiales.id.4030	-0.0430682	0.102169	0.68228
class.Verrucomicrobiae.id.4029	Autism	Autism	class.Verrucomicrobiae.id.4029	-0.0430682	0.102169	0.68228
family.Porphyromonadaceae.id.943	ADHD	ADHD	family.Porphyromonadaceae.id.943	0.0123276	0.0299938	0.682792
genus.RuminococcaceaeUCG005.id.11363	Behavioral emotional disorder	Behavioral emotional disorder	genus.RuminococcaceaeUCG005.id.11363	0.00765239	0.0183878	0.683181
family.Verrucomicrobiaceae.id.4036	Autism	Autism	family.Verrucomicrobiaceae.id.4036	-0.042897	0.102153	0.683418
genus.Flavonifractor.id.2059	Autism	Autism	genus.Flavonifractor.id.2059	0.0421576	0.102246	0.683926
genus.RuminococcaceaeUCG013.id.11370	Behavioral emotional disorder	Behavioral emotional disorder	genus.RuminococcaceaeUCG013.id.11370	-0.00649005	0.0158171	0.684694
class.Clostridia.id.1859	Cerebral plasy	Cerebral plasy	class.Clostridia.id.1859	-0.0473916	0.114929	0.685912
family.Clostridiaceae1.id.1869	Anxiety neurosis	Anxiety neurosis	family.Clostridiaceae1.id.1869	-0.00425935	0.0103955	0.685965
genus.Akkermansia.id.4037	Autism	Autism	genus.Akkermansia.id.4037	-0.0423219	0.102182	0.687485
genus.Prevotella9.id.11183	Cerebral plasy	Cerebral plasy	genus.Prevotella9.id.11183	-0.0314686	0.0767545	0.687609
genus.Butyrivibrio.id.1993	Anxiety neurosis	Anxiety neurosis	genus.Butyrivibrio.id.1993	-0.00536971	0.0130937	0.687941
order.Lactobacillales.id.1800	Autism	Autism	order.Lactobacillales.id.1800	0.0146296	0.0363066	0.688199
family.Desulfovibrionaceae.id.3169	ADHD	ADHD	family.Desulfovibrionaceae.id.3169	-0.0154137	0.0380229	0.689726
genus.Prevotella7.id.11182	ADHD	ADHD	genus.Prevotella7.id.11182	0.0258687	0.0641531	0.690346
genus.RuminococcaceaeUCG002.id.11360	Behavioral emotional disorder	Behavioral emotional disorder	genus.RuminococcaceaeUCG002.id.11360	0.00728611	0.018118	0.69184
genus.Haemophilus.id.3698	Behavioral emotional disorder	Behavioral emotional disorder	genus.Haemophilus.id.3698	0.00606909	0.0150572	0.691922
genus..Eubacteriumeligensgroup.id.14372	Anxiety neurosis	Anxiety neurosis	genus..Eubacteriumeligensgroup.id.14372	-0.00539061	0.0130935	0.692873
genus.Intestinibacter.id.11345	intellectual disability	intellectual disability	genus.Intestinibacter.id.11345	-0.012792	0.0318635	0.694141
genus.LachnospiraceaeUCG008.id.11328	ADHD	ADHD	genus.LachnospiraceaeUCG008.id.11328	0.0258947	0.0639791	0.695122
genus.Ruminiclostridium5.id.11355	intellectual disability	intellectual disability	genus.Ruminiclostridium5.id.11355	0.00970346	0.0242479	0.695523
order.Pasteurellales.id.3688	intellectual disability	intellectual disability	order.Pasteurellales.id.3688	0.0106163	0.0270016	0.699722
family.Pasteurellaceae.id.3689	intellectual disability	intellectual disability	family.Pasteurellaceae.id.3689	0.0106163	0.0270016	0.699722
genus.Ruminiclostridium5.id.11355	Autism	Autism	genus.Ruminiclostridium5.id.11355	0.021685	0.0550424	0.699989
genus.Butyricimonas.id.945	Anxiety neurosis	Anxiety neurosis	genus.Butyricimonas.id.945	0.0263871	0.00658943	0.700174
genus.unknowngenus.id.2755	Anxiety neurosis	Anxiety neurosis	genus.unknowngenus.id.2755	0.00560818	0.0142622	0.701053
family.Defluviitaleaceae.id.1924	Behavioral emotional disorder	Behavioral emotional disorder	family.Defluviitaleaceae.id.1924	0.0111031	0.0281259	0.701306
family.Veillonellaceae.id.2172	intellectual disability	intellectual disability	family.Veillonellaceae.id.2172	-0.00479874	0.0124722	0.70251
genus.Holdemania.id.2157	Cerebral plasy	Cerebral plasy	genus.Holdemania.id.2157	-0.0283243	0.0727863	0.702639
genus.ChristensenellaceaeR.7group.id.11283	Behavioral emotional disorder	Behavioral emotional disorder	genus.ChristensenellaceaeR.7group.id.11283	0.0180409	0.0455865	0.704073
genus.Anaerofilum.id.2053	intellectual disability	intellectual disability	genus.Anaerofilum.id.2053	0.0192722	0.0492443	0.704636
genus.Anaerostipes.id.1991	Autism	Autism	genus.Anaerostipes.id.1991	-0.0298873	0.0774723	0.705899
phylum.Tenericutes.id.3919	Cerebral plasy	CP	phylum.Tenericutes.id.3919	-0.021398	0.0565441	0.705992
order.Selenomonadales.id.2165	Anxiety neurosis	Anxiety neurosis	order.Selenomonadales.id.2165	0.00454564	0.0117484	0.706199
class.Negativicutes.id.2164	Anxiety neurosis	Anxiety neurosis	class.Negativicutes.id.2164	0.00454564	0.0117484	0.706199
genus.Terrisporobacter.id.11348	ADHD	ADHD	genus.Terrisporobacter.id.11348	-0.0193434	0.0480563	0.707887
order.Methanobacteriales.id.120	intellectual disability	intellectual disability	order.Methanobacteriales.id.120	-0.0191866	0.0496605	0.708209
family.Methanobacteriaceae.id.121	intellectual disability	intellectual disability	family.Methanobacteriaceae.id.121	-0.0191866	0.0496605	0.708209
class.Methanobacteria.id.119	intellectual disability	intellectual disability	class.Methanobacteria.id.119	-0.0191866	0.0496605	0.708209
phylum.Euryarchaeota.id.55	Behavioral emotional disorder	Behavioral emotional disorder	phylum.Euryarchaeota.id.55	0.0172608	0.0447291	0.708537
family.ClostridialesvadinBB60group.id.11286	Autism	Autism	family.ClostridialesvadinBB60group.id.11286	-0.0243179	0.0637827	0.708732
genus..Eubacteriumnodatumgroup.id.11297	Anxiety neurosis	Anxiety neurosis	genus..Eubacteriumnodatumgroup.id.11297	-0.00649829	0.0168698	0.709033
genus.Coprococcus2.id.11302	Behavioral emotional disorder	Behavioral emotional disorder	genus.Coprococcus2.id.11302	-0.0172495	0.0444135	0.709274
order.Methanobacteriales.id.120	Cerebral plasy	Cerebral plasy	order.Methanobacteriales.id.120	-0.0457973	0.121591	0.715159
family.Methanobacteriaceae.id.121	Cerebral plasy	Cerebral plasy	family.Methanobacteriaceae.id.121	-0.0457973	0.121591	0.715159
class.Methanobacteria.id.119	Cerebral plasy	Cerebral plasy	class.Methanobacteria.id.119	-0.0457973	0.121591	0.715159
genus.Desulfovibrio.id.3173	intellectual disability	intellectual disability	genus.Desulfovibrio.id.3173	0.0137125	0.0364824	0.715724
family.FamilyXI.id.1936	ADHD	ADHD	family.FamilyXI.id.1936	0.0200565	0.0533169	0.716566
genus.Oscillospira.id.2064	Behavioral emotional disorder	Behavioral emotional disorder	genus.Oscillospira.id.2064	0.0149699	0.0396146	0.716711
genus.CandidatusSoleaferrea.id.11350	Cerebral plasy	Cerebral plasy	genus.CandidatusSoleaferrea.id.11350	0.0361026	0.0970924	0.717772
genus..Ruminococcustorquesgroup.id.14377	Cerebral plasy	Cerebral plasy	genus..Ruminococcustorquesgroup.id.14377	0.0366174	0.0982596	0.718026
genus.Erysipelatoclostridium.id.11381	Anxiety neurosis	Anxiety neurosis	genus.Erysipelatoclostridium.id.11381	-0.00424088	0.0115283	0.718475
genus..Eubacteriumruminantiumgroup.id.11340	ADHD	ADHD	genus..Eubacteriumruminantiumgroup.id.11340	-0.00596189	0.0165581	0.72011
genus.Romboutsia.id.11347	intellectual disability	intellectual disability	genus.Romboutsia.id.11347	-0.0119423	0.0325574	0.72015
genus.Flavonifractor.id.2059	Anxiety neurosis	Anxiety neurosis	genus.Flavonifractor.id.2059	0.00427512	0.011868	0.721969
genus.Odoribacter.id.952	Autism	Autism	genus.Odoribacter.id.952	-0.0370633	0.0996167	0.722636
phylum.Verrucomicrobia.id.3982	Anxiety neurosis	Anxiety neurosis	phylum.Verrucomicrobia.id.3982	-0.00279332	0.00787211	0.723826
genus.Butyrivibrio.id.1993	intellectual disability	intellectual disability	genus.Butyrivibrio.id.1993	0.0157713	0.0440147	0.725451
genus.Sutterella.id.2896	ADHD	ADHD	genus.Sutterella.id.2896	-0.0211345	0.0588346	0.726901
genus.Ruminococcus1.id.11373	Cerebral plasy	Cerebral plasy	genus.Ruminococcus1.id.11373	0.0234898	0.0665127	0.730093
genus.Tyzzerella3.id.11335	Anxiety neurosis	Anxiety neurosis	genus.Tyzzerella3.id.11335	-0.00327476	0.00945547	0.730516
order.Selenomonadales.id.2165	Cerebral plasy	Cerebral plasy	order.Selenomonadales.id.2165	-0.0275758	0.078114	0.730745
genus.Ruminococcus1.id.11373	Autism	Autism	genus.Ruminococcus1.id.11373	0.0262116	0.074912	0.732479
genus.ChristensenellaceaeR.7group.id.11283	ADHD	ADHD	genus.ChristensenellaceaeR.7group.id.11283	0.0188691	0.0530751	0.732674
genus.Anaerofilum.id.2053	Behavioral emotional disorder	Behavioral emotional disorder	genus.Anaerofilum.id.2053	0.0112712	0.0319996	0.732773
genus.Lachnoclostridium.id.11308	intellectual disability	intellectual disability	genus.Lachnoclostridium.id.11308	-0.014688	0.0421083	0.733272
genus.Escherichia.Shigella.id.3504	intellectual disability	intellectual disability	genus.Escherichia.Shigella.id.3504	0.00994054	0.0288201	0.733758
genus.Lactobacillus.id.1837	Behavioral emotional disorder	Behavioral emotional disorder	genus.Lactobacillus.id.1837	-0.00767366	0.0217474	0.736263
genus..Eubacteriumfissicatenagroup.id.14373	Cerebral plasy	Cerebral plasy	genus..Eubacteriumfissicatenagroup.id.14373	0.0612424	0.175399	0.737236
genus.Olsenella.id.822	Cerebral plasy	Cerebral plasy	genus.Olsenella.id.822	0.0340971	0.0982506	0.737512
genus.Ruminococcus1.id.11373	Behavioral emotional disorder	Behavioral emotional disorder	genus.Ruminococcus1.id.11373	-0.0038105	0.0113397	0.737837
genus.Butyricimonas.id.945	Behavioral emotional disorder	Behavioral emotional disorder	genus.Butyricimonas.id.945	-0.0101282	0.0296936	0.7381
genus..Eubacteriumcoprostanoligenesgroup.id.11375	Anxiety neurosis	Anxiety neurosis	genus..Eubacteriumcoprostanoligenesgroup.id.11375	-0.00608492	0.0178613	0.739765
genus.RuminococcaceaeNK4A214group.id.11358	ADHD	ADHD	genus.RuminococcaceaeNK4A214group.id.11358	0.010442	0.0310128	0.741337
genus.Tyzzerella3.id.11335	Autism	Autism	genus.Tyzzerella3.id.11335	-0.0540919	0.161481	0.743946
phylum.Proteobacteria.id.2375	ADHD	ADHD	phylum.Proteobacteria.id.2375	0.00957568	0.0286586	0.744049
genus.Senegalimassilia.id.11160	ADHD	ADHD	genus.Senegalimassilia.id.11160	0.0234975	0.0711591	0.744106
phylum.Firmicutes.id.1672	Behavioral emotional disorder	Behavioral emotional disorder	phylum.Firmicutes.id.1672	-0.00582491	0.0175538	0.744608
genus.Ruminococcus1.id.11373	intellectual disability	intellectual disability	genus.Ruminococcus1.id.11373	0.0114366	0.0343127	0.744655
genus.Escherichia.Shigella.id.3504	ADHD	ADHD	genus.Escherichia.Shigella.id.3504	-0.0111879	0.0339705	0.745322
genus.Turicibacter.id.2162	Behavioral emotional disorder	Behavioral emotional disorder	genus.Turicibacter.id.2162	0.00705933	0.021644	0.745423
class.Betaproteobacteria.id.2867	Behavioral emotional disorder	Behavioral emotional disorder	class.Betaproteobacteria.id.2867	0.00787901	0.0236714	0.745505
class.Gammaproteobacteria.id.3303	ADHD	ADHD	class.Gammaproteobacteria.id.3303	-0.0160391	0.0475468	0.745756
genus.RuminococcaceaeUCG010.id.11367	Behavioral emotional disorder	Behavioral emotional disorder	genus.RuminococcaceaeUCG010.id.11367	0.00786744	0.0231833	0.745903
class.Bacilli.id.1673	Autism	Autism	class.Bacilli.id.1673	-0.0115023	0.0353743	0.746088
genus.Lachnospira.id.2004	Behavioral emotional disorder	Behavioral emotional disorder	genus.Lachnospira.id.2004	-0.0195363	0.0572249	0.746685
genus.Terrisporobacter.id.11348	Behavioral emotional disorder	Behavioral emotional disorder	genus.Terrisporobacter.id.11348	0.0105752	0.0305866	0.746952
class.Actinobacteria.id.419	Cerebral plasy	Cerebral plasy	class.Actinobacteria.id.419	-0.0193781	0.0590132	0.747172
genus.Alistipes.id.968	intellectual disability	intellectual disability	genus.Alistipes.id.968	0.0171398	0.0518713	0.747283
genus..Ruminococcusgnavusgroup.id.14376	Autism	Autism	genus..Ruminococcusgnavusgroup.id.14376	-0.0456842	0.137512	0.747331
genus.Coprococcus3.id.11303	intellectual disability	intellectual disability	genus.Coprococcus3.id.11303	0.0217856	0.0654046	0.750397
genus.FamilyXIIIUCG001.id.11294	Anxiety neurosis	Anxiety neurosis	genus.FamilyXIIIUCG001.id.11294	-0.00551013	0.0167223	0.751412
genus.Oscillospira.id.2064	ADHD	ADHD	genus.Oscillospira.id.2064	-0.0204935	0.0622712	0.751707
genus.Butyricicoccus.id.2055	Autism	Autism	genus.Butyricicoccus.id.2055	-0.0298536	0.0910452	0.752578
class.Alphaproteobacteria.id.2379	ADHD	ADHD	class.Alphaproteobacteria.id.2379	0.0118242	0.0367575	0.753228
order.Pasteurellales.id.3688	Autism	Autism	order.Pasteurellales.id.3688	-0.0171384	0.0538334	0.754601
family.Pasteurellaceae.id.3689	Autism	Autism	family.Pasteurellaceae.id.3689	-0.0171384	0.0538334	0.754601
family.Ruminococcaceae.id.2050	intellectual disability	intellectual disability	family.Ruminococcaceae.id.2050	0.0109334	0.0339455	0.754743
genus.unknowngenus.id.959	ADHD	ADHD	genus.unknowngenus.id.959	-0.0167093	0.0529204	0.757621
genus.Collinsella.id.815	intellectual disability	intellectual disability	genus.Collinsella.id.815	-0.0149694	0.0473485	0.759095
genus.Haemophilus.id.3698	intellectual disability	intellectual disability	genus.Haemophilus.id.3698	-0.0121651	0.0387975	0.759244
family.Clostridiaceae1.id.1869	Autism	Autism	family.Clostridiaceae1.id.1869	-0.0371537	0.11769	0.759434
genus.LachnospiraceaeUCG001.id.11321	Cerebral plasy	Cerebral plasy	genus.LachnospiraceaeUCG001.id.11321	0.0316755	0.101584	0.760124
genus.DefluviitaleaceaeUCG011.id.11287	ADHD	ADHD	genus.DefluviitaleaceaeUCG011.id.11287	0.0173695	0.0550628	0.760492
genus.Oscillospira.id.2064	intellectual disability	intellectual disability	genus.Oscillospira.id.2064	-0.021963	0.0695264	0.761293
phylum.Euryarchaeota.id.55	intellectual disability	intellectual disability	phylum.Euryarchaeota.id.55	-0.0157591	0.0507567	0.763263
genus.Lachnospira.id.2004	intellectual disability	intellectual disability	genus.Lachnospira.id.2004	-0.0237367	0.0750209	0.764481
family.Coriobacteriaceae.id.811	Autism	Autism	family.Coriobacteriaceae.id.811	0.0141066	0.046738	0.764941
class.Coriobacteriia.id.809	Autism	Autism	class.Coriobacteriia.id.809	0.0141066	0.046738	0.764941
order.NB1n.id.3953	Behavioral emotional disorder	Behavioral emotional disorder	order.NB1n.id.3953	0.00793914	0.0260021	0.764951
genus.unknowngenus.id.1000006162	Behavioral emotional disorder	Behavioral emotional disorder	genus.unknowngenus.id.1000006162	0.00793914	0.0260021	0.764951
genus.Anaerostipes.id.1991	intellectual disability	intellectual disability	genus.Anaerostipes.id.1991	-0.00534795	0.0178612	0.765023
order.Desulfovibrionales.id.3156	Anxiety neurosis	Anxiety neurosis	order.Desulfovibrionales.id.3156	0.00468908	0.0152852	0.765309
family.Christensenellaceae.id.1866	intellectual disability	intellectual disability	family.Christensenellaceae.id.1866	-0.00816494	0.0267132	0.766821
genus.Subdoligranulum.id.2070	Cerebral plasy	Cerebral plasy	genus.Subdoligranulum.id.2070	0.0193065	0.0637863	0.76732
genus.Victivallis.id.2256	Autism	Autism	genus.Victivallis.id.2256	0.0252095	0.0863693	0.771925
genus.Coprococcus1.id.11301	intellectual disability	intellectual disability	genus.Coprococcus1.id.11301	0.00982392	0.0332529	0.772714
genus.Oxalobacter.id.2978	Autism	Autism	genus.Oxalobacter.id.2978	-0.0581728	0.196306	0.773035
genus.Bifidobacterium.id.436	Autism	Autism	genus.Bifidobacterium.id.436	0.0200647	0.0681313	0.773408
genus.Sutterella.id.2896	Anxiety neurosis	Anxiety neurosis	genus.Sutterella.id.2896	0.00483593	0.0163959	0.774067
genus..Eubacteriumeligensgroup.id.14372	Behavioral emotional disorder	Behavioral emotional disorder	genus..Eubacteriumeligensgroup.id.14372	-0.00764012	0.0256241	0.774235
genus..Eubacteriumxylanophilumgroup.id.14375	Cerebral plasy	Cerebral plasy	genus..Eubacteriumxylanophilumgroup.id.14375	-0.0241444	0.0819867	0.775062
genus.Senegalimassilia.id.11160	Cerebral plasy	Cerebral plasy	genus.Senegalimassilia.id.11160	-0.0580744	0.191537	0.776852
genus.Haemophilus.id.3698	ADHD	ADHD	genus.Haemophilus.id.3698	-0.00941564	0.0330954	0.779464
genus.Slackia.id.825	Behavioral emotional disorder	Behavioral emotional disorder	genus.Slackia.id.825	-0.0115437	0.039728	0.779801
genus.RuminococcaceaeUCG003.id.11361	Autism	Autism	genus.RuminococcaceaeUCG003.id.11361	-0.00878513	0.0313403	0.779846
genus.LachnospiraceaeUCG010.id.11330	Cerebral plasy	Cerebral plasy	genus.LachnospiraceaeUCG010.id.11330	0.0232986	0.0812162	0.780067
genus.Coprobacter.id.949	intellectual disability	intellectual disability	genus.Coprobacter.id.949	0.0103523	0.036285	0.780275
genus.Romboutsia.id.11347	Anxiety neurosis	Anxiety neurosis	genus.Romboutsia.id.11347	0.00308169	0.010826	0.78076
family.Rhodospirillaceae.id.2717	ADHD	ADHD	family.Rhodospirillaceae.id.2717	-0.0123298	0.0434917	0.780945
genus..Ruminococcustorquesgroup.id.14377	Autism	Autism	genus..Ruminococcustorquesgroup.id.14377	-0.0288666	0.100938	0.781364
genus..Ruminococcusgnavusgroup.id.14376	intellectual disability	intellectual disability	genus..Ruminococcusgnavusgroup.id.14376	0.0209293	0.0736406	0.782681
genus.Peptococcus.id.2037	Behavioral emotional disorder	Behavioral emotional disorder	genus.Peptococcus.id.2037	-0.0486297	0.0126842	0.782785
family.Porphyromonadaceae.id.943	Behavioral emotional disorder	Behavioral emotional disorder	family.Porphyromonadaceae.id.943	0.0129314	0.045377	0.7829
order.Rhodospirillales.id.2667	ADHD	ADHD	order.Rhodospirillales.id.2667	-0.0112248	0.0399418	0.783475
genus.unknowngenus.id.2755	Behavioral emotional disorder	Behavioral emotional disorder	genus.unknowngenus.id.2755	0.00913193	0.0328445	0.785718
family.Peptococcaceae.id.2024	ADHD	ADHD	family.Peptococcaceae.id.2024	0.0125357	0.0444591	0.786128
class.Betaproteobacteria.id.2867	Cerebral plasy	Cerebral plasy	class.Betaproteobacteria.id.2867	-0.0210238	0.0756171	0.786146
genus.Turicibacter.id.2162	ADHD	ADHD	genus.Turicibacter.id.2162	0.013634	0.0489387	0.786233
order.Actinomycetales.id.420	Anxiety neurosis	Anxiety neurosis	order.Actinomycetales.id.420	0.00471539	0.0152541	0.786459
genus.Victivallis.id.2256	Anxiety neurosis	Anxiety neurosis	genus.Victivallis.id.2256	-0.00347529	0.0127582	0.786754
genus.Senegalimassilia.id.11160	Behavioral emotional disorder	Behavioral emotional disorder	genus.Senegalimassilia.id.11160	-0.0112748	0.0391574	0.787699
genus.RikenellaceaeRC9gutgroup.id.11191	Cerebral plasy	Cerebral plasy	genus.RikenellaceaeRC9gutgroup.id.11191	0.0412416	0.151831	0.790938
genus..Ruminococcustorquesgroup.id.14377	intellectual disability	intellectual disability	genus..Ruminococcustorquesgroup.id.14377	0.011937	0.0439411	0.792012
genus.Adlercreutzia.id.812	Anxiety neurosis	Anxiety neurosis	genus.Adlercreutzia.id.812	-0.00250259	0.00945624	0.792877
genus..Ruminococcusgauvreauiigroup.id.11342	Autism	Autism	genus..Ruminococcusgauvreauiigroup.id.11342	0.0212525	0.0803868	0.792996
family.ClostridialesvadinBB60group.id.11286	Behavioral emotional disorder	Behavioral emotional disorder	family.ClostridialesvadinBB60group.id.11286	-0.00471239	0.0177117	0.79407
genus.RikenellaceaeRC9gutgroup.id.11191	Behavioral emotional disorder	Behavioral emotional disorder	genus.RikenellaceaeRC9gutgroup.id.11191	0.0106585	0.0401552	0.795585
family.Coriobacteriaceae.id.811	intellectual disability	intellectual disability	family.Coriobacteriaceae.id.811	0.00549429	0.0210396	0.79583
genus.Sutterella.id.2896	intellectual disability	intellectual disability	genus.Sutterella.id.2896	0.011702	0.0444704	0.797784
phylum.Tenericutes.id.3919	ADHD	ADHD	phylum.Tenericutes.id.3919	-0.0109313	0.0416569	0.79833
genus.RuminococcaceaeNK4A214group.id.11358	Behavioral emotional disorder	Behavioral emotional disorder	genus.RuminococcaceaeNK4A214group.id.11358	0.00508765	0.0197139	0.800105
genus.Phascolarctobacterium.id.2168	Anxiety neurosis	Anxiety neurosis	genus.Phascolarctobacterium.id.2168	-0.00344621	0.0134753	0.800637
genus.Holdemanella.id.11393	ADHD	ADHD	genus.Holdemanella.id.11393	0.00818425	0.0317116	0.800715
genus.Clostridiumsensustricto1.id.1873	ADHD	ADHD	genus.Clostridiumsensustricto1.id.1873	-0.0109772	0.041736	0.801338
genus.unknowngenus.id.2001	intellectual disability	intellectual disability	genus.unknowngenus.id.2001	0.0105038	0.0407231	0.803878
family.Prevotellaceae.id.960	Anxiety neurosis	Anxiety neurosis	family.Prevotellaceae.id.960	0.00234942	0.00935319	0.804865
genus.Peptococcus.id.2037	Anxiety neurosis	Anxiety neurosis	genus.Peptococcus.id.2037	-0.00122	0.00493947	0.805137
genus.Dorea.id.1997	Cerebral plasy	Cerebral plasy	genus.Dorea.id.1997	-0.0189096	0.0747446	0.805401
genus.Prevotella9.id.11183	intellectual disability	intellectual disability	genus.Prevotella9.id.11183	-0.00734141	0.0293066	0.805597
genus.Lachnospira.id.2004	ADHD	ADHD	genus.Lachnospira.id.2004	0.0264241	0.102212	0.806308
genus.DefluviitaleaceaeUCG011.id.11287	Behavioral emotional disorder	Behavioral emotional disorder	genus.DefluviitaleaceaeUCG011.id.11287	-0.00826465	0.0326499	0.806551
genus.Lachnospira.id.2004	Autism	Autism	genus.Lachnospira.id.2004	-0.0577998	0.224183	0.806818
genus.Faecalibacterium.id.2057	Behavioral emotional disorder	Behavioral emotional disorder	genus.Faecalibacterium.id.2057	-0.00463525	0.0186768	0.808566
genus.LachnospiraceaeNK4A136group.id.11319	Behavioral emotional disorder	Behavioral emotional disorder	genus.LachnospiraceaeNK4A136group.id.11319	0.00297777	0.0120612	0.80885
genus.Odoribacter.id.952	intellectual disability	intellectual disability	genus.Odoribacter.id.952	0.00451073	0.0186476	0.809986
genus.unknowngenus.id.826	Cerebral plasy	Cerebral plasy	genus.unknowngenus.id.826	0.0184709	0.0752611	0.810275
family.Porphyromonadaceae.id.943	Anxiety neurosis	Anxiety neurosis	family.Porphyromonadaceae.id.943	0.0042597	0.0171908	0.810539
genus.unknowngenus.id.2071	intellectual disability	intellectual disability	genus.unknowngenus.id.2071	-0.0155411	0.0639756	0.811356
genus.Peptococcus.id.2037	intellectual disability	intellectual disability	genus.Peptococcus.id.2037	0.00936992	0.0388597	0.812956
order.NB1n.id.3953	Anxiety neurosis	Anxiety neurosis	order.NB1n.id.3953	0.00415777	0.0172586	0.813382
genus.unknowngenus.id.1000006162	Anxiety neurosis	Anxiety neurosis	genus.unknowngenus.id.1000006162	0.00415777	0.0172586	0.813382
family.unknownfamily.id.1000006161	Anxiety neurosis	Anxiety neurosis	family.unknownfamily.id.1000006161	0.00415777	0.0172586	0.813382
genus.unknowngenus.id.2001	ADHD	ADHD	genus.unknowngenus.id.2001	-0.0150898	0.0616841	0.813759
genus.Paraprevotella.id.962	Behavioral emotional disorder	Behavioral emotional disorder	genus.Paraprevotella.id.962	0.00597483	0.0249385	0.815059
genus.RuminococcaceaeNK4A214group.id.11358	Anxiety neurosis	Anxiety neurosis	genus.RuminococcaceaeNK4A214group.id.11358	0.00184707	0.00784974	0.816056
genus.Oscillibacter.id.2063	intellectual disability	intellectual disability	genus.Oscillibacter.id.2063	-0.0085795	0.0363823	0.816991
class.Negativicutes.id.2164	ADHD	ADHD	class.Negativicutes.id.2164	-0.00848289	0.0361725	0.818895
order.Selenomonadales.id.2165	ADHD	ADHD	order.Selenomonadales.id.2165	-0.00848289	0.0361725	0.818895
genus.Enterorhabdus.id.820	Autism	Autism	genus.Enterorhabdus.id.820	0.0252001	0.105458	0.820623
genus.Butyricimonas.id.945	Autism	Autism	genus.Butyricimonas.id.945	0.0100622	0.04445	0.821681
genus..Eubacteriumrectalegroup.id.14374	Cerebral plasy	Cerebral plasy	genus..Eubacteriumrectalegroup.id.14374	0.0195039	0.084907	0.823454
genus.Coprococcus1.id.11301	ADHD	ADHD	genus.Coprococcus1.id.11301	-0.00978965	0.0432398	0.824698
genus.Catenibacterium.id.2153	Autism	Autism	genus.Catenibacterium.id.2153	-0.0818023	0.35839	0.825178
phylum.Firmicutes.id.1672	ADHD	ADHD	phylum.Firmicutes.id.1672	0.00620916	0.0276361	0.825263
genus.Bacteroides.id.918	intellectual disability	intellectual disability	genus.Bacteroides.id.918	-0.014602	0.0642603	0.82532
family.Bacteroidaceae.id.917	intellectual disability	intellectual disability	family.Bacteroidaceae.id.917	-0.014602	0.0642603	0.82532
genus.RuminococcaceaeUCG002.id.11360	Autism	Autism	genus.RuminococcaceaeUCG002.id.11360	0.0164085	0.0735276	0.825674
genus.unknowngenus.id.1868	ADHD	ADHD	genus.unknowngenus.id.1868	0.00381868	0.017459	0.827172
family.Streptococcaceae.id.1850	Cerebral plasy	Cerebral plasy	family.Streptococcaceae.id.1850	-0.0247189	0.111259	0.827914
genus.Butyricimonas.id.945	intellectual disability	intellectual disability	genus.Butyricimonas.id.945	0.00840018	0.0381489	0.828898
class.Alphaproteobacteria.id.2379	Cerebral plasy	Cerebral plasy	class.Alphaproteobacteria.id.2379	-0.0245729	0.109075	0.829235
genus.Lactococcus.id.1851	Anxiety neurosis	Anxiety neurosis	genus.Lactococcus.id.1851	0.0064155	0.0287914	0.829254
genus.Lachnospira.id.2004	Anxiety neurosis	Anxiety neurosis	genus.Lachnospira.id.2004	0.00654517	0.0290915	0.830897
genus.Dialister.id.2183	Cerebral plasy	Cerebral plasy	genus.Dialister.id.2183	-0.0299748	0.137251	0.831121
phylum.Bacteroidetes.id.905	Behavioral emotional disorder	Behavioral emotional disorder	phylum.Bacteroidetes.id.905	-0.00394817	0.0181945	0.832573
genus..Eubacteriumoxidoreducensgroup.id.11339	Cerebral plasy	Cerebral plasy	genus..Eubacteriumoxidoreducensgroup.id.11339	-0.0271993	0.120772	0.832852
genus.LachnospiraceaeND3007group.id.11317	Behavioral emotional disorder	Behavioral emotional disorder	genus.LachnospiraceaeND3007group.id.11317	0.0569394	0.212478	0.833316
genus.Paraprevotella.id.962	Cerebral plasy	Cerebral plasy	genus.Paraprevotella.id.962	-0.0185201	0.0865055	0.834392
order.Burkholderiales.id.2874	Cerebral plasy	Cerebral plasy	order.Burkholderiales.id.2874	-0.0165468	0.0771968	0.834585
genus.DefluviitaleaceaeUCG011.id.11287	Anxiety neurosis	Anxiety neurosis	genus.DefluviitaleaceaeUCG011.id.11287	-0.00615212	0.0285437	0.834745
genus.Actinomyces.id.423	intellectual disability	intellectual disability	genus.Actinomyces.id.423	0.00680246	0.0318803	0.835322
genus.RikenellaceaeRC9gutgroup.id.11191	Anxiety neurosis	Anxiety neurosis	genus.RikenellaceaeRC9gutgroup.id.11191	0.00435786	0.0205269	0.835756
genus.unknowngenus.id.826	Behavioral emotional disorder	Behavioral emotional disorder	genus.unknowngenus.id.826	-0.00466094	0.0221354	0.83676
family.Pasteurellaceae.id.3689	Cerebral plasy	Cerebral plasy	family.Pasteurellaceae.id.3689	0.0109981	0.0528663	0.837999
genus.unknowngenus.id.959	Autism	Autism	genus.unknowngenus.id.959	-0.0242726	0.11648	0.838423
genus.Sutterella.id.2896	Cerebral plasy	Cerebral plasy	genus.Sutterella.id.2896	-0.0194343	0.0928817	0.838464
genus.Dorea.id.1997	Behavioral emotional disorder	Behavioral emotional disorder	genus.Dorea.id.1997	0.00457342	0.0218932	0.838723
genus.Ruminiclostridium9.id.11357	ADHD	ADHD	genus.Ruminiclostridium9.id.11357	-0.0124051	0.0602564	0.840343
class.Deltaproteobacteria.id.3087	Anxiety neurosis	Anxiety neurosis	class.Deltaproteobacteria.id.3087	0.00323892	0.0157202	0.840527
genus.FamilyXIIIUCG001.id.11294	Autism	Autism	genus.FamilyXIIIUCG001.id.11294	0.0199639	0.096093	0.841335
genus.Bifidobacterium.id.436	ADHD	ADHD	genus.Bifidobacterium.id.436	0.00612642	0.030093	0.842091
order.Lactobacillales.id.1800	Anxiety neurosis	Anxiety neurosis	order.Lactobacillales.id.1800	-0.00197681	0.00978128	0.842236
genus.Actinomyces.id.423	Behavioral emotional disorder	Behavioral emotional disorder	genus.Actinomyces.id.423	0.00417229	0.0205561	0.843228
genus.ErysipelotrichaceaeUCG003.id.11384	Anxiety neurosis	Anxiety neurosis	genus.ErysipelotrichaceaeUCG003.id.11384	0.00199164	0.00997777	0.844468
family.Peptostreptococcaceae.id.2042	intellectual disability	intellectual disability	family.Peptostreptococcaceae.id.2042	0.00518477	0.0263295	0.846937
family.FamilyXI.id.1936	Autism	Autism	family.FamilyXI.id.1936	-0.0299296	0.150274	0.847101
class.Coriobacteriia.id.809	ADHD	ADHD	class.Coriobacteriia.id.809	-0.00534888	0.0272314	0.847102
family.Coriobacteriaceae.id.811	ADHD	ADHD	family.Coriobacteriaceae.id.811	-0.00534888	0.0272314	0.847102
order.Coriobacteriales.id.810	ADHD	ADHD	order.Coriobacteriales.id.810	-0.00534888	0.0272314	0.847102
genus..Eubacteriumruminantiumgroup.id.11340	Cerebral plasy	Cerebral plasy	genus..Eubacteriumruminantiumgroup.id.11340	0.0116511	0.0600061	0.848348
genus.Bacteroides.id.918	Anxiety neurosis	Anxiety neurosis	genus.Bacteroides.id.918	0.00380887	0.0199673	0.852951
order.Bacillales.id.1674	intellectual disability	intellectual disability	order.Bacillales.id.1674	-0.0101274	0.0532422	0.854541
genus.Slackia.id.825	ADHD	ADHD	genus.Slackia.id.825	0.0118466	0.0623611	0.854725
genus.Anaerofilum.id.2053	Anxiety neurosis	Anxiety neurosis	genus.Anaerofilum.id.2053	-0.00168062	0.00916719	0.855381
genus..Eubacteriumruminantiumgroup.id.11340	intellectual disability	intellectual disability	genus..Eubacteriumruminantiumgroup.id.11340	0.00685397	0.0370571	0.855451
genus.Romboutsia.id.11347	Cerebral plasy	Cerebral plasy	genus.Romboutsia.id.11347	-0.0133971	0.072261	0.856014
genus.FamilyXIIIUCG001.id.11294	Behavioral emotional disorder	Behavioral emotional disorder	genus.FamilyXIIIUCG001.id.11294	0.00578042	0.0308903	0.856869
genus.Prevotella7.id.11182	Autism	Autism	genus.Prevotella7.id.11182	0.0272643	0.147448	0.856998
genus.LachnospiraceaeFCS020group.id.11314	Autism	Autism	genus.LachnospiraceaeFCS020group.id.11314	-0.0107884	0.0587956	0.857244
genus.Parasutterella.id.2892	intellectual disability	intellectual disability	genus.Parasutterella.id.2892	-0.00577277	0.0317309	0.858247
family.ClostridialesvadinBB60group.id.11286	Anxiety neurosis	Anxiety neurosis	family.ClostridialesvadinBB60group.id.11286	-0.00213665	0.0117483	0.858293
family.Oxalobacteraceae.id.2966	Cerebral plasy	Cerebral plasy	family.Oxalobacteraceae.id.2966	-0.0169294	0.0930802	0.858482
family.Ruminococcaceae.id.2050	Autism	Autism	family.Ruminococcaceae.id.2050	0.01458	0.0807826	0.858502
genus.Enterorhabdus.id.820	intellectual disability	intellectual disability	genus.Enterorhabdus.id.820	-0.0041268	0.0232394	0.86021
family.Victivallaceae.id.2255	Cerebral plasy	Cerebral plasy	family.Victivallaceae.id.2255	0.020924	0.116362	0.860564
order.MollicutesRF9.id.11579	Behavioral emotional disorder	Behavioral emotional disorder	order.MollicutesRF9.id.11579	-0.00387325	0.0215845	0.860582
genus.unknowngenus.id.1000005472	Behavioral emotional disorder	Behavioral emotional disorder	genus.unknowngenus.id.1000005472	-0.00387325	0.0215845	0.860582
genus.Ruminiclostridium6.id.11356	Behavioral emotional disorder	Behavioral emotional disorder	genus.Ruminiclostridium6.id.11356	0.00326112	0.0185601	0.863041
genus.unknowngenus.id.826	ADHD	ADHD	genus.unknowngenus.id.826	-0.00756644	0.0430817	0.863513
family.Alcaligenaceae.id.2875	Anxiety neurosis	Anxiety neurosis	family.Alcaligenaceae.id.2875	0.0023504	0.0134701	0.863979
family.Bacteroidaceae.id.917	Anxiety neurosis	Anxiety neurosis	family.Bacteroidaceae.id.917	0.00254714	0.0146971	0.864069
family.Acidaminococcaceae.id.2166	Autism	Autism	family.Acidaminococcaceae.id.2166	-0.0161513	0.0912077	0.86527
genus.Bilophila.id.3170	Cerebral plasy	Cerebral plasy	genus.Bilophila.id.3170	0.0156965	0.0908271	0.865456
genus.Terrisporobacter.id.11348	Anxiety neurosis	Anxiety neurosis	genus.Terrisporobacter.id.11348	0.00453054	0.0254766	0.867498
genus.unknowngenus.id.2755	intellectual disability	intellectual disability	genus.unknowngenus.id.2755	-0.00703323	0.0414679	0.868145
family.Oxalobacteraceae.id.2966	intellectual disability	intellectual disability	family.Oxalobacteraceae.id.2966	0.0071274	0.0421314	0.868267
phylum.Proteobacteria.id.2375	Behavioral emotional disorder	Behavioral emotional disorder	phylum.Proteobacteria.id.2375	-0.00308406	0.0182265	0.868452
phylum.Verrucomicrobia.id.3982	Behavioral emotional disorder	Behavioral emotional disorder	phylum.Verrucomicrobia.id.3982	0.00332482	0.0199893	0.871212
genus.Coprococcus3.id.11303	Behavioral emotional disorder	Behavioral emotional disorder	genus.Coprococcus3.id.11303	-0.0113587	0.0673893	0.871686
family.Rhodospirillaceae.id.2717	Behavioral emotional disorder	Behavioral emotional disorder	family.Rhodospirillaceae.id.2717	0.00574298	0.0359797	0.875462
genus.LachnospiraceaeND3007group.id.11317	intellectual disability	intellectual disability	genus.LachnospiraceaeND3007group.id.11317	-0.0251835	0.158008	0.875495
genus.Intestinimonas.id.2062	ADHD	ADHD	genus.Intestinimonas.id.2062	0.00512639	0.0331697	0.879109
family.Actinomycetaceae.id.421	Cerebral plasy	Cerebral plasy	family.Actinomycetaceae.id.421	-0.0306912	0.178527	0.879327
genus.Collinsella.id.815	Cerebral plasy	Cerebral plasy	genus.Collinsella.id.815	-0.0161985	0.104413	0.880136
genus.Victivallis.id.2256	ADHD	ADHD	genus.Victivallis.id.2256	0.0104092	0.0677845	0.881009
genus.unknowngenus.id.1000005479	Anxiety neurosis	Anxiety neurosis	genus.unknowngenus.id.1000005479	-0.00312448	0.0205986	0.883191
family.BacteroidalesS24.7group.id.11173	Anxiety neurosis	Anxiety neurosis	family.BacteroidalesS24.7group.id.11173	-0.00312448	0.0205986	0.883191
genus.Oxalobacter.id.2978	Behavioral emotional disorder	Behavioral emotional disorder	genus.Oxalobacter.id.2978	0.00505805	0.0338556	0.884207
order.Actinomycetales.id.420	ADHD	ADHD	order.Actinomycetales.id.420	-0.00426374	0.0290297	0.88451
genus.Blautia.id.1992	Anxiety neurosis	Anxiety neurosis	genus.Blautia.id.1992	0.00110048	0.00757124	0.885268
genus.Bifidobacterium.id.436	Cerebral plasy	Cerebral plasy	genus.Bifidobacterium.id.436	0.00971466	0.0660701	0.885545
genus.RuminococcaceaeUCG005.id.11363	Autism	Autism	genus.RuminococcaceaeUCG005.id.11363	0.0095646	0.0671454	0.888623
family.Clostridiaceae1.id.1869	Behavioral emotional disorder	Behavioral emotional disorder	family.Clostridiaceae1.id.1869	-0.00246109	0.0175334	0.889649
genus.Lactobacillus.id.1837	Cerebral plasy	Cerebral plasy	genus.Lactobacillus.id.1837	-0.010876	0.0757221	0.890495
genus.unknowngenus.id.1000005479	Cerebral plasy	Cerebral plasy	genus.unknowngenus.id.1000005479	0.0192017	0.135295	0.890648
family.BacteroidalesS24.7group.id.11173	Cerebral plasy	Cerebral plasy	family.BacteroidalesS24.7group.id.11173	0.0192017	0.135295	0.890648
genus.Catenibacterium.id.2153	Cerebral plasy	Cerebral plasy	genus.Catenibacterium.id.2153	-0.0712003	0.461568	0.891567
genus.Eggerthella.id.819	Behavioral emotional disorder	Behavioral emotional disorder	genus.Eggerthella.id.819	0.00473625	0.0341099	0.893477
genus.RuminococcaceaeUCG010.id.11367	Anxiety neurosis	Anxiety neurosis	genus.RuminococcaceaeUCG010.id.11367	-0.00263873	0.0189711	0.893929
genus.Ruminiclostridium6.id.11356	Cerebral plasy	Cerebral plasy	genus.Ruminiclostridium6.id.11356	-0.00961225	0.0713122	0.894696
genus.RuminococcaceaeUCG003.id.11361	ADHD	ADHD	genus.RuminococcaceaeUCG003.id.11361	-0.00505719	0.0375389	0.895068
phylum.Bacteroidetes.id.905	Cerebral plasy	CP	phylum.Bacteroidetes.id.905	0.0107735	0.0805351	0.896235
genus.Ruminococcus1.id.11373	Anxiety neurosis	Anxiety neurosis	genus.Ruminococcus1.id.11373	0.00191258	0.0144988	0.897239
genus.unknowngenus.id.959	Cerebral plasy	Cerebral plasy	genus.unknowngenus.id.959	0.0206204	0.157313	0.897885
genus.DefluviitaleaceaeUCG011.id.11287	intellectual disability	intellectual disability	genus.DefluviitaleaceaeUCG011.id.11287	0.00781944	0.0591663	0.898121
genus.Tyzzerella3.id.11335	intellectual disability	intellectual disability	genus.Tyzzerella3.id.11335	0.00940736	0.0719487	0.898333
genus..Eubacteriumcoprostanoligenesgroup.id.11375	ADHD	ADHD	genus..Eubacteriumcoprostanoligenesgroup.id.11375	0.00668707	0.0517477	0.899513
genus.Catenibacterium.id.2153	intellectual disability	intellectual disability	genus.Catenibacterium.id.2153	0.0287714	0.22305	0.900549
genus.RuminococcaceaeUCG011.id.11368	intellectual disability	intellectual disability	genus.RuminococcaceaeUCG011.id.11368	0.0124755	0.0957274	0.90057
order.Gastranaerophilales.id.1591	Cerebral plasy	Cerebral plasy	order.Gastranaerophilales.id.1591	-0.0101522	0.0793557	0.900738
genus.unknowngenus.id.1000001215	Cerebral plasy	Cerebral plasy	genus.unknowngenus.id.1000001215	-0.0101522	0.0793557	0.900738
family.unknownfamily.id.1000001214	Cerebral plasy	Cerebral plasy	family.unknownfamily.id.1000001214	-0.0101522	0.0793557	0.900738
order.Pasteurellales.id.3688	Cerebral plasy	Cerebral plasy	order.Pasteurellales.id.3688	-0.00543737	0.0435931	0.901821
genus.Fusicatenibacter.id.11305	Autism	Autism	genus.Fusicatenibacter.id.11305	-0.00719596	0.0617898	0.907831
genus.Adlercreutzia.id.812	intellectual disability	intellectual disability	genus.Adlercreutzia.id.812	-0.00828168	0.0698834	0.908013
genus..Eubacteriumfissicatenagroup.id.14373	ADHD	ADHD	genus..Eubacteriumfissicatenagroup.id.14373	0.00570691	0.048827	0.908066
genus.Coprococcus2.id.11302	intellectual disability	intellectual disability	genus.Coprococcus2.id.11302	0.00364315	0.0313161	0.908138
family.FamilyXIII.id.1957	Behavioral emotional disorder	Behavioral emotional disorder	family.FamilyXIII.id.1957	-0.00373547	0.0317682	0.909295
class.Clostridia.id.1859	Anxiety neurosis	Anxiety neurosis	class.Clostridia.id.1859	0.0015497	0.0134087	0.909523
genus.Desulfovibrio.id.3173	Cerebral plasy	Cerebral plasy	genus.Desulfovibrio.id.3173	-0.00876075	0.0780336	0.911729
genus.Barnesiella.id.944	Anxiety neurosis	Anxiety neurosis	genus.Barnesiella.id.944	0.00157099	0.0140311	0.911915
genus.Olsenella.id.822	Autism	Autism	genus.Olsenella.id.822	0.00869995	0.0808498	0.916958
genus.ErysipelotrichaceaeUCG003.id.11384	Cerebral plasy	Cerebral plasy	genus.ErysipelotrichaceaeUCG003.id.11384	-0.00591634	0.0564743	0.917041
genus.LachnospiraceaeUCG001.id.11321	intellectual disability	intellectual disability	genus.LachnospiraceaeUCG001.id.11321	-0.00614543	0.0591498	0.918838
genus.Intestinimonas.id.2062	Cerebral plasy	Cerebral plasy	genus.Intestinimonas.id.2062	-0.00629839	0.0612845	0.91942
genus.Butyricicoccus.id.2055	Anxiety neurosis	Anxiety neurosis	genus.Butyricicoccus.id.2055	-0.000852226	0.00829689	0.919464
genus.unknowngenus.id.1000005479	intellectual disability	intellectual disability	genus.unknowngenus.id.1000005479	0.0051501	0.0499166	0.920364
family.BacteroidalesS24.7group.id.11173	intellectual disability	intellectual disability	family.BacteroidalesS24.7group.id.11173	0.0051501	0.0499166	0.920364
genus.Alistipes.id.968	Cerebral plasy	Cerebral plasy	genus.Alistipes.id.968	-0.0124758	0.124048	0.921699
order.Bacteroidales.id.913	Cerebral plasy	Cerebral plasy	order.Bacteroidales.id.913	0.00686362	0.0718637	0.925487
class.Bacteroidia.id.912	Cerebral plasy	Cerebral plasy	class.Bacteroidia.id.912	0.00686362	0.0718637	0.925487
family.Defluviitaleaceae.id.1924	intellectual disability	intellectual disability	family.Defluviitaleaceae.id.1924	-0.00439845	0.0460748	0.925833
order.Pasteurellales.id.3688	Anxiety neurosis	Anxiety neurosis	order.Pasteurellales.id.3688	-0.000809185	0.00856943	0.92602
family.Pasteurellaceae.id.3689	Anxiety neurosis	Anxiety neurosis	family.Pasteurellaceae.id.3689	-0.000809185	0.00856943	0.92602
family.Ruminococcaceae.id.2050	Cerebral plasy	Cerebral plasy	family.Ruminococcaceae.id.2050	0.00798607	0.0837617	0.926132
family.Lactobacillaceae.id.1836	Cerebral plasy	Cerebral plasy	family.Lactobacillaceae.id.1836	-0.00835895	0.0869994	0.926149
genus.unknowngenus.id.1000005479	Behavioral emotional disorder	Behavioral emotional disorder	genus.unknowngenus.id.1000005479	0.00298698	0.0321486	0.928258
family.Bacteroidaceae.id.917	Autism	Autism	family.Bacteroidaceae.id.917	0.0121435	0.132798	0.929143
order.Victivallales.id.2254	Behavioral emotional disorder	Behavioral emotional disorder	order.Victivallales.id.2254	-0.0038577	0.042259	0.929509
genus.unknowngenus.id.1868	intellectual disability	intellectual disability	genus.unknowngenus.id.1868	0.00353901	0.0388397	0.929639
genus.Bifidobacterium.id.436	intellectual disability	intellectual disability	genus.Bifidobacterium.id.436	-0.00232108	0.0274709	0.934058
genus..Eubacteriumoxidoreducensgroup.id.11339	Autism	Autism	genus..Eubacteriumoxidoreducensgroup.id.11339	-0.00678619	0.0828138	0.935466
genus.Odoribacter.id.952	Behavioral emotional disorder	Behavioral emotional disorder	genus.Odoribacter.id.952	0.0027968	0.0339525	0.937029
family.Defluviitaleaceae.id.1924	Autism	Autism	family.Defluviitaleaceae.id.1924	0.00677553	0.0860967	0.9379
genus.FamilyXIIIAD3011group.id.11293	Autism	Autism	genus.FamilyXIIIAD3011group.id.11293	-0.0094051	0.119101	0.938261
genus.Sellimonas.id.14369	Cerebral plasy	Cerebral plasy	genus.Sellimonas.id.14369	-0.0118185	0.149513	0.938937
genus.Adlercreutzia.id.812	ADHD	ADHD	genus.Adlercreutzia.id.812	-0.00415755	0.0542348	0.940407
phylum.Verrucomicrobia.id.3982	intellectual disability	intellectual disability	phylum.Verrucomicrobia.id.3982	0.00233888	0.0307393	0.94085
genus.RuminococcaceaeUCG014.id.11371	Cerebral plasy	Cerebral plasy	genus.RuminococcaceaeUCG014.id.11371	-0.00414963	0.0549663	0.94089
genus.Marvinbryantia.id.2005	Cerebral plasy	Cerebral plasy	genus.Marvinbryantia.id.2005	-0.0105326	0.139587	0.941705
phylum.Lentisphaerae.id.2238	Behavioral emotional disorder	Behavioral emotional disorder	phylum.Lentisphaerae.id.2238	-0.00285316	0.040386	0.945223
genus.unknowngenus.id.826	intellectual disability	intellectual disability	genus.unknowngenus.id.826	-0.00233036	0.0339066	0.946337
genus.Slackia.id.825	Anxiety neurosis	Anxiety neurosis	genus.Slackia.id.825	0.00140768	0.0202637	0.94656
genus.Veillonella.id.2198	Anxiety neurosis	Anxiety neurosis	genus.Veillonella.id.2198	-0.00813481	0.116034	0.946826
genus.RuminococcaceaeUCG010.id.11367	intellectual disability	intellectual disability	genus.RuminococcaceaeUCG010.id.11367	-0.00242696	0.0359764	0.948408
genus.Coprococcus1.id.11301	Cerebral plasy	Cerebral plasy	genus.Coprococcus1.id.11301	0.00368464	0.0571533	0.949658
genus..Clostridiuminnocuumgroup.id.14397	Behavioral emotional disorder	Behavioral emotional disorder	genus..Clostridiuminnocuumgroup.id.14397	0.00204419	0.0322328	0.949937
genus.Enterorhabdus.id.820	Behavioral emotional disorder	Behavioral emotional disorder	genus.Enterorhabdus.id.820	0.00197541	0.0303876	0.950687
class.Actinobacteria.id.419	Autism	Autism	class.Actinobacteria.id.419	-0.00374388	0.0602176	0.951246
genus.Anaerostipes.id.1991	Behavioral emotional disorder	Behavioral emotional disorder	genus.Anaerostipes.id.1991	0.00114633	0.0193296	0.953612
genus.LachnospiraceaeUCG004.id.11324	intellectual disability	intellectual disability	genus.LachnospiraceaeUCG004.id.11324	0.00247933	0.0440813	0.956156
phylum.Verrucomicrobia.id.3982	Autism	Autism	phylum.Verrucomicrobia.id.3982	0.00483982	0.0860788	0.95627
order.Coriobacteriales.id.810	Autism	Autism	order.Coriobacteriales.id.810	0.00307486	0.0590847	0.959231
genus.Haemophilus.id.3698	Autism	Autism	genus.Haemophilus.id.3698	-0.00297064	0.0579103	0.959933
genus.Gordonibacter.id.821	Anxiety neurosis	Anxiety neurosis	genus.Gordonibacter.id.821	0.000495285	0.00989205	0.960482
family.unknownfamily.id.1000006161	ADHD	ADHD	family.unknownfamily.id.1000006161	-0.00204987	0.0408982	0.960788
genus.unknowngenus.id.1000006162	ADHD	ADHD	genus.unknowngenus.id.1000006162	-0.00204987	0.0408982	0.960788
genus.RuminococcaceaeUCG009.id.11366	ADHD	ADHD	genus.RuminococcaceaeUCG009.id.11366	-0.00194702	0.0397375	0.9618
phylum.Proteobacteria.id.2375	Cerebral plasy	CP	phylum.Proteobacteria.id.2375	0.00297616	0.0620879	0.962557
family.Clostridiaceae1.id.1869	intellectual disability	intellectual disability	family.Clostridiaceae1.id.1869	0.00177794	0.0369204	0.962644
family.Actinomycetaceae.id.421	intellectual disability	intellectual disability	family.Actinomycetaceae.id.421	0.0011832	0.0286484	0.967413
genus..Eubacteriumhalliigroup.id.11338	intellectual disability	intellectual disability	genus..Eubacteriumhalliigroup.id.11338	-0.000930377	0.0226193	0.967867
class.Verrucomicrobiae.id.4029	ADHD	ADHD	class.Verrucomicrobiae.id.4029	0.00153313	0.037142	0.967887
order.Verrucomicrobiales.id.4030	ADHD	ADHD	order.Verrucomicrobiales.id.4030	0.00153313	0.037142	0.967887
family.Verrucomicrobiaceae.id.4036	ADHD	ADHD	family.Verrucomicrobiaceae.id.4036	0.00144248	0.0371322	0.969777
genus.Oscillospira.id.2064	Anxiety neurosis	Anxiety neurosis	genus.Oscillospira.id.2064	0.000863634	0.0225435	0.97051
genus.Akkermansia.id.4037	ADHD	ADHD	genus.Akkermansia.id.4037	0.00124673	0.0371267	0.973872
family.Lachnospiraceae.id.1987	ADHD	ADHD	family.Lachnospiraceae.id.1987	-0.00108423	0.0327881	0.974087
genus.Erysipelatoclostridium.id.11381	Cerebral plasy	Cerebral plasy	genus.Erysipelatoclostridium.id.11381	0.00268488	0.0824896	0.974494
order.Victivallales.id.2254	Anxiety neurosis	Anxiety neurosis	order.Victivallales.id.2254	-0.000505293	0.0167288	0.976644
class.Lentisphaeria.id.2250	Anxiety neurosis	Anxiety neurosis	class.Lentisphaeria.id.2250	-0.000505293	0.0167288	0.976644
family.Rhodospirillaceae.id.2717	Anxiety neurosis	Anxiety neurosis	family.Rhodospirillaceae.id.2717	0.000481302	0.0168265	0.977584
order.Pasteurellales.id.3688	Behavioral emotional disorder	Behavioral emotional disorder	order.Pasteurellales.id.3688	-0.000447681	0.0158137	0.977788
family.Pasteurellaceae.id.3689	Behavioral emotional disorder	Behavioral emotional disorder	family.Pasteurellaceae.id.3689	-0.000447681	0.0158137	0.977788
family.Clostridiaceae1.id.1869	Cerebral plasy	Cerebral plasy	family.Clostridiaceae1.id.1869	-0.00249247	0.0916172	0.97889
genus.RikenellaceaeRC9gutgroup.id.11191	ADHD	ADHD	genus.RikenellaceaeRC9gutgroup.id.11191	0.00161587	0.0632095	0.980063
genus.Bacteroides.id.918	Behavioral emotional disorder	Behavioral emotional disorder	genus.Bacteroides.id.918	0.00101911	0.0417894	0.981076
family.Bacteroidaceae.id.917	Behavioral emotional disorder	Behavioral emotional disorder	family.Bacteroidaceae.id.917	0.00101911	0.0417894	0.981076
genus..Eubacteriumfissicatenagroup.id.14373	Autism	Autism	genus..Eubacteriumfissicatenagroup.id.14373	-0.00339784	0.145749	0.982051
order.Burkholderiales.id.2874	Behavioral emotional disorder	Behavioral emotional disorder	order.Burkholderiales.id.2874	0.00055431	0.0243011	0.982251
phylum.Cyanobacteria.id.1500	ADHD	ADHD	phylum.Cyanobacteria.id.1500	0.00116709	0.0530399	0.982984
family.Alcaligenaceae.id.2875	Autism	Autism	family.Alcaligenaceae.id.2875	-0.000832621	0.0403485	0.983568
genus..Eubacteriumfissicatenagroup.id.14373	intellectual disability	intellectual disability	genus..Eubacteriumfissicatenagroup.id.14373	-0.00105252	0.0648978	0.987513
genus.RuminococcaceaeUCG014.id.11371	ADHD	ADHD	genus.RuminococcaceaeUCG014.id.11371	-0.000260708	0.0167486	0.987641
genus.Prevotella7.id.11182	intellectual disability	intellectual disability	genus.Prevotella7.id.11182	0.000953954	0.0658514	0.988727
genus.Barnesiella.id.944	Autism	Autism	genus.Barnesiella.id.944	-0.00134872	0.101287	0.989578
class.Melainabacteria.id.1589	Cerebral plasy	Cerebral plasy	class.Melainabacteria.id.1589	-0.000902843	0.0744759	0.990545
genus.Anaerotruncus.id.2054	Behavioral emotional disorder	Behavioral emotional disorder	genus.Anaerotruncus.id.2054	0.00022171	0.0197394	0.991197
genus.ErysipelotrichaceaeUCG003.id.11384	Behavioral emotional disorder	Behavioral emotional disorder	genus.ErysipelotrichaceaeUCG003.id.11384	-0.00016174	0.016569	0.992256
genus.Olsenella.id.822	Anxiety neurosis	Anxiety neurosis	genus.Olsenella.id.822	-9.25368e-05	0.00994315	0.992631
family.Desulfovibrionaceae.id.3169	Anxiety neurosis	Anxiety neurosis	family.Desulfovibrionaceae.id.3169	0.000116734	0.0162028	0.994409
genus.Holdemania.id.2157	Behavioral emotional disorder	Behavioral emotional disorder	genus.Holdemania.id.2157	0.000100431	0.0181051	0.995602
genus.Veillonella.id.2198	Autism	Autism	genus.Veillonella.id.2198	-0.00313749	0.546062	0.995638
family.FamilyXIII.id.1957	Anxiety neurosis	Anxiety neurosis	family.FamilyXIII.id.1957	-8.95483e-05	0.0162384	0.995735
genus.RuminococcaceaeNK4A214group.id.11358	intellectual disability	intellectual disability	genus.RuminococcaceaeNK4A214group.id.11358	-0.000153577	0.0343849	0.996499
order.MollicutesRF9.id.11579	ADHD	ADHD	order.MollicutesRF9.id.11579	-0.000135592	0.0306719	0.996545
genus..Eubacteriumrectalegroup.id.14374	ADHD	ADHD	genus..Eubacteriumrectalegroup.id.14374	0.000113906	0.0312985	0.997176
genus..Eubacteriumnodatumgroup.id.11297	Autism	Autism	genus..Eubacteriumnodatumgroup.id.11297	0.000293706	0.11467	0.998012
genus.Eggerthella.id.819	Anxiety neurosis	Anxiety neurosis	genus.Eggerthella.id.819	-4.49057e-05	0.0174173	0.998015
