# Supplementary material for: Associations between gut microbiota and adverse neurodevelopmental outcomes in preterm infants: a two-sample Mendelian randomization study
Source: Front Neurosci. 2024 Feb 14;18:1344125. doi: 10.3389/fnins.2024.1344125 (PMC10899413; doi:10.3389/fnins.2024.1344125)
Supplement: Supplementary file 1 [file Data_Sheet_1.zip › supplementary/Supplementary Table S4.xls]

## Sheet: Sheet1
id.exposure	id.outcome	Global Test-Pvalue	Global Test-RSSobs
family BacteroidalesS24.7group	intellectual disability	0.668	8.49567
Genus Faecalibacterium	intellectual disability	0.606	12.386
family BacteroidalesS24.7group	autism	0.573	9.59874
Genus Peptococcus	behavioral and emotional disorders	0.456	17.3306
famliy BacteroidalesS24.7group	behavioral and emotional disorders	0.671	8.39103
Genus Faecalibacterium	attention deficit hyperactivity disorder	0.314	17.0531
Genus Peptococcus	attention deficit hyperactivity disorder	0.421	17.6578
famliy Actinomycetaceae	intellectual disability	0.378	8.90373
genus Sellimonas	intellectual disability	0.818	6.51912
class Actinobacteria	intellectual disability	0.839	6.51912
genus Senegalimassilia	intellectual disability	0.847	6.51912
order Burkholderiales	intellectual disability	0.825	8.36523
class Betaproteobacteria	intellectual disability	0.827	9.0544
genus Alistipes	cerebral plasy	0.597	12.3064
genus Intestinimonas	cerebral plasy	0.195	25.9601
genus Parasutterella	cerebral plasy	0.321	19.7589
order Actinomycetales	cerebral plasy	0.23	10.3368
phylumVerrucomicrobia	cerebral plasy	0.485	12.7577
genus Eisenbergiella	cerebral plasy	0.22	17.2056
genus Intestinibacter	cerebral plasy	0.24	20.6634
genus Peptococcus	cerebral plasy	0.142	24.4886
genus Lachnospira	cerebral plasy	0.144	24.4886
genus Veillonella	cerebral plasy	0.411	8.99563
family Prevotellaceae	Attention deficit hyperactivity disorder	0.406	20.408
genus Intestinibacter	Attention deficit hyperactivity disorder	0.851	9.76445
genus Lachnoclostridium	Attention deficit hyperactivity disorder	0.851	9.76445
genus Methanobrevibacter	Attention deficit hyperactivity disorder	0.269	12.3529
genus Anaerostipes	Attention deficit hyperactivity disorder	0.79	11.1376
order Methanobacteriales	Attention deficit hyperactivity disorder	0.468	12.1443
genus Terrisporobacter	Attention deficit hyperactivity disorder	0.306	9.63376
genus Streptococcus	Attention deficit hyperactivity disorder	0.445	15.4072
phylum Verrucomicrobia	Attention deficit hyperactivity disorder	0.926	6.2896
class Mollicutes	Attention deficit hyperactivity disorder	0.57	11.4773
family Prevotellaceae	Autism	0.121	19.9935
genus Alistipes	Autism	0.384	15.1812
genus Catenibacterium	Autism	0.621	3.45082
genus Lachnoclostridium	Autism	0.958	6.36961
class Mollicutes	Autism	0.122	19.9935
genus Butyricimonas	Autism	0.061	29.2382
genus Ruminiclostridium9	Autism	0.414	15.8876
genus Sellimonas	Autism	0.263	14.2835
family Actinomycetaceae	Anxiety neurosis	0.851	1.62961
genus Anaerostipes	Anxiety neurosis	0.356	17.5593
genus Turicibacter	Anxiety neurosis	0.553	12.6068
genus Methanobrevibacter	Anxiety neurosis	0.56	12.6068
genus Senegalimassilia	Anxiety neurosis	0.598	13.569
genus Catenibacterium	behavioral and emotional disorders	0.304	7.52339
genus Terrisporobacter	behavioral and emotional disorders	0.106	13.3548
phylum Cyanobacteria	behavioral and emotional disorders	0.336	12.7089
